# Supplementary material for: Decidual Cell Polyploidization Necessitates Mitochondrial Activity
Source: PLoS One. 2011 Oct 25;6(10):e26774. doi: 10.1371/journal.pone.0026774 (PMC3201964; doi:10.1371/journal.pone.0026774)
Supplement: Table S3 — Enrichment analysis of polyploidy-related up-regulated genes generated by TOPPFUN program. (XLS) [file pone.0026774.s009.xls]

## Sheet: Sheet1
Table S3
Enrichment analysis of polyploidy-related up-regulated genes generated by TOPPFUN program
Category	ID	Name	Source	P-value	Hit Count in Query List	Hit Count in Genome	Hit in Query List
GO: Molecular Function	GO:0005524	ATP binding		0	127	1488	SUCLG2,SUCLA2,KIF2C,SLC22A5,AK5,ACACA,ACSL4,FGFR1,FGFR2,ADCY2,FKBP4,ADK,EPHB2,MTHFD1,RUVBL2,ACSF2,SPHK1,AK1,WNK4,MAP3K6,TOP1MT,C10orf2,MCM4,MCM3,MCM5,MCM2,MCM7,AURKB,ASNS,ASS1,ATP1A2,RYK,PKDCC,RRM1,UBE2C,ATP5B,MCCC1,ROR1,ATP5D,NTRK1,TK1,DDR2,CLPP,TESK2,TOP2A,GLUL,GART,GARS,BUB1B,BUB1,BLM,PEBP1,RAD54L,BMPR1A,KIF15,PC,MYH10,KIF4A,AURKA,CAD,YARS,PLK4,ATP10A,DDR1,NARS,HELLS,NDUFA10,ATAD3A,EEF2K,NEK2,…
GO: Molecular Function	GO:0016491	oxidoreductase activity		0	85	706	SUCLG2,FASN,ABP1,ACADSB,PRDX3,ADH1C,MTHFD1,NOX4,RDH13,PHYHD1,ALDH1A3,ALDH9A1,PHGDH,ALDH3A2,ALDH1A2,MAOB,SCD,ME1,APEX1,KDSR,NUDT5,P4HA2,HIBADH,FMO2,FMO1,ALDH6A1,AIFM1,RRM2,RRM1,ALDH7A1,TM7SF2,BMP2,TDO2,PRDX2,GCDH,GSTZ1,SUOX,NDUFA4,NDUFAB1,NDUFA10,NDUFB9,NDUFB6,NDUFS1,OXNAD1,NDUFV1,HADH,GPX3,SQLE,SQRDL,CYP2S1,ZADH2,HSD17B7,HEPH,LDHD,LEPRE1,NXN,PDHB,UGDH,PLOD2,IDH3G,IDH3A,IDH2,IDH1,COQ7,RDH10,OGDHL,…
GO: Molecular Function	GO:0048037	cofactor binding		0	40	250	FASN,ABAT,ABP1,ACADSB,NOX4,ALDH1A3,PHGDH,ME1,BIRC5,HIBADH,FMO2,FMO1,ASNS,ALDH6A1,AIFM1,GOT2,GCDH,SUOX,NDUFAB1,NDUFV1,HADH,SQLE,LDHD,GPT2,UGDH,CTH,IDH3G,IDH3A,IDH2,IDH1,OGDHL,STEAP2,DLAT,SARDH,ACAD9,DHCR24,DHFR,LDHB,GPD1L,ACAD8
GO: Molecular Function	GO:0050662	coenzyme binding		0	31	183	ACADSB,NOX4,ALDH1A3,PHGDH,ME1,HIBADH,FMO2,FMO1,ALDH6A1,AIFM1,GCDH,SUOX,NDUFV1,HADH,SQLE,LDHD,UGDH,IDH3G,IDH3A,IDH2,IDH1,OGDHL,STEAP2,DLAT,SARDH,ACAD9,DHCR24,DHFR,LDHB,GPD1L,ACAD8
GO: Molecular Function	GO:0005506	iron ion binding		0.000754	30	312	FDX1,ACO2,PGRMC1,NOX4,PHYHD1,SCD,P4HA2,RRM2,PGRMC2,TDO2,GUCY1B3,SUOX,NDUFS1,NDUFV1,SFXN1,CYP2S1,HEPH,PRIM2,LEPRE1,PLOD2,COQ7,CYP11A1,STEAP2,CYP11B1,CYC1,CYP2B6,FADS2,CYCS,FADS3,FADS1
GO: Molecular Function	GO:0009055	electron carrier activity		0.000394	24	219	ACADSB,FDX1,NOX4,ETFB,PHGDH,ALDH1A2,MAOB,ME1,P4HA2,AIFM1,GCDH,SUOX,NDUFS1,OXNAD1,CYP2S1,UGDH,CYP11A1,STEAP2,CYP11B1,CYC1,CYP2B6,ACAD9,CYCS,ACAD8
GO: Molecular Function	GO:0001871	pattern binding		0.000916	20	179	ABP1,FGFR1,FGFR2,FGF10,LYVE1,FSTL1,CRISPLD2,TGFBR3,BGN,CHRD,MAMDC2,SMOC2,HMMR,TINAGL1,RSPO3,DCN,ADAMTS3,SUSD2,LBP,PTN
GO: Molecular Function	GO:0005201	extracellular matrix structural constituent		0	20	85	FBN1,FBN2,FBLN1,FBLN2,WNT4,MGP,EMILIN1,BGN,EFEMP2,COL1A2,COL1A1,TINAGL1,WNT6,COL14A1,COL5A2,COL3A1,TUFT1,MFAP5,LUM,ELN
GO: Molecular Function	GO:0030247	polysaccharide binding		0.000785	19	164	ABP1,FGFR1,FGFR2,FGF10,LYVE1,FSTL1,CRISPLD2,TGFBR3,BGN,CHRD,MAMDC2,SMOC2,HMMR,TINAGL1,RSPO3,DCN,ADAMTS3,SUSD2,PTN
GO: Molecular Function	GO:0016614	oxidoreductase activity, acting on CH-OH group of donors		3.6e-05	18	119	FASN,ADH1C,PHGDH,ME1,KDSR,HIBADH,BMP2,HADH,HSD17B7,LDHD,UGDH,IDH3G,IDH3A,IDH2,IDH1,RDH10,LDHB,GPD1L
GO: Molecular Function	GO:0016616	oxidoreductase activity, acting on the CH-OH group of donors, NAD or NADP as acceptor		9e-06	18	108	FASN,ADH1C,PHGDH,ME1,KDSR,HIBADH,BMP2,HADH,HSD17B7,LDHD,UGDH,IDH3G,IDH3A,IDH2,IDH1,RDH10,LDHB,GPD1L
GO: Molecular Function	GO:0016853	isomerase activity		0.000565	17	135	FKBP4,FKBP5,TOP1MT,MIF,MPI,FKBP14,TOP2A,GSTZ1,PGM2,ISYNA1,EBPL,PPIF,IDI1,DKC1,TXNDC5,LSS,PTGES
GO: Molecular Function	GO:0019842	vitamin binding		0.000518	17	134	SLC19A1,FASN,ABAT,ACACA,ALDH1A2,P4HA2,MCCC1,GOT2,PC,NDUFAB1,MMACHC,GPT2,LEPRE1,CRABP1,CTH,PLOD2,OGDHL
GO: Molecular Function	GO:0046906	tetrapyrrole binding		0.001041	16	130	PGRMC1,NOX4,PGRMC2,TDO2,GUCY1B3,SUOX,MMACHC,CYP2S1,CYP11A1,CYP11B1,CYC1,CYP2B6,FADS2,CYCS,FADS3,FADS1
GO: Molecular Function	GO:0019838	growth factor binding		0.000173	16	111	A2M,IL1RL2,FGFR1,FGFR2,TGFBR3,NTRK1,COL1A2,COL1A1,IL1R1,PDGFRA,COL6A1,COL3A1,IGFBP4,IGFBP6,LTBP3,KAZALD1
GO: Molecular Function	GO:0019199	transmembrane receptor protein kinase activity		1.6e-05	15	82	FGFR1,FGFR2,EPHB2,RYK,TGFBR3,ROR1,NTRK1,DDR2,BMPR1A,DDR1,PDGFRL,PDGFRA,TYRO3,KIT,EGFR
GO: Molecular Function	GO:0050660	FAD binding		6.8e-05	13	72	ACADSB,NOX4,FMO2,FMO1,AIFM1,GCDH,SQLE,LDHD,STEAP2,SARDH,ACAD9,DHCR24,ACAD8
GO: Molecular Function	GO:0004714	transmembrane receptor protein tyrosine kinase activity		2.6e-05	13	66	FGFR1,FGFR2,EPHB2,RYK,ROR1,NTRK1,DDR2,DDR1,PDGFRL,PDGFRA,TYRO3,KIT,EGFR
GO: Molecular Function	GO:0051287	NAD or NADH binding		2e-06	12	46	ALDH1A3,PHGDH,ME1,HIBADH,NDUFV1,UGDH,IDH3G,IDH3A,IDH2,IDH1,LDHB,GPD1L
GO: Molecular Function	GO:0016903	oxidoreductase activity, acting on the aldehyde or oxo group of donors		5.1e-05	9	35	SUCLG2,ALDH1A3,ALDH9A1,ALDH3A2,ALDH1A2,ALDH6A1,ALDH7A1,PDHB,OGDHL
GO: Molecular Function	GO:0016620	oxidoreductase activity, acting on the aldehyde or oxo group of donors, NAD or NADP as acceptor		0.000259	7	26	SUCLG2,ALDH1A3,ALDH9A1,ALDH3A2,ALDH1A2,ALDH6A1,ALDH7A1
GO: Molecular Function	GO:0019206	nucleoside kinase activity		0.000483	5	14	AK5,ADK,AK1,TK1,DTYMK
GO: Molecular Function	GO:0048407	platelet-derived growth factor binding		0.000208	5	12	COL1A2,COL1A1,PDGFRA,COL6A1,COL3A1
GO: Molecular Function	GO:0004029	aldehyde dehydrogenase (NAD) activity		0.000712	4	9	ALDH1A3,ALDH9A1,ALDH3A2,ALDH7A1
GO: Molecular Function	GO:0016717	oxidoreductase activity, acting on paired donors, with oxidation of a pair of donors resulting in the reduction of molecular oxygen to two molecules of water		0.000215	4	7	SCD,FADS2,FADS3,FADS1
GO: Molecular Function	GO:0004448	isocitrate dehydrogenase activity		3.3e-05	4	5	IDH3G,IDH3A,IDH2,IDH1
GO: Molecular Function	GO:0009374	biotin binding		0.001255	3	5	ACACA,MCCC1,PC
GO: Molecular Function	GO:0016728	oxidoreductase activity, acting on CH or CH2 groups, disulfide as acceptor		0.000522	3	4	NUDT5,RRM2,RRM1
GO: Molecular Function	GO:0030023	extracellular matrix constituent conferring elasticity		0.000522	3	4	EMILIN1,MFAP5,ELN
GO: Molecular Function	GO:0004748	ribonucleoside-diphosphate reductase activity		0.000522	3	4	NUDT5,RRM2,RRM1
GO: Biological Process	GO:0007049	cell cycle		0	105	1052	KIF2C,FH,ANLN,EPHB2,ESR1,NUF2,C11orf82,SPHK1,AK1,PHGDH,CDCA3,CDCA5,PRC1,S100A6,PHLDA3,BIRC5,MCM3,MCM2,MCM7,AURKB,ARL2,ZWINT,ASNS,UBE2C,SGOL1,TACC3,MAD2L2,CDC45L,TIPIN,TBX3,GAS1,BUB1B,BUB1,BMP2,NCAPG2,BLM,PEBP1,RAD54L,PSMG2,KIF15,MYC,MYH10,AURKA,GAS7,PLK4,SUV39H1,NBL1,TACC1,E2F7,CCNB1,CCNA2,HELLS,H2AFX,NEK2,CENPH,SMC2,SPAG5,CDCA8,SC65,CCNF,CCNE1,CDK4,GSPT1,ZWILCH,CDC20,CDC2,RHOU,CDCA2,DLGAP5,CHEK1…
GO: Biological Process	GO:0022607	cellular component assembly		1e-06	100	1151	A2M,ANLN,PTRF,SCUBE1,FKBP4,C10orf2,MCM2,HIST1H3F,HIST1H2BJ,ARL2,MGP,MIF,RRM2,RRM1,THY1,HIST1H4I,NRCAM,GJA1,TSPAN4,BBS2,TESK2,KLF5,CASC5,BLM,HIST1H2BK,PSMG2,HIST2H3C,HIST1H2BC,HIST1H2BE,HIST1H2BH,HIST1H3A,HIST1H3D,HIST1H2BG,HIST1H2BM,HIST1H2BF,HIST1H2BL,HIST1H2BN,HIST1H4F,HIST1H4D,HIST1H4J,HIST1H4K,HIST1H4H,HIST1H4C,HIST1H4B,HIST1H3E,HIST1H3C,HIST1H3G,HIST1H3I,HIST1H3H,HIST1H4A,HIST1H3B,HIST2H4A,M…
GO: Biological Process	GO:0055114	oxidation reduction		0	84	653	FASN,ABP1,ACADSB,FDX1,PRDX3,ADH1C,MTHFD1,NOX4,ETFB,RDH13,PHYHD1,ALDH1A3,ALDH9A1,PHGDH,ALDH3A2,ALDH1A2,MAOB,SCD,ME1,KDSR,P4HA2,HIBADH,FMO2,FMO1,ALDH6A1,AIFM1,RRM2,RRM1,ALDH7A1,TM7SF2,TDO2,PRDX2,GCDH,SUOX,NDUFA4,NDUFAB1,NDUFA10,NDUFB9,NDUFB6,NDUFS1,OXNAD1,NDUFV1,HADH,GPX3,SQLE,SQRDL,CYP2S1,ZADH2,HSD17B7,HEPH,LDHD,LEPRE1,NXN,PDHB,UGDH,SLC25A13,PLOD2,IDH3G,IDH3A,IDH2,IDH1,COQ7,RDH10,OGDHL,CYP11A1,STE…
GO: Biological Process	GO:0006082	organic acid metabolic process		0	72	640	FASN,SLC22A5,ABAT,ACACA,ACSL4,ACADSB,ACOT2,ACO2,FH,ADH1C,MTHFD1,ACSF2,AHCY,ALDH1A3,ALDH9A1,PHGDH,ASRGL1,ALDH1A2,PADI2,SCD,ME1,SLC37A4,HIBADH,MIF,ASNS,ASS1,ALDH6A1,MCCC1,ACAA2,GOT2,GLUL,GARS,TDO2,PC,CAD,YARS,GSTZ1,ECHDC2,ACOT11,NARS,NDUFAB1,HADH,PRKAA2,WARS,GFPT2,PFAS,ATP8B1,CPT2,PDHB,UGDH,IGF1,CTH,CTPS,IDH3G,IDH3A,IDH2,IDH1,PLA2G4A,PRKAG2,RDH10,KARS,SLC7A8,DLAT,SARDH,FADS2,ACOT1,DHFR,PTGES,FADS3,…
GO: Biological Process	GO:0019752	carboxylic acid metabolic process		0	72	636	FASN,SLC22A5,ABAT,ACACA,ACSL4,ACADSB,ACOT2,ACO2,FH,ADH1C,MTHFD1,ACSF2,AHCY,ALDH1A3,ALDH9A1,PHGDH,ASRGL1,ALDH1A2,PADI2,SCD,ME1,SLC37A4,HIBADH,MIF,ASNS,ASS1,ALDH6A1,MCCC1,ACAA2,GOT2,GLUL,GARS,TDO2,PC,CAD,YARS,GSTZ1,ECHDC2,ACOT11,NARS,NDUFAB1,HADH,PRKAA2,WARS,GFPT2,PFAS,ATP8B1,CPT2,PDHB,UGDH,IGF1,CTH,CTPS,IDH3G,IDH3A,IDH2,IDH1,PLA2G4A,PRKAG2,RDH10,KARS,SLC7A8,DLAT,SARDH,FADS2,ACOT1,DHFR,PTGES,FADS3,…
GO: Biological Process	GO:0051276	chromosome organization		0	70	553	RUVBL2,CDCA5,MCM2,HIST1H3F,HIST1H2BJ,ZWINT,MYOCD,AIFM1,HIST1H4I,TOP2A,NCAPG2,BLM,HIST1H2BK,RAD54L,HIST2H3C,HIST1H2BC,HIST1H2BE,HIST1H2BH,HIST1H3A,HIST1H3D,HIST1H2BG,HIST1H2BM,HIST1H2BF,HIST1H2BL,HIST1H2BN,HIST1H4F,HIST1H4D,HIST1H4J,HIST1H4K,HIST1H4H,HIST1H4C,HIST1H4B,HIST1H3E,HIST1H3C,HIST1H3G,HIST1H3I,HIST1H3H,HIST1H4A,HIST1H3B,HIST2H4A,MYC,SUV39H1,HELLS,HIST1H2BB,HIST1H1B,H2AFX,HIST1H1A,TNKS1BP…
GO: Biological Process	GO:0022403	cell cycle phase		0	70	513	KIF2C,ANLN,ESR1,NUF2,CDCA3,CDCA5,PRC1,BIRC5,AURKB,ZWINT,UBE2C,SGOL1,TACC3,MAD2L2,TIPIN,GAS1,BUB1B,BUB1,NCAPG2,BLM,PEBP1,RAD54L,PSMG2,KIF15,AURKA,CCNB1,CCNA2,HELLS,H2AFX,NEK2,CENPH,SMC2,SPAG5,CDCA8,SC65,CCNF,CCNE1,CDK4,GSPT1,ZWILCH,CDC20,CDC2,RHOU,CDCA2,DLGAP5,CHEK1,KNTC1,CDKN1C,TPX2,NCAPD2,SKA3,WEE1,NCAPG,NUSAP1,IGF1,PDE3A,PLK1,CRYAA,KIF22,KIF11,KPNA2,PBK,NCAPH,TRIP13,RCC2,MAD2L1,SMAD6,KIF20B,EGF…
GO: Biological Process	GO:0006629	lipid metabolic process		0.002952	69	929	FASN,SERPINA3,ABAT,ACACA,ACSL4,ACAT2,ACADSB,FDPS,ACOT2,ADH1C,ESR1,ACSF2,SPHK1,ALDH1A3,PHGDH,ALDH3A2,ALDH1A2,SCD,SLC37A4,PLCD3,C14orf1,MIF,ATP5B,CLN6,ACAA2,TM7SF2,PBX1,C14orf147,NR2F2,PC,ECHDC2,ACOT11,NDUFAB1,HADH,SQLE,HSD17B7,ISYNA1,EBPL,DGAT2,HMGCS2,PRKAA2,LPGAT1,VLDLR,ATP8B1,CPT2,UGCG,PDE3A,IDI1,PLA2G4A,ENPP7,PRKAG2,RDH10,KIT,MBOAT2,A4GALT,RARRES2,CYP11A1,CYP11B1,FADS2,ACOT1,DHCR24,DHCR7,LSS,OS…
GO: Biological Process	GO:0007155	cell adhesion		0.00096	68	873	FAT1,FBLN2,FREM1,CTNNAL1,LYVE1,AEBP1,STIL,CLDN1,EPDR1,SEMA5A,MGP,EMILIN1,SVEP1,FLRT2,SDK2,ATP5B,TGFBR3,THY1,DDR2,NRCAM,SPON2,SPON1,TESK2,TPBG,BMP1,BMP2,BOC,IGSF11,PCDH7,CDON,SNED1,DDR1,HAS1,NEO1,CHRD,CDH11,CDH3,GSN,CD151,SMOC2,SMOC1,COL1A1,CLDN3,COL14A1,COL6A1,COL3A1,TYRO3,TNFRSF12A,ENAH,PARVA,DCBLD2,TRIP6,CADM3,TPM1,DLG5,MAGI1,ITGBL1,ROBO2,ISLR,ADAM12,ANTXR1,MUPCDH,LAMB2,LAMA5,LAMA2,EGFR,PARD3,E…
GO: Biological Process	GO:0000278	mitotic cell cycle		0	66	502	KIF2C,ANLN,ESR1,NUF2,SPHK1,CDCA3,CDCA5,PRC1,BIRC5,AURKB,ZWINT,ASNS,UBE2C,SGOL1,MAD2L2,TIPIN,GAS1,BUB1B,BUB1,NCAPG2,BLM,PEBP1,PSMG2,KIF15,MYC,AURKA,CCNB1,CCNA2,HELLS,NEK2,CENPH,SMC2,SPAG5,CDCA8,CCNF,CCNE1,CDK4,GSPT1,ZWILCH,CDC20,CDC2,RHOU,CDCA2,DLGAP5,CHEK1,KNTC1,CDKN1C,TPX2,NCAPD2,SKA3,WEE1,NCAPG,NUSAP1,IGF1,PLK1,KIF22,KIF11,KPNA2,PBK,NCAPH,RCC2,MAD2L1,SMAD6,KIF20B,EGFR,SPC25
GO: Biological Process	GO:0000279	M phase		0	61	408	KIF2C,ANLN,ESR1,NUF2,CDCA3,CDCA5,PRC1,BIRC5,AURKB,ZWINT,UBE2C,SGOL1,TACC3,MAD2L2,TIPIN,BUB1B,BUB1,NCAPG2,PEBP1,RAD54L,PSMG2,KIF15,AURKA,CCNB1,CCNA2,HELLS,H2AFX,NEK2,CENPH,SMC2,SPAG5,CDCA8,SC65,CCNF,ZWILCH,CDC20,CDC2,CDCA2,DLGAP5,CHEK1,KNTC1,TPX2,NCAPD2,SKA3,WEE1,NCAPG,NUSAP1,IGF1,PDE3A,PLK1,CRYAA,KIF22,KIF11,KPNA2,PBK,NCAPH,TRIP13,RCC2,MAD2L1,KIF20B,SPC25
GO: Biological Process	GO:0044255	cellular lipid metabolic process		0.002047	60	773	FASN,ABAT,ACACA,ACSL4,ACADSB,FDPS,ACOT2,ADH1C,ESR1,ACSF2,SPHK1,ALDH1A3,PHGDH,ALDH1A2,SCD,SLC37A4,C14orf1,MIF,CLN6,ACAA2,TM7SF2,PBX1,C14orf147,ECHDC2,ACOT11,NDUFAB1,HADH,SQLE,HSD17B7,ISYNA1,EBPL,DGAT2,HMGCS2,PRKAA2,LPGAT1,VLDLR,ATP8B1,CPT2,UGCG,IDI1,PLA2G4A,ENPP7,PRKAG2,RDH10,KIT,MBOAT2,A4GALT,RARRES2,CYP11A1,CYP11B1,FADS2,ACOT1,DHCR24,DHCR7,LSS,OSBPL6,PTGES,FADS3,FADS1,LDLR
GO: Biological Process	GO:0051301	cell division		0	59	341	KIF2C,ANLN,FIGF,NUF2,CDCA3,CDCA5,PRC1,S100A6,BIRC5,MCM5,AURKB,ZWINT,UBE2C,SGOL1,MAD2L2,CDC45L,TOP2A,TIPIN,BUB1B,BUB1,NCAPG2,BLM,MYH10,TACC1,CCNB1,CCNA2,HELLS,NEK2,CENPH,SMC2,SPAG5,CDCA8,CCNF,CCNE1,CDK4,ZWILCH,CDC20,CDC2,CDCA2,KNTC1,NCAPD2,SKA3,WEE1,NCAPG,CKS1B,NUSAP1,PLK1,KIF11,KIT,NCAPH,RCC2,PDGFC,MAD2L1,LIG1,KIF20B,PTN,ZBTB16,PARD3,SPC25
GO: Biological Process	GO:0000087	M phase of mitotic cell cycle		0	51	288	KIF2C,ANLN,ESR1,NUF2,CDCA3,CDCA5,BIRC5,AURKB,ZWINT,UBE2C,SGOL1,MAD2L2,TIPIN,BUB1B,BUB1,NCAPG2,PEBP1,PSMG2,KIF15,AURKA,CCNB1,CCNA2,HELLS,NEK2,CENPH,SMC2,SPAG5,CDCA8,CCNF,ZWILCH,CDC20,CDC2,CDCA2,DLGAP5,KNTC1,TPX2,NCAPD2,SKA3,WEE1,NCAPG,NUSAP1,IGF1,PLK1,KIF22,KIF11,PBK,NCAPH,RCC2,MAD2L1,KIF20B,SPC25
GO: Biological Process	GO:0007067	mitosis		0	51	284	KIF2C,ANLN,ESR1,NUF2,CDCA3,CDCA5,BIRC5,AURKB,ZWINT,UBE2C,SGOL1,MAD2L2,TIPIN,BUB1B,BUB1,NCAPG2,PEBP1,PSMG2,KIF15,AURKA,CCNB1,CCNA2,HELLS,NEK2,CENPH,SMC2,SPAG5,CDCA8,CCNF,ZWILCH,CDC20,CDC2,CDCA2,DLGAP5,KNTC1,TPX2,NCAPD2,SKA3,WEE1,NCAPG,NUSAP1,IGF1,PLK1,KIF22,KIF11,PBK,NCAPH,RCC2,MAD2L1,KIF20B,SPC25
GO: Biological Process	GO:0000280	nuclear division		0	51	284	KIF2C,ANLN,ESR1,NUF2,CDCA3,CDCA5,BIRC5,AURKB,ZWINT,UBE2C,SGOL1,MAD2L2,TIPIN,BUB1B,BUB1,NCAPG2,PEBP1,PSMG2,KIF15,AURKA,CCNB1,CCNA2,HELLS,NEK2,CENPH,SMC2,SPAG5,CDCA8,CCNF,ZWILCH,CDC20,CDC2,CDCA2,DLGAP5,KNTC1,TPX2,NCAPD2,SKA3,WEE1,NCAPG,NUSAP1,IGF1,PLK1,KIF22,KIF11,PBK,NCAPH,RCC2,MAD2L1,KIF20B,SPC25
GO: Biological Process	GO:0006323	DNA packaging		0	49	171	CDCA5,MCM2,HIST1H3F,HIST1H2BJ,AIFM1,HIST1H4I,TOP2A,NCAPG2,HIST1H2BK,HIST2H3C,HIST1H2BC,HIST1H2BE,HIST1H2BH,HIST1H3A,HIST1H3D,HIST1H2BG,HIST1H2BM,HIST1H2BF,HIST1H2BL,HIST1H2BN,HIST1H4F,HIST1H4D,HIST1H4J,HIST1H4K,HIST1H4H,HIST1H4C,HIST1H4B,HIST1H3E,HIST1H3C,HIST1H3G,HIST1H3I,HIST1H3H,HIST1H4A,HIST1H3B,HIST2H4A,SUV39H1,HELLS,HIST1H2BB,HIST1H1B,H2AFX,HIST1H1A,HIST2H3B,SMC2,NCAPD2,HIST4H4,NCAPG,NUSAP1…
GO: Biological Process	GO:0065004	protein-DNA complex assembly		0	43	211	PTRF,MCM2,HIST1H3F,HIST1H2BJ,HIST1H4I,HIST1H2BK,HIST2H3C,HIST1H2BC,HIST1H2BE,HIST1H2BH,HIST1H3A,HIST1H3D,HIST1H2BG,HIST1H2BM,HIST1H2BF,HIST1H2BL,HIST1H2BN,HIST1H4F,HIST1H4D,HIST1H4J,HIST1H4K,HIST1H4H,HIST1H4C,HIST1H4B,HIST1H3E,HIST1H3C,HIST1H3G,HIST1H3I,HIST1H3H,HIST1H4A,HIST1H3B,HIST2H4A,MYC,HELLS,HIST1H2BB,HIST1H1B,H2AFX,HIST1H1A,HIST2H3B,POLR2L,POLR2F,HIST4H4,ASF1B
GO: Biological Process	GO:0006334	nucleosome assembly		0	38	117	MCM2,HIST1H3F,HIST1H2BJ,HIST1H4I,HIST1H2BK,HIST2H3C,HIST1H2BC,HIST1H2BE,HIST1H2BH,HIST1H3A,HIST1H3D,HIST1H2BG,HIST1H2BM,HIST1H2BF,HIST1H2BL,HIST1H2BN,HIST1H4F,HIST1H4D,HIST1H4J,HIST1H4K,HIST1H4H,HIST1H4C,HIST1H4B,HIST1H3E,HIST1H3C,HIST1H3G,HIST1H3I,HIST1H3H,HIST1H4A,HIST1H3B,HIST2H4A,HIST1H2BB,HIST1H1B,H2AFX,HIST1H1A,HIST2H3B,HIST4H4,ASF1B
GO: Biological Process	GO:0006260	DNA replication		3.6e-05	30	254	TOP1MT,C10orf2,MCM4,MCM3,MCM5,MCM2,MCM7,RRM2,RRM1,TK1,CDC45L,TOP2A,TIPIN,BLM,TNKS1BP1,CCNE1,RNASEH2A,CHEK1,DTL,POLD2,PRIM1,PRIM2,PDGFRA,IGF1,ENPP7,RFC4,RBBP7,DKC1,PDGFC,LIG1
GO: Biological Process	GO:0008361	regulation of cell size		0.004203	24	252	FGFR1,FGFR2,PPAN,FHL1,ESR1,SPHK1,AR,MYOCD,TGFBR3,DDR2,DDR1,NDN,CAPRIN2,CDK4,NOP58,TMEM97,IL17RB,LEPRE1,IGFBP4,IGFBP6,CTH,DCBLD2,CSRP2,KAZALD1
GO: Biological Process	GO:0008202	steroid metabolic process		0.001596	24	234	FDPS,ESR1,SLC37A4,C14orf1,CLN6,ACAA2,TM7SF2,PBX1,SQLE,HSD17B7,EBPL,HMGCS2,PRKAA2,VLDLR,ATP8B1,IDI1,PRKAG2,CYP11A1,CYP11B1,DHCR24,DHCR7,LSS,OSBPL6,LDLR
GO: Biological Process	GO:0007059	chromosome segregation		0	19	95	KIF2C,NUF2,CDCA5,BIRC5,ZWINT,SGOL1,TOP2A,NCAPG2,NEK2,CENPH,SMC2,DLGAP5,NCAPD2,SKA3,NCAPG,NUSAP1,NCAPH,MAD2L1,SPC25
GO: Biological Process	GO:0046034	ATP metabolic process		0.000585	15	108	AK5,AK1,ATP1A2,ATP5B,ATP1B1,ATP5G3,ATP5D,ATP10A,NDUFS1,LDHD,ATP8B1,SLC25A13,PRKAG2,LONP1,FIGNL1
GO: Biological Process	GO:0045333	cellular respiration		3e-05	12	56	SUCLG2,SUCLA2,ACO2,FH,NDUFS1,PDHB,SLC25A13,IDH3G,IDH3A,IDH2,IDH1,CYCS
GO: Biological Process	GO:0006084	acetyl-CoA metabolic process		0	12	35	SUCLG2,SUCLA2,ACACA,ACO2,FH,TDO2,PDHB,IDH3G,IDH3A,IDH2,IDH1,DLAT
GO: Biological Process	GO:0042476	odontogenesis		0.002423	10	66	SMO,GLI3,FST,BMP2,BMPR1A,COL1A2,COL1A1,PDGFRA,TUFT1,LAMA5
GO: Biological Process	GO:0045471	response to ethanol		0.002423	10	66	ABAT,ADH1C,ATP5G3,GOT2,PEBP1,CCNE1,GSN,PRKCA,HTR1B,DRD4
GO: Biological Process	GO:0030509	BMP signaling pathway		0.002156	10	65	FSTL1,TGFBR3,FST,TWSG1,BMP2,BMPR1A,FSTL3,CHRD,SMAD6,SMAD9
GO: Biological Process	GO:0009064	glutamine family amino acid metabolic process		0.000355	10	52	PHGDH,ASRGL1,ASNS,ASS1,GOT2,GLUL,CAD,GFPT2,PFAS,CTPS
GO: Biological Process	GO:0007051	spindle organization		0.000178	10	48	PRC1,ZWINT,UBE2C,TACC3,BUB1B,AURKA,SPAG5,TPX2,KIF11,SPC25
GO: Biological Process	GO:0035272	exocrine system development		0.000148	10	47	FGFR1,FGFR2,FGF10,SEMA3A,TWSG1,SEMA3C,CLCN2,IGF1,LAMA5,EGFR
GO: Biological Process	GO:0060443	mammary gland morphogenesis		2.7e-05	10	39	FGFR2,FGF10,ESR1,WNT4,AR,TBX3,DDR1,WNT5A,PGR,PHB2
GO: Biological Process	GO:0006695	cholesterol biosynthetic process		2.1e-05	10	38	FDPS,ACAA2,TM7SF2,HSD17B7,HMGCS2,PRKAA2,IDI1,DHCR24,DHCR7,LSS
GO: Biological Process	GO:0060603	mammary gland duct morphogenesis		1e-06	10	27	FGFR2,FGF10,ESR1,WNT4,AR,TBX3,DDR1,WNT5A,PGR,PHB2
GO: Biological Process	GO:0014031	mesenchymal cell development		0.004213	9	60	SMO,ALDH1A2,TGFBR3,BMP2,SEMA3C,RDH10,HAND2,LAMA5,EFNB1
GO: Biological Process	GO:0006733	oxidoreduction coenzyme metabolic process		0.002608	9	56	ME1,HIBADH,TDO2,IDH3G,IDH3A,IDH1,NAMPT,COQ7,LDHB
GO: Biological Process	GO:0030850	prostate gland development		0.000844	9	48	FGFR2,FGF10,FKBP4,ESR1,FRS2,AR,WNT5A,SERPINF1,IGF1
GO: Biological Process	GO:0007431	salivary gland development		0.000106	9	37	FGFR1,FGFR2,FGF10,SEMA3A,TWSG1,SEMA3C,CLCN2,LAMA5,EGFR
GO: Biological Process	GO:0051187	cofactor catabolic process		8.4e-05	9	36	SUCLG2,SUCLA2,ACO2,FH,PDHB,IDH3G,IDH3A,IDH2,IDH1
GO: Biological Process	GO:0009060	aerobic respiration		6.6e-05	9	35	SUCLG2,SUCLA2,ACO2,FH,PDHB,IDH3G,IDH3A,IDH2,IDH1
GO: Biological Process	GO:0009109	coenzyme catabolic process		2.3e-05	9	31	SUCLG2,SUCLA2,ACO2,FH,PDHB,IDH3G,IDH3A,IDH2,IDH1
GO: Biological Process	GO:0030199	collagen fibril organization		1.7e-05	9	30	COL1A2,COL1A1,COL14A1,COL5A2,COL3A1,LUM,ADAMTS3,ADAMTS2,LOX
GO: Biological Process	GO:0030261	chromosome condensation		3e-06	9	25	CDCA5,AIFM1,TOP2A,NCAPG2,SMC2,NCAPD2,NCAPG,NUSAP1,NCAPH
GO: Biological Process	GO:0046356	acetyl-CoA catabolic process		2e-06	9	24	SUCLG2,SUCLA2,ACO2,FH,PDHB,IDH3G,IDH3A,IDH2,IDH1
GO: Biological Process	GO:0006099	tricarboxylic acid cycle		1e-06	9	23	SUCLG2,SUCLA2,ACO2,FH,PDHB,IDH3G,IDH3A,IDH2,IDH1
GO: Biological Process	GO:0019362	pyridine nucleotide metabolic process		0.002678	8	46	ME1,HIBADH,TDO2,IDH3G,IDH3A,IDH1,NAMPT,LDHB
GO: Biological Process	GO:0009124	nucleoside monophosphate biosynthetic process		0.002319	8	45	ADCY2,ADK,ATIC,GART,GUCY1B3,PFAS,UMPS,PRPS2
GO: Biological Process	GO:0006769	nicotinamide metabolic process		0.001998	8	44	ME1,HIBADH,TDO2,IDH3G,IDH3A,IDH1,NAMPT,LDHB
GO: Biological Process	GO:0048145	regulation of fibroblast proliferation		0.000731	8	38	ESR1,SPHK1,S100A6,CCNA2,CDK4,PDGFRA,IGF1,PDGFC
GO: Biological Process	GO:0048144	fibroblast proliferation		0.000731	8	38	ESR1,SPHK1,S100A6,CCNA2,CDK4,PDGFRA,IGF1,PDGFC
GO: Biological Process	GO:0050680	negative regulation of epithelial cell proliferation		0.000605	8	37	AR,TGFBR3,GAS1,CDKN1C,WNT5A,SERPINF1,PHB2,MAGED1
GO: Biological Process	GO:0007435	salivary gland morphogenesis		0.000328	8	34	FGFR1,FGFR2,FGF10,SEMA3A,TWSG1,SEMA3C,LAMA5,EGFR
GO: Biological Process	GO:0048146	positive regulation of fibroblast proliferation		7.4e-05	8	28	ESR1,SPHK1,S100A6,CCNA2,CDK4,PDGFRA,IGF1,PDGFC
GO: Biological Process	GO:0006270	DNA replication initiation		4.1e-05	8	26	MCM4,MCM3,MCM5,MCM2,MCM7,CDC45L,TIPIN,CCNE1
GO: Biological Process	GO:0009954	proximal/distal pattern formation		3e-05	8	25	ALDH1A2,GLI3,PBX1,HOXA9,HOXA11,HOXA10,HOXD11,HOXD10
GO: Biological Process	GO:0060444	branching involved in mammary gland duct morphogenesis		4e-06	8	20	ESR1,WNT4,AR,TBX3,DDR1,WNT5A,PGR,PHB2
GO: Biological Process	GO:0014033	neural crest cell differentiation		0.001793	7	34	SMO,ALDH1A2,SEMA3C,RDH10,HAND2,LAMA5,EFNB1
GO: Biological Process	GO:0014032	neural crest cell development		0.001793	7	34	SMO,ALDH1A2,SEMA3C,RDH10,HAND2,LAMA5,EFNB1
GO: Biological Process	GO:0060512	prostate gland morphogenesis		0.001007	7	31	FGFR2,FGF10,ESR1,FRS2,AR,WNT5A,IGF1
GO: Biological Process	GO:0006081	cellular aldehyde metabolic process		0.000817	7	30	ALDH1A3,ALDH9A1,ALDH3A2,ALDH1A2,ALDH7A1,IDH2,IDH1
GO: Biological Process	GO:0045168	cell-cell signaling involved in cell fate specification		0.000243	7	25	FGFR1,FGF10,FRS2,SALL1,AR,HOXA11,HOXD11
GO: Biological Process	GO:0031128	developmental induction		0.000243	7	25	FGFR1,FGF10,FRS2,SALL1,AR,HOXA11,HOXD11
GO: Biological Process	GO:0060688	regulation of morphogenesis of a branching structure		0.000243	7	25	FGFR1,FGFR2,FGF10,ESR1,AR,WNT5A,PHB2
GO: Biological Process	GO:0006541	glutamine metabolic process		5e-05	7	20	PHGDH,ASNS,GLUL,CAD,GFPT2,PFAS,CTPS
GO: Biological Process	GO:0007076	mitotic chromosome condensation		2.2e-05	7	18	CDCA5,NCAPG2,SMC2,NCAPD2,NCAPG,NUSAP1,NCAPH
GO: Biological Process	GO:0006721	terpenoid metabolic process		0.004414	6	30	ADH1C,ALDH1A3,ALDH1A2,IDI1,RDH10,RARRES2
GO: Biological Process	GO:0051785	positive regulation of nuclear division		0.004414	6	30	BIRC5,UBE2C,PEBP1,DLGAP5,NUSAP1,IGF1
GO: Biological Process	GO:0045840	positive regulation of mitosis		0.004414	6	30	BIRC5,UBE2C,PEBP1,DLGAP5,NUSAP1,IGF1
GO: Biological Process	GO:0045445	myoblast differentiation		0.004414	6	30	MYOCD,TBX3,BOC,CDON,IGF1,CSRP2
GO: Biological Process	GO:0048675	axon extension		0.003694	6	29	NRCAM,SEMA3A,NDN,TNFRSF12A,LIMK1,LAMB2
GO: Biological Process	GO:0060675	ureteric bud morphogenesis		0.003066	6	28	GLI3,BMP2,PBX1,HOXA11,HOXD11,LAMA5
GO: Biological Process	GO:0001658	branching involved in ureteric bud morphogenesis		0.003066	6	28	GLI3,BMP2,PBX1,HOXA11,HOXD11,LAMA5
GO: Biological Process	GO:0010948	negative regulation of cell cycle process		0.002521	6	27	ESR1,MAD2L2,GAS1,BUB1,PSMG2,MAD2L1
GO: Biological Process	GO:0046496	nicotinamide nucleotide metabolic process		0.002521	6	27	ME1,TDO2,IDH3G,IDH3A,NAMPT,LDHB
GO: Biological Process	GO:0009161	ribonucleoside monophosphate metabolic process		0.002521	6	27	ADK,ATIC,GART,PFAS,UMPS,PRPS2
GO: Biological Process	GO:0007091	mitotic metaphase/anaphase transition		0.002051	6	26	MAD2L2,BUB1B,BUB1,PSMG2,DLGAP5,MAD2L1
GO: Biological Process	GO:0060740	prostate gland epithelium morphogenesis		0.002051	6	26	FGFR2,FGF10,ESR1,AR,WNT5A,IGF1
GO: Biological Process	GO:0035136	forelimb morphogenesis		0.001651	6	25	ALDH1A2,TBX3,HOXA9,HOXD10,RDH10,ZBTB16
GO: Biological Process	GO:0009156	ribonucleoside monophosphate biosynthetic process		0.001313	6	24	ADK,ATIC,GART,PFAS,UMPS,PRPS2
GO: Biological Process	GO:0008589	regulation of smoothened signaling pathway		0.001313	6	24	FGFR2,FGF10,GAS1,CHRD,PRRX2,RAB23
GO: Biological Process	GO:0060445	branching involved in salivary gland morphogenesis		0.001313	6	24	FGFR1,FGFR2,FGF10,SEMA3A,SEMA3C,LAMA5
GO: Biological Process	GO:0060571	morphogenesis of an epithelial fold		0.000798	6	22	FGFR2,FGF10,AR,WNT5A,RDH10,EGFR
GO: Biological Process	GO:0045995	regulation of embryonic development		0.000607	6	21	FGF10,SFRP2,AR,WNT5A,LAMA5,LAMA2
GO: Biological Process	GO:0009132	nucleoside diphosphate metabolic process		0.000454	6	20	AK5,NUDT5,RRM2,ATP5B,ATP5D,DTYMK
GO: Biological Process	GO:0010092	specification of organ identity		0.000333	6	19	FGFR1,FGF10,FRS2,AR,HOXA11,HOXD11
GO: Biological Process	GO:0001759	induction of an organ		0.000333	6	19	FGFR1,FGF10,FRS2,AR,HOXA11,HOXD11
GO: Biological Process	GO:0060322	head development		0.002624	5	19	ALDH1A3,ALDH1A2,MMP2,COL1A1,PDGFRA
GO: Biological Process	GO:0032392	DNA geometric change		0.002021	5	18	TOP1MT,C10orf2,MCM4,MCM2,MCM7
GO: Biological Process	GO:0032508	DNA duplex unwinding		0.002021	5	18	TOP1MT,C10orf2,MCM4,MCM2,MCM7
GO: Biological Process	GO:0060572	morphogenesis of an epithelial bud		0.000809	5	15	FGFR2,FGF10,AR,WNT5A,RDH10
GO: Biological Process	GO:0060560	developmental growth involved in morphogenesis		0.000809	5	15	FGFR2,FGF10,ESR1,WNT5A,RDH10
GO: Biological Process	GO:0031076	embryonic camera-type eye development		0.000809	5	15	FGF10,FRS2,ALDH1A3,ALDH1A2,RDH10
GO: Biological Process	GO:0007512	adult heart development		0.000809	5	15	SLC22A5,SCUBE1,GJA1,MYH10,HAND2
GO: Biological Process	GO:0060324	face development		0.000809	5	15	ALDH1A3,ALDH1A2,MMP2,COL1A1,PDGFRA
GO: Biological Process	GO:0006268	DNA unwinding during replication		0.000564	5	14	TOP1MT,C10orf2,MCM4,MCM2,MCM7
GO: Biological Process	GO:0051784	negative regulation of nuclear division		0.000564	5	14	ESR1,MAD2L2,BUB1,PSMG2,MAD2L1
GO: Biological Process	GO:0045839	negative regulation of mitosis		0.000564	5	14	ESR1,MAD2L2,BUB1,PSMG2,MAD2L1
GO: Biological Process	GO:0031577	spindle checkpoint		0.000379	5	13	BIRC5,MAD2L2,BUB1,PSMG2,MAD2L1
GO: Biological Process	GO:0009263	deoxyribonucleotide biosynthetic process		4.4e-05	5	9	AK5,ADK,RRM2,RRM1,DTYMK
GO: Biological Process	GO:0060135	maternal process involved in female pregnancy		0.003868	4	13	ESR1,WNT4,AR,PGR
GO: Biological Process	GO:0045931	positive regulation of mitotic cell cycle		0.003868	4	13	SPHK1,BIRC5,ASNS,SMAD6
GO: Biological Process	GO:0007094	mitotic cell cycle spindle assembly checkpoint		0.002794	4	12	MAD2L2,BUB1,PSMG2,MAD2L1
GO: Biological Process	GO:0007096	regulation of exit from mitosis		0.002794	4	12	ANLN,BIRC5,UBE2C,KNTC1
GO: Biological Process	GO:0009185	ribonucleoside diphosphate metabolic process		0.002794	4	12	AK5,NUDT5,ATP5B,ATP5D
GO: Biological Process	GO:0045661	regulation of myoblast differentiation		0.002794	4	12	MYOCD,TBX3,BOC,CDON
GO: Biological Process	GO:0060525	prostate glandular acinus development		0.002794	4	12	FGFR2,ESR1,FRS2,IGF1
GO: Biological Process	GO:0045841	negative regulation of mitotic metaphase/anaphase transition		0.002794	4	12	MAD2L2,BUB1,PSMG2,MAD2L1
GO: Biological Process	GO:0021511	spinal cord patterning		0.002794	4	12	SMO,GLI3,CHRD,RAB23
GO: Biological Process	GO:0060736	prostate gland growth		0.002794	4	12	FGFR2,ESR1,AR,IGF1
GO: Biological Process	GO:0021513	spinal cord dorsal/ventral patterning		0.001291	4	10	SMO,GLI3,CHRD,RAB23
GO: Biological Process	GO:0060601	lateral sprouting from an epithelium		0.001291	4	10	FGFR2,FGF10,AR,WNT5A
GO: Biological Process	GO:0060602	branch elongation of an epithelium		0.000809	4	9	FGFR2,ESR1,WNT5A,RDH10
GO: Biological Process	GO:0009133	nucleoside diphosphate biosynthetic process		0.000469	4	8	AK5,ATP5B,ATP5D,DTYMK
GO: Biological Process	GO:0060526	prostate glandular acinus morphogenesis		0.000245	4	7	FGFR2,ESR1,FRS2,IGF1
GO: Biological Process	GO:0060527	prostate epithelial cord arborization involved in prostate glandular acinus morphogenesis		0.000245	4	7	FGFR2,ESR1,FRS2,IGF1
GO: Biological Process	GO:0060745	mammary gland branching involved in pregnancy		0.00011	4	6	ESR1,WNT4,AR,PGR
GO: Biological Process	GO:0006102	isocitrate metabolic process		3.8e-05	4	5	IDH3G,IDH3A,IDH2,IDH1
GO: Biological Process	GO:0031503	protein complex localization		0.004472	3	7	FKBP4,BIRC5,TMEM48
GO: Biological Process	GO:0060351	cartilage development involved in endochondral bone morphogenesis		0.004472	3	7	HOXA11,HOXD11,COL1A1
GO: Biological Process	GO:0019800	peptide cross-linking via chondroitin 4-sulfate glycosaminoglycan		0.004472	3	7	BGN,MAMDC2,DCN
GO: Biological Process	GO:0060685	regulation of prostatic bud formation		0.00266	3	6	FGF10,AR,WNT5A
GO: Biological Process	GO:0006189	'de novo' IMP biosynthetic process		0.00266	3	6	ATIC,GART,PFAS
GO: Biological Process	GO:0046031	ADP metabolic process		0.00266	3	6	AK5,ATP5B,ATP5D
GO: Biological Process	GO:0006188	IMP biosynthetic process		0.00266	3	6	ATIC,GART,PFAS
GO: Biological Process	GO:0003156	regulation of organ formation		0.00266	3	6	FGF10,AR,WNT5A
GO: Biological Process	GO:0001957	intramembranous ossification		0.00266	3	6	MMP2,COL1A1,CTSK
GO: Biological Process	GO:0046040	IMP metabolic process		0.00266	3	6	ATIC,GART,PFAS
GO: Biological Process	GO:0009186	deoxyribonucleoside diphosphate metabolic process		0.001385	3	5	AK5,RRM2,DTYMK
GO: Biological Process	GO:0009136	purine nucleoside diphosphate biosynthetic process		0.001385	3	5	AK5,ATP5B,ATP5D
GO: Biological Process	GO:0009180	purine ribonucleoside diphosphate biosynthetic process		0.001385	3	5	AK5,ATP5B,ATP5D
GO: Biological Process	GO:0021910	smoothened signaling pathway involved in ventral spinal cord patterning		0.001385	3	5	SMO,GLI3,CHRD
GO: Biological Process	GO:0009188	ribonucleoside diphosphate biosynthetic process		0.001385	3	5	AK5,ATP5B,ATP5D
GO: Biological Process	GO:0006172	ADP biosynthetic process		0.001385	3	5	AK5,ATP5B,ATP5D
GO: Biological Process	GO:0001823	mesonephros development		0.001385	3	5	GATA3,WT1,ZBTB16
GO: Biological Process	GO:0006636	unsaturated fatty acid biosynthetic process		0.000577	3	4	FADS2,FADS3,FADS1
GO: Biological Process	GO:0060748	tertiary branching involved in mammary gland duct morphogenesis		0.00015	3	3	WNT4,AR,PGR
GO: Biological Process	GO:0051503	adenine nucleotide transport		0.002829	2	2	SLC25A4,GJA1
GO: Biological Process	GO:0015867	ATP transport		0.002829	2	2	SLC25A4,GJA1
GO: Biological Process	GO:0000072	M phase specific microtubule process		0.002829	2	2	CRYAA,KPNA2
GO: Biological Process	GO:0006097	glyoxylate cycle		0.002829	2	2	IDH2,IDH1
GO: Biological Process	GO:0002138	retinoic acid biosynthetic process		0.002829	2	2	ALDH1A3,RDH10
GO: Biological Process	GO:0009153	purine deoxyribonucleotide biosynthetic process		0.002829	2	2	AK5,ADK
GO: Biological Process	GO:0001868	regulation of complement activation, lectin pathway		0.002829	2	2	A2M,SERPING1
GO: Biological Process	GO:0010633	negative regulation of epithelial cell migration		0.002829	2	2	TGFBR3,SEMA3A
GO: Biological Process	GO:0060346	bone trabecula formation		0.002829	2	2	MMP2,COL1A1
GO: Biological Process	GO:0001869	negative regulation of complement activation, lectin pathway		0.002829	2	2	A2M,SERPING1
GO: Biological Process	GO:0060599	lateral sprouting involved in mammary gland duct morphogenesis		0.002829	2	2	AR,WNT5A
GO: Biological Process	GO:0060615	mammary gland bud formation		0.002829	2	2	FGFR2,FGF10
GO: Biological Process	GO:0060667	branch elongation involved in salivary gland morphogenesis		0.002829	2	2	FGFR2,FGF10
GO: Cellular Component	GO:0005739	mitochondrion		0	128	1427	SUCLG2,SUCLA2,FASN,SLIT3,ABAT,ACACA,ACSL4,ACAT1,ACAT2,ACADSB,SLC6A2,FDPS,FDX1,ACOT2,ACO2,FH,PRDX3,FAM162A,PTRF,ADH1C,MTHFD1,ACSF2,ETFB,RDH13,AK1,ALDH9A1,ALDH3A2,MAOB,TOP1MT,C10orf2,SLC25A4,ME1,CLYBL,PTRH1,TMTC1,HIBADH,ASS1,ALDH6A1,ATIC,AIFM1,ATP5B,ALDH7A1,MRPL50,TOMM40,MCCC1,ACAA2,ATP5G3,ATP5D,GJA1,CLPP,GOT2,GLUL,OXCT1,GART,GARS,PEBP1,PRDX2,C1QBP,PC,TFRC,GCDH,GSTZ1,ECHDC2,SUOX,NARS,POLDIP2,NDUFA4…
GO: Cellular Component	GO:0044421	extracellular region part		0	102	1002	FBN1,FBN2,EFEMP1,A2M,FBLN1,FBLN2,SLIT3,ABP1,FREM1,FGF10,SCUBE1,FIGF,ADAM19,WNT4,SFRP4,SFRP5,ANGPT2,MATN2,HMCN1,KDSR,FSTL1,MGP,EMILIN1,MIF,FLRT2,THSD4,CRISPLD2,MMP2,TGFBR3,TIMP1,TIMP2,BGN,SPON2,SPON1,EFEMP2,TWSG1,BMP1,BMP2,PEBP1,C2,SERPING1,FSTL3,YARS,TAC3,NDP,CD248,MMP23B,GPX3,CHRD,GPC1,SEMA3C,GSN,MAMDC2,SMOC2,SMOC1,PLA2R1,COL1A2,COL1A1,WNT5A,WNT6,VLDLR,LEPRE1,COL14A1,COL5A2,COL6A1,SERPINF1,IGF1,…
GO: Cellular Component	GO:0005694	chromosome		0	86	515	KIF2C,ADD3,NUF2,CDCA5,TOP1MT,CENPI,BIRC5,MCM3,MCM2,MCM7,HIST1H3F,HIST1H2BJ,AURKB,ZWINT,SGOL1,HIST1H4I,TOP2A,TIPIN,BUB1B,BUB1,CASC5,BLM,HIST1H2BK,HIST2H3C,HIST1H2BC,HIST1H2BE,HIST1H2BH,HIST1H3A,HIST1H3D,HIST1H2BG,HIST1H2BM,HIST1H2BF,HIST1H2BL,HIST1H2BN,HIST1H4F,HIST1H4D,HIST1H4J,HIST1H4K,HIST1H4H,HIST1H4C,HIST1H4B,HIST1H3E,HIST1H3C,HIST1H3G,HIST1H3I,HIST1H3H,HIST1H4A,HIST1H3B,HIST2H4A,SUV39H1,HELL…
GO: Cellular Component	GO:0044427	chromosomal part		0	82	443	KIF2C,NUF2,CDCA5,CENPI,BIRC5,MCM3,MCM2,MCM7,HIST1H3F,HIST1H2BJ,AURKB,ZWINT,SGOL1,HIST1H4I,TIPIN,BUB1B,BUB1,CASC5,BLM,HIST1H2BK,HIST2H3C,HIST1H2BC,HIST1H2BE,HIST1H2BH,HIST1H3A,HIST1H3D,HIST1H2BG,HIST1H2BM,HIST1H2BF,HIST1H2BL,HIST1H2BN,HIST1H4F,HIST1H4D,HIST1H4J,HIST1H4K,HIST1H4H,HIST1H4C,HIST1H4B,HIST1H3E,HIST1H3C,HIST1H3G,HIST1H3I,HIST1H3H,HIST1H4A,HIST1H3B,HIST2H4A,SUV39H1,HELLS,HIST1H2BB,NUP107…
GO: Cellular Component	GO:0000267	cell fraction		0.004804	79	1192	SLC19A1,FBLN1,SLIT3,ABAT,ACACA,ACSL4,SLC6A2,FGFR1,PTRF,LYVE1,PGRMC1,FRS2,SPHK1,SLC2A1,MAP2,ANPEP,ME1,FMO2,FMO1,SLC33A1,ASNS,STMN2,ATP1A2,RYK,AIFM1,JPH1,MME,TOMM40,THOP1,GNAO1,GARS,PEBP1,TDO2,PC,CALD1,GYS1,YARS,NARS,CCNB1,TAC3,GPX3,SQLE,CD151,CYP2S1,DGAT2,PRKCA,SAMD4A,WNT5A,VLDLR,WARS,ATP8B1,PPIF,UGCG,POMGNT1,PDE3A,IDH1,PLA2G4A,RDH10,GCNT3,CD55,A4GALT,PSD3,STEAP2,KARS,CYP2B6,FADS2,ASAM,DES,LSS,CYC…
GO: Cellular Component	GO:0044429	mitochondrial part		0	72	643	SUCLG2,ABAT,ACSL4,ACAT1,ACADSB,FDX1,ACO2,FH,ETFB,ALDH3A2,MAOB,TOP1MT,C10orf2,SLC25A4,AIFM1,ATP5B,TOMM40,MCCC1,ACAA2,ATP5G3,ATP5D,GJA1,CLPP,GOT2,OXCT1,GARS,PEBP1,C1QBP,PC,GCDH,SUOX,POLDIP2,NDUFA4,NDUFAB1,NDUFA10,NDUFB9,NDUFB6,NDUFS1,NDUFV1,ATAD3A,HADH,SFXN1,PITRM1,SQRDL,HSPA9,HMGCS2,LDHD,HK2,VDAC1,MRPL51,CPT2,PDHB,PPIF,USMG5,ABCB6,SLC25A13,TUFM,IDH3G,IDH3A,IDH2,OGDHL,CYP11A1,CYP11B1,KARS,CYC1,MRPL…
GO: Cellular Component	GO:0005654	nucleoplasm		0.003106	68	981	GNL3,PTRF,RUVBL2,ESR1,MEIS1,APEX1,MCM4,MCM3,MCM5,MCM2,MCM7,UBE2C,GLI3,CDC45L,TOP2A,NMD3,BLM,PBX1,TEAD1,TEAD4,MYC,SUV39H1,E2F7,CCNB1,CCNA2,H2AFX,CCNE1,CDK4,CDC20,CDC2,PHF16,CHEK1,HDAC4,POLR2L,POLR2F,POLD2,HOXA9,HOXA11,HOXA10,XRCC5,WT1,WEE1,PRIM1,PRIM2,PRKAA2,CKS1B,USP1,PPARGC1B,PLK1,KIF20A,PRKAG2,DDB1,KIF11,KPNA2,RPS6KA5,RFC4,RBBP7,E2F8,CBX5,DKC1,GEMIN6,HAND2,HMGN5,SMAD6,SMAD9,LIG1,KIF20B,ZBTB16
GO: Cellular Component	GO:0031975	envelope		1e-05	62	710	ACSL4,ACAT1,ALDH3A2,MAOB,SCD,SLC25A4,S100A6,NAV3,AIFM1,ATP5B,TOMM40,MCCC1,ACAA2,ATP5G3,ATP5D,GJA1,GOT2,PEBP1,PC,GCDH,SUOX,NDUFA4,NDUFAB1,NDUFA10,NUP107,NDUFB9,NDUFB6,NDUFS1,NDUFV1,ATAD3A,HADH,SFXN1,SQRDL,DTL,HMGCS2,LDHD,HK2,VDAC1,CPT2,PPIF,USMG5,ABCB6,SLC25A13,TUFM,IDH2,TMEM48,KPNA2,CYP11A1,IPO4,CYP11B1,CYC1,NRM,CBX5,DHCR7,PHB2,MAD2L1,SLC25A33,CYCS,LMNA,PTGES,NUP93,GRINL1A
GO: Cellular Component	GO:0031967	organelle envelope		9e-06	62	707	ACSL4,ACAT1,ALDH3A2,MAOB,SCD,SLC25A4,S100A6,NAV3,AIFM1,ATP5B,TOMM40,MCCC1,ACAA2,ATP5G3,ATP5D,GJA1,GOT2,PEBP1,PC,GCDH,SUOX,NDUFA4,NDUFAB1,NDUFA10,NUP107,NDUFB9,NDUFB6,NDUFS1,NDUFV1,ATAD3A,HADH,SFXN1,SQRDL,DTL,HMGCS2,LDHD,HK2,VDAC1,CPT2,PPIF,USMG5,ABCB6,SLC25A13,TUFM,IDH2,TMEM48,KPNA2,CYP11A1,IPO4,CYP11B1,CYC1,NRM,CBX5,DHCR7,PHB2,MAD2L1,SLC25A33,CYCS,LMNA,PTGES,NUP93,GRINL1A
GO: Cellular Component	GO:0031012	extracellular matrix		0	55	366	FBN1,FBN2,EFEMP1,FBLN1,FBLN2,FREM1,ADAM19,WNT4,MATN2,HMCN1,MGP,EMILIN1,FLRT2,THSD4,CRISPLD2,MMP2,TGFBR3,TIMP1,TIMP2,BGN,SPON2,SPON1,EFEMP2,CD248,MMP23B,GPC1,MAMDC2,SMOC2,SMOC1,COL1A2,COL1A1,WNT5A,WNT6,LEPRE1,COL14A1,COL5A2,COL6A1,GPC6,COL3A1,DCN,MFAP5,ADAM12,COCH,ECM1,LTBP3,LUM,ADAMTS3,ADAMTS2,LOX,KAZALD1,LAMB2,ELN,LAMA5,LAMA2,PTN
GO: Cellular Component	GO:0005578	proteinaceous extracellular matrix		0	54	337	FBN1,FBN2,EFEMP1,FBLN1,FBLN2,FREM1,ADAM19,WNT4,MATN2,HMCN1,MGP,EMILIN1,FLRT2,THSD4,MMP2,TGFBR3,TIMP1,TIMP2,BGN,SPON2,SPON1,EFEMP2,CD248,MMP23B,GPC1,MAMDC2,SMOC2,SMOC1,COL1A2,COL1A1,WNT5A,WNT6,LEPRE1,COL14A1,COL5A2,COL6A1,GPC6,COL3A1,DCN,MFAP5,ADAM12,COCH,ECM1,LTBP3,LUM,ADAMTS3,ADAMTS2,LOX,KAZALD1,LAMB2,ELN,LAMA5,LAMA2,PTN
GO: Cellular Component	GO:0015630	microtubule cytoskeleton		0.000274	49	589	KIF2C,SFRP2,MAP2,PRC1,BIRC5,APEX1,MCM3,AURKB,ARL2,EMILIN1,TACC3,CDC45L,BBS2,TOP2A,BUB1B,BUB1,KIF15,MYC,MYH10,KIF4A,AURKA,PLK4,TACC1,CCNB1,NDN,NEK2,SPAG5,CDCA8,CCNE1,CDC20,CDC2,DLGAP5,CHEK1,KNTC1,TPX2,SKA3,NUSAP1,PLK1,KIF20A,KIF22,KIF11,KATNAL1,RCC2,CSPP1,ANKRD32,MAD2L1,KIF20B,PKNOX2,PARD3
GO: Cellular Component	GO:0000785	chromatin		0	47	246	MCM2,MCM7,HIST1H3F,HIST1H2BJ,HIST1H4I,TIPIN,HIST1H2BK,HIST2H3C,HIST1H2BC,HIST1H2BE,HIST1H2BH,HIST1H3A,HIST1H3D,HIST1H2BG,HIST1H2BM,HIST1H2BF,HIST1H2BL,HIST1H2BN,HIST1H4F,HIST1H4D,HIST1H4J,HIST1H4K,HIST1H4H,HIST1H4C,HIST1H4B,HIST1H3E,HIST1H3C,HIST1H3G,HIST1H3I,HIST1H3H,HIST1H4A,HIST1H3B,HIST2H4A,SUV39H1,HELLS,HIST1H2BB,HIST1H1B,H2AFX,HIST1H1A,TNKS1BP1,HIST2H3B,HIST4H4,CBX2,ASF1B,KIF22,CBX5,HMGN5
GO: Cellular Component	GO:0005740	mitochondrial envelope		6e-06	46	463	ACSL4,ACAT1,ALDH3A2,MAOB,SLC25A4,AIFM1,ATP5B,TOMM40,MCCC1,ACAA2,ATP5G3,ATP5D,GJA1,GOT2,PEBP1,PC,GCDH,SUOX,NDUFA4,NDUFAB1,NDUFA10,NDUFB9,NDUFB6,NDUFS1,NDUFV1,ATAD3A,HADH,SFXN1,SQRDL,HMGCS2,LDHD,HK2,VDAC1,CPT2,PPIF,USMG5,ABCB6,SLC25A13,TUFM,IDH2,CYP11A1,CYP11B1,CYC1,PHB2,SLC25A33,CYCS
GO: Cellular Component	GO:0031966	mitochondrial membrane		8e-06	44	441	ACSL4,ACAT1,ALDH3A2,MAOB,SLC25A4,AIFM1,ATP5B,TOMM40,MCCC1,ACAA2,ATP5G3,ATP5D,GJA1,GOT2,PEBP1,PC,GCDH,NDUFA4,NDUFAB1,NDUFA10,NDUFB9,NDUFB6,NDUFS1,NDUFV1,ATAD3A,HADH,SFXN1,SQRDL,HMGCS2,LDHD,HK2,VDAC1,CPT2,PPIF,USMG5,ABCB6,SLC25A13,TUFM,IDH2,CYP11A1,CYP11B1,CYC1,PHB2,SLC25A33
GO: Cellular Component	GO:0031980	mitochondrial lumen		0	41	237	SUCLG2,ABAT,ACAT1,ACADSB,FDX1,ACO2,FH,ETFB,TOP1MT,C10orf2,ATP5B,MCCC1,ATP5D,CLPP,GOT2,OXCT1,GARS,C1QBP,PC,GCDH,POLDIP2,NDUFAB1,NDUFA10,HADH,PITRM1,HSPA9,HMGCS2,VDAC1,MRPL51,PDHB,PPIF,TUFM,IDH3G,IDH3A,OGDHL,KARS,MRPL18,LONP1,DLAT,SARDH,CYCS
GO: Cellular Component	GO:0005759	mitochondrial matrix		0	41	237	SUCLG2,ABAT,ACAT1,ACADSB,FDX1,ACO2,FH,ETFB,TOP1MT,C10orf2,ATP5B,MCCC1,ATP5D,CLPP,GOT2,OXCT1,GARS,C1QBP,PC,GCDH,POLDIP2,NDUFAB1,NDUFA10,HADH,PITRM1,HSPA9,HMGCS2,VDAC1,MRPL51,PDHB,PPIF,TUFM,IDH3G,IDH3A,OGDHL,KARS,MRPL18,LONP1,DLAT,SARDH,CYCS
GO: Cellular Component	GO:0032993	protein-DNA complex		0	40	123	MCM3,HIST1H3F,HIST1H2BJ,HIST1H4I,HIST1H2BK,HIST2H3C,HIST1H2BC,HIST1H2BE,HIST1H2BH,HIST1H3A,HIST1H3D,HIST1H2BG,HIST1H2BM,HIST1H2BF,HIST1H2BL,HIST1H2BN,HIST1H4F,HIST1H4D,HIST1H4J,HIST1H4K,HIST1H4H,HIST1H4C,HIST1H4B,HIST1H3E,HIST1H3C,HIST1H3G,HIST1H3I,HIST1H3H,HIST1H4A,HIST1H3B,HIST2H4A,HIST1H2BB,HIST1H1B,H2AFX,HIST1H1A,HIST2H3B,XRCC5,HIST4H4,PRIM1,PRIM2
GO: Cellular Component	GO:0019866	organelle inner membrane		4e-06	39	359	ACAT1,ALDH3A2,MAOB,SLC25A4,ATP5B,MCCC1,ACAA2,ATP5G3,ATP5D,GOT2,PC,GCDH,NDUFA4,NDUFAB1,NDUFA10,NDUFB9,NDUFB6,NDUFS1,NDUFV1,ATAD3A,HADH,SFXN1,SQRDL,HMGCS2,LDHD,VDAC1,CPT2,PPIF,USMG5,SLC25A13,TUFM,IDH2,CYP11A1,CYP11B1,CYC1,NRM,PHB2,SLC25A33,LMNA
GO: Cellular Component	GO:0005743	mitochondrial inner membrane		3e-06	37	330	ACAT1,ALDH3A2,MAOB,SLC25A4,ATP5B,MCCC1,ACAA2,ATP5G3,ATP5D,GOT2,PC,GCDH,NDUFA4,NDUFAB1,NDUFA10,NDUFB9,NDUFB6,NDUFS1,NDUFV1,ATAD3A,HADH,SFXN1,SQRDL,HMGCS2,LDHD,VDAC1,CPT2,PPIF,USMG5,SLC25A13,TUFM,IDH2,CYP11A1,CYP11B1,CYC1,PHB2,SLC25A33
GO: Cellular Component	GO:0000786	nucleosome		0	36	99	HIST1H3F,HIST1H2BJ,HIST1H4I,HIST1H2BK,HIST2H3C,HIST1H2BC,HIST1H2BE,HIST1H2BH,HIST1H3A,HIST1H3D,HIST1H2BG,HIST1H2BM,HIST1H2BF,HIST1H2BL,HIST1H2BN,HIST1H4F,HIST1H4D,HIST1H4J,HIST1H4K,HIST1H4H,HIST1H4C,HIST1H4B,HIST1H3E,HIST1H3C,HIST1H3G,HIST1H3I,HIST1H3H,HIST1H4A,HIST1H3B,HIST2H4A,HIST1H2BB,HIST1H1B,H2AFX,HIST1H1A,HIST2H3B,HIST4H4
GO: Cellular Component	GO:0005625	soluble fraction		0.001035	30	330	FBLN1,ACACA,SPHK1,ANPEP,ME1,ASNS,STMN2,AIFM1,THOP1,GARS,PEBP1,TDO2,PC,GYS1,YARS,NARS,CCNB1,TAC3,GPX3,WNT5A,WARS,PDE3A,IDH1,CD55,KARS,CYCS,LIMK2,LDHB,CTTN,EFNB1
GO: Cellular Component	GO:0005819	spindle		0	28	149	PRC1,BIRC5,AURKB,BUB1B,BUB1,KIF15,MYC,MYH10,KIF4A,AURKA,NEK2,SPAG5,CDCA8,CDC20,CDC2,DLGAP5,KNTC1,TPX2,SKA3,NUSAP1,PLK1,KIF22,KIF11,RCC2,CSPP1,MAD2L1,KIF20B,PARD3
GO: Cellular Component	GO:0000793	condensed chromosome		0	28	136	KIF2C,ADD3,NUF2,AURKB,ZWINT,SGOL1,TOP2A,BUB1B,BUB1,CASC5,BLM,SUV39H1,NUP107,NEK2,CENPH,SMC2,SPAG5,SC65,ZWILCH,CHEK1,KNTC1,NCAPD2,SKA3,NCAPG,CENPN,NCAPH,MAD2L1,SPC25
GO: Cellular Component	GO:0005815	microtubule organizing center		0.000886	27	283	SFRP2,BIRC5,APEX1,MCM3,ARL2,EMILIN1,TACC3,CDC45L,BBS2,TOP2A,BUB1B,BUB1,KIF15,AURKA,PLK4,TACC1,CCNB1,NDN,NEK2,CCNE1,DLGAP5,CHEK1,PLK1,CSPP1,ANKRD32,MAD2L1,KIF20B
GO: Cellular Component	GO:0000775	chromosome, centromeric region		0	26	131	KIF2C,NUF2,CENPI,BIRC5,AURKB,ZWINT,SGOL1,BUB1B,BUB1,CASC5,SUV39H1,HELLS,NUP107,NEK2,CENPH,SPAG5,CDCA8,ZWILCH,KNTC1,SKA3,CENPN,KIF22,RCC2,CBX5,MAD2L1,SPC25
GO: Cellular Component	GO:0005813	centrosome		0.001802	24	253	SFRP2,BIRC5,APEX1,MCM3,ARL2,EMILIN1,TACC3,CDC45L,TOP2A,BUB1B,KIF15,AURKA,PLK4,TACC1,CCNB1,NDN,NEK2,CCNE1,DLGAP5,CHEK1,PLK1,CSPP1,ANKRD32,KIF20B
GO: Cellular Component	GO:0000228	nuclear chromosome		3.5e-05	23	182	ADD3,BIRC5,MCM3,MCM2,MCM7,SGOL1,TOP2A,TIPIN,BUB1,BLM,SUV39H1,H2AFX,TNKS1BP1,NEK2,SMC2,SC65,CHEK1,XRCC5,NCAPD2,PRIM1,PRIM2,PRRX2,CBX5
GO: Cellular Component	GO:0044420	extracellular matrix part		0	22	122	FBN1,FBN2,FBLN1,FREM1,HMCN1,TIMP1,TIMP2,EFEMP2,SMOC2,SMOC1,COL1A2,COL1A1,COL14A1,COL5A2,COL6A1,COL3A1,MFAP5,LUM,LOX,LAMB2,LAMA5,LAMA2
GO: Cellular Component	GO:0000776	kinetochore		0	17	79	KIF2C,NUF2,ZWINT,BUB1B,BUB1,CASC5,NUP107,CENPH,SPAG5,ZWILCH,KNTC1,SKA3,CENPN,KIF22,CBX5,MAD2L1,SPC25
GO: Cellular Component	GO:0000779	condensed chromosome, centromeric region		0	17	66	KIF2C,NUF2,AURKB,ZWINT,SGOL1,BUB1B,BUB1,CASC5,NUP107,CENPH,SPAG5,ZWILCH,KNTC1,SKA3,CENPN,MAD2L1,SPC25
GO: Cellular Component	GO:0044454	nuclear chromosome part		0.005245	15	144	MCM3,MCM2,MCM7,SGOL1,TIPIN,BUB1,BLM,SUV39H1,H2AFX,TNKS1BP1,SC65,XRCC5,PRIM1,PRIM2,CBX5
GO: Cellular Component	GO:0000777	condensed chromosome kinetochore		0	15	58	KIF2C,NUF2,ZWINT,BUB1B,BUB1,CASC5,NUP107,CENPH,SPAG5,ZWILCH,KNTC1,SKA3,CENPN,MAD2L1,SPC25
GO: Cellular Component	GO:0005604	basement membrane		0.000689	12	82	FBN1,FBLN1,FREM1,HMCN1,TIMP1,TIMP2,EFEMP2,SMOC2,SMOC1,LAMB2,LAMA5,LAMA2
GO: Cellular Component	GO:0042383	sarcolemma		0.003792	10	75	ESR1,ATP1A2,BGN,CACNA2D1,COL6A1,KCND3,DES,DTNA,LAMA2,KRT19
GO: Cellular Component	GO:0005876	spindle microtubule		1e-06	10	31	PRC1,BIRC5,KIF4A,SPAG5,CDC2,KNTC1,TPX2,SKA3,NUSAP1,KIF11
GO: Cellular Component	GO:0000794	condensed nuclear chromosome		0.004847	8	54	ADD3,SGOL1,BUB1,BLM,SUV39H1,NEK2,SC65,CHEK1
GO: Cellular Component	GO:0030018	Z disc		0.003824	8	52	SYNPO2,FLNC,JPH1,SORBS2,HDAC4,PDLIM3,DES,KRT19
GO: Cellular Component	GO:0005901	caveola		0.003824	8	52	PTRF,SLC2A1,ATP1A2,ATP1B1,BMPR1A,NRM,LDLR,EFNA5
GO: Cellular Component	GO:0005657	replication fork		0.000309	8	36	MCM3,MCM7,BLM,H2AFX,CHEK1,PRIM1,PRIM2,RFC4
GO: Cellular Component	GO:0005581	collagen		0.000251	8	35	COL1A2,COL1A1,COL14A1,COL5A2,COL6A1,COL3A1,LUM,LOX
GO: Cellular Component	GO:0000922	spindle pole		0.000203	8	34	BUB1,NEK2,DLGAP5,KNTC1,TPX2,PLK1,KIF11,MAD2L1
GO: Cellular Component	GO:0009295	nucleoid		7.8e-05	8	30	TOP1MT,C10orf2,ATP5B,POLDIP2,HSPA9,VDAC1,TUFM,LONP1
GO: Cellular Component	GO:0042645	mitochondrial nucleoid		7.8e-05	8	30	TOP1MT,C10orf2,ATP5B,POLDIP2,HSPA9,VDAC1,TUFM,LONP1
GO: Cellular Component	GO:0005747	mitochondrial respiratory chain complex I		0.004851	7	43	NDUFA4,NDUFAB1,NDUFA10,NDUFB9,NDUFB6,NDUFS1,NDUFV1
GO: Cellular Component	GO:0030964	NADH dehydrogenase complex		0.004851	7	43	NDUFA4,NDUFAB1,NDUFA10,NDUFB9,NDUFB6,NDUFS1,NDUFV1
GO: Cellular Component	GO:0045271	respiratory chain complex I		0.004851	7	43	NDUFA4,NDUFAB1,NDUFA10,NDUFB9,NDUFB6,NDUFS1,NDUFV1
GO: Cellular Component	GO:0030496	midbody		0.00246	5	20	BIRC5,AURKB,MYH10,NEK2,CDC2
GO: Cellular Component	GO:0005583	fibrillar collagen		0.000175	5	12	COL1A2,COL1A1,COL5A2,COL3A1,LUM
GO: Cellular Component	GO:0000796	condensin complex		8.3e-05	4	6	SMC2,NCAPD2,NCAPG,NCAPH
GO: Cellular Component	GO:0005832	chaperonin-containing T-complex		0.003656	3	7	CCT7,CCT6A,CCT3
GO: Cellular Component	GO:0001527	microfibril		0.002169	3	6	FBN1,FBN2,MFAP5
GO: Cellular Component	GO:0005658	alpha DNA polymerase:primase complex		0.002169	3	6	MCM3,PRIM1,PRIM2
GO: Cellular Component	GO:0032133	chromosome passenger complex		0.000121	3	3	BIRC5,AURKB,CDCA8
GO: Cellular Component	GO:0005584	collagen type I		0.002455	2	2	COL1A2,COL1A1
Human Phenotype	HP:0001939	Metabolism abnormality		0.002543	103	1383	FBN1,A2M,SUCLA2,SLC22A5,ABAT,ACAT1,ACADSB,SLC6A8,FH,MTHFD1,ETFB,AHCY,WNT4,AK1,SLC2A1,PHGDH,ALAD,WNK4,ALDH3A2,MAOB,C10orf2,SLC25A4,SLC37A4,AR,FLNC,MITF,AFF2,ASNS,ASS1,ATP1A2,ATIC,MPI,ALDH7A1,MMP2,CLN6,MCCC1,GLI3,NTRK1,TIMP2,GJA1,FST,BBS2,TPBG,OXCT1,BUB1B,BMP2,BLM,BMPR1A,PBX1,C1R,C2,SERPING1,PC,GCDH,SUOX,NDN,NDUFS1,NDUFV1,HADH,GSN,MMACHC,CDKN1C,HOXA11,PROS1,COL1A2,COL1A1,VLDLR,LEPRE1,UMPS,ATP8B1,PP…
Human Phenotype	HP:0000924	Abnormality of the musculoskeletal system		0.000309	93	1158	FBN1,FBN2,SUCLA2,FBLN1,SLC22A5,ABAT,ACADSB,SLC6A8,FH,FGFR1,FGFR2,FGF10,HSPB8,ETFB,SLC2A1,PHGDH,ALDH3A2,SALL1,C10orf2,SLC25A4,HMCN1,SLC37A4,AR,MGP,FLNC,ATIC,MPI,ALDH7A1,MMP2,MCCC1,GLI3,NTRK1,DDR2,GJA1,BBS2,EFEMP2,TBX3,GARS,BUB1B,BMP2,BLM,BMPR1A,C1R,PC,GCDH,YARS,SUOX,NDN,NDUFS1,NDUFV1,HADH,CDH3,GSN,MMACHC,CDKN1C,HOXA11,HOXD10,PMP22,STRA6,WT1,COL1A2,COL1A1,VLDLR,LEPRE1,CPT2,PDGFRA,COL5A2,COL6A1,IGF1…
Human Phenotype	HP:0000007	Autosomal recessive inheritance		0.001335	85	1071	FBN1,SUCLA2,SLC22A5,ABAT,ACAT1,ACADSB,FH,FGFR1,FGFR2,ETFB,AHCY,WNT4,PHGDH,ALAD,WNK4,ALDH3A2,CLDN1,SLC4A11,C10orf2,HMCN1,SLC37A4,MGP,ASS1,ATIC,MPI,ALDH7A1,MMP2,CLN6,MCCC1,GLI3,NTRK1,DDR2,GJA1,BBS2,OXCT1,EFEMP2,BUB1B,BMP2,BLM,C1R,C2,PC,GCDH,SUOX,NDUFS1,NDUFV1,HADH,CDH3,MMACHC,PMP22,STRA6,WT1,COL1A2,COL1A1,VLDLR,LEPRE1,UMPS,ATP8B1,CPT2,COL6A1,IGF1,POMGNT1,SLC25A13,CTH,PLOD2,CTSK,PRKAG2,DDB1,CYP11A1,…
Human Phenotype	HP:0000152	Head and neck abnormality		0.000862	77	934	FBN1,FBN2,SUCLA2,ACADSB,SLC6A8,FH,FGFR1,FGFR2,FGF10,ADH1C,ESR1,ETFB,AHCY,SLC2A1,PHGDH,ALDH3A2,CLDN1,SALL1,C10orf2,SLC25A4,SLC37A4,AR,MGP,MITF,ATP1A2,ATIC,MMP2,GLI3,NTRK1,DDR2,GJA1,BBS2,EFEMP2,TBX3,BUB1B,BLM,BMPR1A,SERPING1,GCDH,SUOX,NDN,NDP,NDUFS1,NDUFV1,CDH3,MMACHC,CDKN1C,STRA6,COL1A2,COL1A1,LEPRE1,CPT2,COL5A2,COL6A1,IGF1,COL3A1,POMGNT1,PLOD2,TSHR,CTSK,DLG5,FAM123B,DLAT,DKC1,DHCR24,DHCR7,DES,RAB…
Human Phenotype	HP:0000234	Head abnormality		0.000672	76	912	FBN1,FBN2,SUCLA2,ACADSB,SLC6A8,FH,FGFR1,FGFR2,FGF10,ADH1C,ESR1,ETFB,AHCY,SLC2A1,PHGDH,ALDH3A2,CLDN1,SALL1,C10orf2,SLC25A4,SLC37A4,AR,MGP,MITF,ATP1A2,ATIC,MMP2,GLI3,NTRK1,DDR2,GJA1,BBS2,EFEMP2,TBX3,BUB1B,BLM,BMPR1A,SERPING1,GCDH,SUOX,NDN,NDP,NDUFS1,NDUFV1,CDH3,MMACHC,CDKN1C,STRA6,COL1A2,COL1A1,LEPRE1,CPT2,COL5A2,COL6A1,IGF1,COL3A1,POMGNT1,PLOD2,CTSK,DLG5,FAM123B,DLAT,DKC1,DHCR24,DHCR7,DES,RAB23,AD…
Human Phenotype	HP:0001574	Integument abnormality		0.000274	71	814	FBN1,SUCLA2,SNAI2,FH,FGFR1,FGFR2,FGF10,ETFB,AHCY,WNT4,ALDH3A2,CLDN1,C10orf2,SLC37A4,AR,MITF,ATIC,MMP2,GLI3,NTRK1,GJA1,FST,BBS2,EFEMP2,TBX3,BMP2,BLM,BMPR1A,C1R,C2,SERPING1,SUOX,NDN,NDUFV1,CDK4,CDH3,GSN,HOXA11,STRA6,PROS1,COL1A2,COL1A1,PRKCA,CLCN2,ATP8B1,CPT2,PDGFRA,COL5A2,COL6A1,COL3A1,PLOD2,TSHR,CTSK,PRKAG2,MASTL,DDB1,KIT,CYP11B1,DKC1,ANTXR1,DHCR7,ECM1,ADAMTS2,LMNA,LOX,PREPL,LDLR,LAMB2,ELN,SEMA3E…
Human Phenotype	HP:0001438	Abdomen abnormality		0.000392	68	778	FBN1,SUCLA2,SLC22A5,SNAI2,ACAT1,SLC6A8,FGFR1,FGFR2,ESR1,ETFB,ALAD,CLDN1,SALL1,C10orf2,SLC25A4,HMCN1,SLC37A4,AR,MITF,ASS1,MPI,MCCC1,GLI3,BBS2,OXCT1,EFEMP2,TBX3,BUB1B,BMP2,BMPR1A,SERPING1,PC,GCDH,NDN,NDUFS1,NDUFV1,HADH,GSN,MMACHC,CDKN1C,STRA6,WT1,COL1A2,COL1A1,LEPRE1,ATP8B1,CPT2,PDGFRL,PDGFRA,COL5A2,COL3A1,SLC25A13,PLOD2,DLG5,KIT,FAM123B,DKC1,ACAD9,DHCR7,DES,RAB23,ADAMTS2,LMNA,LOX,PREPL,ELN,SEMA3E,…
Human Phenotype	HP:0000951	Skin abnormality		0.000508	65	740	FBN1,SUCLA2,SNAI2,FH,FGFR1,FGFR2,FGF10,ETFB,WNT4,ALDH3A2,CLDN1,C10orf2,SLC37A4,MITF,ATIC,MMP2,GLI3,NTRK1,GJA1,FST,BBS2,EFEMP2,TBX3,BMP2,BLM,BMPR1A,C1R,C2,SUOX,NDN,NDUFV1,CDK4,CDH3,GSN,HOXA11,PROS1,COL1A2,COL1A1,PRKCA,CLCN2,ATP8B1,PDGFRA,COL5A2,COL6A1,COL3A1,PLOD2,TSHR,CTSK,PRKAG2,MASTL,DDB1,KIT,CYP11B1,DKC1,ANTXR1,DHCR7,ECM1,ADAMTS2,LMNA,LOX,LDLR,LAMB2,ELN,SEMA3E,EFNB1
Human Phenotype	HP:0000271	Abnormality of the face		0.003854	64	779	FBN1,FBN2,SUCLA2,SLC6A8,FH,FGFR1,FGFR2,FGF10,ADH1C,ETFB,AHCY,ALDH3A2,CLDN1,SLC25A4,SLC37A4,AR,MGP,MITF,ATIC,MMP2,GLI3,NTRK1,DDR2,GJA1,BBS2,EFEMP2,TBX3,BUB1B,BLM,BMPR1A,SUOX,NDN,NDP,CDH3,MMACHC,CDKN1C,STRA6,COL1A2,COL1A1,LEPRE1,CPT2,COL5A2,COL6A1,IGF1,COL3A1,POMGNT1,CTSK,DLG5,FAM123B,DLAT,DKC1,DHCR24,DHCR7,DES,RAB23,ADAMTS2,LMNA,LOX,PRPS2,DRD4,PREPL,ELN,SEMA3E,EFNB1
Human Phenotype	HP:0001249	Mental retardation		2.3e-05	64	660	FBN1,FBN2,SUCLA2,ABAT,ACAT1,ACADSB,SLC6A8,FH,FGFR1,FGFR2,AHCY,SLC2A1,PHGDH,ALDH3A2,SALL1,C10orf2,MGP,AFF2,ASS1,ATP1A2,ATIC,ALDH7A1,MCCC1,GLI3,NTRK1,DDR2,GJA1,BBS2,BUB1B,BLM,BMPR1A,PC,SUOX,NDN,NDP,NDUFS1,NDUFV1,HADH,MMACHC,PMP22,STRA6,WT1,COL1A2,COL1A1,VLDLR,LEPRE1,COL6A1,IGF1,POMGNT1,CTH,TSHR,FAM123B,DLAT,DKC1,DHCR24,DHCR7,ADAMTS2,PRPS2,PREPL,LAMB2,ELN,LAMA2,SEMA3E,EFNB1
Human Phenotype	HP:0009121	Abnormality of the axial skeleton		7e-06	64	638	FBN1,FBN2,SUCLA2,ACADSB,SLC6A8,FH,FGFR1,FGFR2,HSPB8,ETFB,SLC2A1,PHGDH,ALDH3A2,SALL1,C10orf2,HMCN1,AR,MGP,ATIC,MMP2,GLI3,DDR2,GJA1,BBS2,EFEMP2,TBX3,GARS,BUB1B,BLM,BMPR1A,GCDH,NDN,NDUFS1,NDUFV1,MMACHC,CDKN1C,PMP22,STRA6,WT1,COL1A2,COL1A1,LEPRE1,CPT2,COL5A2,COL6A1,IGF1,POMGNT1,PLOD2,CTSK,FAM123B,DLAT,DKC1,DHCR24,DHCR7,RAB23,ADAMTS2,LMNA,LOX,PRPS2,PREPL,ELN,LAMA2,SEMA3E,EFNB1
Human Phenotype	HP:0001507	Growth abnormality		7.3e-05	62	654	FBN1,FBN2,SUCLA2,ABAT,SLC6A8,FH,FGFR1,FGFR2,AHCY,PHGDH,ALAD,ALDH3A2,C10orf2,SLC37A4,AR,MGP,ASS1,MPI,MMP2,MCCC1,GLI3,DDR2,FST,BBS2,TBX3,BUB1B,BLM,BMPR1A,GCDH,NDN,NDUFS1,NDUFV1,HADH,MMACHC,CDKN1C,STRA6,WT1,COL1A2,COL1A1,VLDLR,LEPRE1,ATP8B1,PPARGC1B,COL5A2,COL6A1,IGF1,COL3A1,PLOD2,TSHR,CTSK,DLG5,CYP11B1,DKC1,DHCR7,RAB23,ADAMTS2,LMNA,PRPS2,PREPL,ELN,SEMA3E,EFNB1
Human Phenotype	HP:0003011	Abnormality of musculature		0.00019	58	617	FBN1,SUCLA2,SLC22A5,ABAT,ACADSB,SLC6A8,FH,HSPB8,ETFB,C10orf2,SLC25A4,HMCN1,AR,MGP,FLNC,ATIC,MPI,ALDH7A1,MMP2,MCCC1,GLI3,DDR2,GARS,BUB1B,PC,GCDH,YARS,SUOX,NDN,NDUFS1,NDUFV1,HADH,GSN,MMACHC,CDKN1C,PMP22,STRA6,COL1A2,COL1A1,VLDLR,CPT2,PDGFRA,COL5A2,COL6A1,POMGNT1,FAM123B,DLAT,ACAD9,DHCR7,DES,ADAMTS2,LMNA,PRPS2,PREPL,LAMB2,LAMA2,SEMA3E,EFNB1
Human Phenotype	HP:0000119	Genitourinary abnormality		0.002052	57	658	FBN1,FH,FGFR1,FGFR2,FGF10,ETFB,WNT4,PHGDH,SALL1,SLC25A4,SLC37A4,AR,ATIC,GLI3,FST,BBS2,EFEMP2,TBX3,BUB1B,BMP2,BLM,BMPR1A,C1R,GATA3,PC,TAC3,NDN,GSN,MMACHC,CDKN1C,STRA6,WT1,COL1A2,COL1A1,LEPRE1,UMPS,CPT2,COL5A2,COL3A1,PLOD2,KIT,CYP11A1,CYP11B1,FAM123B,DKC1,DHCR24,DHCR7,RAB23,ADAMTS2,LMNA,LOX,PRPS2,PREPL,LAMB2,ELN,SEMA3E,EFNB1
Human Phenotype	HP:0001626	Cardiovascular abnormality		0.0002	57	604	FBN1,FBN2,SLC22A5,FGFR1,FGFR2,AHCY,WNK4,SALL1,C10orf2,SLC25A4,SLC37A4,MGP,ATIC,MPI,ATP1B1,GLI3,NTRK1,GJA1,BBS2,EFEMP2,BMP2,BMPR1A,NDUFS1,NDUFV1,HADH,GSN,MMACHC,CDKN1C,STRA6,PROS1,WT1,COL1A2,COL1A1,HCN4,CPT2,PDGFRA,COL5A2,COL6A1,COL3A1,TSHR,PRKAG2,TPM1,CYP11B1,FAM123B,ANTXR1,ACAD9,DHCR24,DHCR7,DES,SMAD9,RAB23,LMNA,LOX,PRPS2,LDLR,ELN,SEMA3E
Human Phenotype	HP:0000153	Abnormality of the mouth		0.000108	54	550	FBN1,FBN2,SLC6A8,FH,FGFR1,FGFR2,FGF10,AHCY,ALDH3A2,CLDN1,SLC37A4,AR,MGP,ATIC,MMP2,GLI3,NTRK1,DDR2,GJA1,BBS2,TBX3,BUB1B,BLM,BMPR1A,SUOX,NDN,CDH3,MMACHC,CDKN1C,STRA6,COL1A2,COL1A1,LEPRE1,CPT2,COL5A2,COL6A1,IGF1,COL3A1,POMGNT1,CTSK,DLG5,FAM123B,DLAT,DKC1,DHCR24,DHCR7,RAB23,ADAMTS2,LMNA,PRPS2,PREPL,ELN,SEMA3E,EFNB1
Human Phenotype	HP:0001510	Growth retardation		6.7e-05	54	541	FBN1,FBN2,SUCLA2,SLC6A8,FH,FGFR1,FGFR2,AHCY,PHGDH,ALAD,ALDH3A2,C10orf2,SLC37A4,ASS1,MPI,MMP2,MCCC1,GLI3,DDR2,TBX3,BUB1B,BLM,BMPR1A,GCDH,NDN,NDUFS1,NDUFV1,HADH,MMACHC,STRA6,COL1A2,COL1A1,VLDLR,LEPRE1,ATP8B1,COL5A2,COL6A1,IGF1,COL3A1,PLOD2,TSHR,CTSK,DLG5,CYP11B1,DKC1,DHCR7,RAB23,ADAMTS2,LMNA,PRPS2,PREPL,ELN,SEMA3E,EFNB1
Human Phenotype	HP:0002813	Abnormality of the extremities		0.000492	52	553	FBN1,FBN2,FBLN1,SLC6A8,FGFR1,FGFR2,FGF10,HSPB8,PHGDH,ALDH3A2,SALL1,SLC25A4,HMCN1,AR,MGP,MMP2,GLI3,NTRK1,DDR2,GJA1,BBS2,TBX3,GARS,BLM,BMPR1A,YARS,NDN,CDH3,HOXA11,HOXD10,PMP22,COL1A2,COL1A1,LEPRE1,CPT2,COL5A2,COL6A1,IGF1,COL3A1,PLOD2,CTSK,FAM123B,DHCR24,DHCR7,DES,RAB23,ADAMTS2,LMNA,PRPS2,ELN,SEMA3E,EFNB1
Human Phenotype	HP:0002086	Respiratory abnormality		0.000536	50	527	FBN1,SUCLA2,ACADSB,FGFR1,FGFR2,ADH1C,ETFB,ALAD,SLC37A4,AR,MGP,FLNC,ALDH7A1,MCCC1,GLI3,DDR2,GJA1,BBS2,OXCT1,EFEMP2,TBX3,BMP2,BLM,C1R,SERPING1,NDN,NDUFS1,NDUFV1,STRA6,PROS1,WT1,COL1A2,COL1A1,CPT2,PDGFRA,COL6A1,COL3A1,PRKAG2,FAM123B,DKC1,DHCR7,SMAD9,ECM1,ADAMTS2,LMNA,LOX,DRD4,PREPL,ELN,EGFR
Human Phenotype	HP:0000598	Abnormality of the ears		0.00027	50	513	FBN1,FBN2,SUCLA2,SNAI2,SLC6A8,FGFR1,FGFR2,FGF10,ETFB,SLC4A11,SALL1,C10orf2,SLC25A4,MGP,MITF,ATP1A2,ATIC,MMP2,GLI3,GJA1,BBS2,BUB1B,BLM,BMPR1A,GATA3,NDP,NDUFS1,NDUFV1,MMACHC,CDKN1C,HOXA11,PMP22,STRA6,COL1A2,COL1A1,CPT2,COL5A2,COL6A1,IGF1,COL3A1,KIT,FAM123B,DHCR24,DHCR7,RAB23,LMNA,PRPS2,PREPL,ELN,SEMA3E
Human Phenotype	HP:0000929	Abnormality of the skull		1.9e-05	50	466	FBN1,FBN2,SUCLA2,ACADSB,SLC6A8,FH,FGFR1,FGFR2,ETFB,SLC2A1,PHGDH,SALL1,C10orf2,ATIC,MMP2,GLI3,DDR2,GJA1,BBS2,BUB1B,BLM,BMPR1A,GCDH,NDN,NDUFS1,NDUFV1,MMACHC,CDKN1C,STRA6,COL1A2,COL1A1,LEPRE1,CPT2,COL5A2,IGF1,POMGNT1,PLOD2,CTSK,FAM123B,DLAT,DKC1,DHCR24,DHCR7,RAB23,ADAMTS2,LMNA,PRPS2,PREPL,SEMA3E,EFNB1
Human Phenotype	HP:0000078	Abnormality of the genital tract		0	45	347	FBN1,FH,FGFR1,FGFR2,FGF10,ETFB,WNT4,PHGDH,SALL1,SLC25A4,AR,ATIC,GLI3,FST,BBS2,EFEMP2,TBX3,BUB1B,BMP2,BLM,BMPR1A,TAC3,NDN,CDKN1C,STRA6,WT1,COL1A2,COL1A1,LEPRE1,COL5A2,COL3A1,PLOD2,CYP11A1,CYP11B1,DKC1,DHCR24,DHCR7,RAB23,ADAMTS2,LMNA,LOX,PREPL,ELN,SEMA3E,EFNB1
Human Phenotype	HP:0000163	Abnormality of the oral cavity		0.001017	44	458	FBN1,FBN2,SLC6A8,FH,FGFR1,FGFR2,FGF10,AHCY,ALDH3A2,CLDN1,MMP2,GLI3,DDR2,GJA1,BBS2,TBX3,BUB1B,BLM,BMPR1A,SUOX,NDN,CDH3,CDKN1C,STRA6,COL1A2,COL1A1,LEPRE1,CPT2,COL5A2,COL6A1,IGF1,COL3A1,POMGNT1,CTSK,FAM123B,DKC1,DHCR24,DHCR7,RAB23,ADAMTS2,LMNA,ELN,SEMA3E,EFNB1
Human Phenotype	HP:0002814	Abnormality of the lower limbs		0.000759	42	425	FBN1,FBN2,FBLN1,SLC6A8,FGFR1,FGFR2,FGF10,HSPB8,ALDH3A2,SALL1,SLC25A4,AR,MGP,MMP2,GLI3,NTRK1,DDR2,GJA1,BBS2,TBX3,GARS,YARS,NDN,HOXD10,PMP22,COL1A2,COL1A1,LEPRE1,CPT2,COL5A2,COL6A1,COL3A1,PLOD2,FAM123B,DHCR7,DES,RAB23,ADAMTS2,LMNA,PRPS2,ELN,EFNB1
Human Phenotype	HP:0001627	Cardiac abnormality		0.000325	42	409	FBN1,FBN2,SLC22A5,FGFR1,FGFR2,AHCY,SALL1,C10orf2,SLC25A4,MGP,ATIC,GLI3,GJA1,BBS2,EFEMP2,BMP2,NDUFS1,NDUFV1,HADH,CDKN1C,STRA6,COL1A2,COL1A1,HCN4,CPT2,PDGFRA,COL5A2,COL3A1,TSHR,PRKAG2,TPM1,FAM123B,ACAD9,DHCR7,DES,SMAD9,RAB23,LMNA,LOX,PRPS2,ELN,SEMA3E
Human Phenotype	HP:0002564	Cardiac malformation		2.9e-05	40	345	FBN1,FBN2,SLC22A5,FGFR1,FGFR2,AHCY,SALL1,C10orf2,SLC25A4,MGP,ATIC,GLI3,GJA1,BBS2,EFEMP2,BMP2,NDUFS1,NDUFV1,HADH,CDKN1C,STRA6,COL1A2,COL1A1,CPT2,PDGFRA,COL5A2,COL3A1,PRKAG2,TPM1,FAM123B,ACAD9,DHCR7,DES,SMAD9,RAB23,LMNA,LOX,PRPS2,ELN,SEMA3E
Human Phenotype	HP:0001252	Muscular hypotonia		1.2e-05	40	333	FBN1,SUCLA2,SLC22A5,ABAT,ACADSB,SLC6A8,FH,ETFB,C10orf2,ATIC,MPI,ALDH7A1,MCCC1,GLI3,DDR2,BUB1B,PC,GCDH,SUOX,NDUFS1,NDUFV1,HADH,MMACHC,PMP22,STRA6,COL1A2,COL1A1,VLDLR,CPT2,COL5A2,COL6A1,POMGNT1,FAM123B,DLAT,DHCR7,PRPS2,PREPL,LAMB2,LAMA2,EFNB1
Human Phenotype	HP:0001760	Abnormality of the feet		0.000275	39	367	FBN1,FBN2,FBLN1,SLC6A8,FGFR1,FGFR2,FGF10,HSPB8,ALDH3A2,SALL1,SLC25A4,MGP,MMP2,GLI3,NTRK1,DDR2,GJA1,BBS2,TBX3,GARS,YARS,NDN,HOXD10,PMP22,COL1A2,COL1A1,CPT2,COL5A2,COL6A1,COL3A1,PLOD2,FAM123B,DHCR7,DES,RAB23,ADAMTS2,LMNA,ELN,EFNB1
Human Phenotype	HP:0001155	Abnormality of the hand		0.002324	38	394	FBN1,FBN2,FBLN1,SLC6A8,FGFR1,FGFR2,FGF10,PHGDH,ALDH3A2,SALL1,HMCN1,MGP,MMP2,GLI3,NTRK1,DDR2,GJA1,BBS2,TBX3,BLM,BMPR1A,NDN,CDH3,HOXA11,PMP22,LEPRE1,CPT2,COL6A1,IGF1,COL3A1,CTSK,FAM123B,DHCR7,RAB23,ADAMTS2,LMNA,SEMA3E,EFNB1
Human Phenotype	HP:0002060	Abnormality of the cerebrum		0.000849	38	374	FBN1,SUCLA2,ACADSB,SLC6A8,FH,FGFR1,FGFR2,ETFB,SLC2A1,PHGDH,SALL1,C10orf2,MGP,ASS1,ATP1A2,GLI3,DDR2,GJA1,BUB1B,BLM,PC,NDUFS1,NDUFV1,MMACHC,CPT2,IGF1,POMGNT1,FAM123B,DLAT,DKC1,ACAD9,DHCR24,DHCR7,ECM1,PRPS2,LAMA2,SEMA3E,EFNB1
Human Phenotype	HP:0000812	Abnormal internal genitalia		0	38	270	FBN1,FH,FGFR1,FGFR2,WNT4,PHGDH,SALL1,SLC25A4,AR,GLI3,FST,BBS2,EFEMP2,TBX3,BUB1B,BMP2,BLM,BMPR1A,TAC3,NDN,CDKN1C,STRA6,WT1,COL1A2,COL1A1,LEPRE1,COL5A2,COL3A1,PLOD2,CYP11B1,DKC1,DHCR7,RAB23,ADAMTS2,LMNA,LOX,ELN,SEMA3E
Human Phenotype	HP:0004328	Abnormality of the anterior segment of the eye		0.000331	35	319	FBN1,FBN2,SNAI2,FGFR2,FGF10,ETFB,PHGDH,ALDH3A2,SLC4A11,C10orf2,SLC25A4,SLC37A4,MITF,MMP2,NTRK1,GJA1,BBS2,BUB1B,BMPR1A,SUOX,NDP,GSN,WT1,COL1A1,COL5A2,COL3A1,POMGNT1,KIT,DKC1,DHCR7,RAB23,LMNA,LDLR,LAMB2,SEMA3E
Human Phenotype	HP:0001367	Abnormality of the joints		0.002619	34	343	FBN1,FBN2,SLC6A8,FGFR1,FGFR2,HMCN1,SLC37A4,MMP2,GLI3,NTRK1,DDR2,GJA1,EFEMP2,BMP2,C1R,CDH3,HOXA11,COL1A2,COL1A1,LEPRE1,CPT2,COL5A2,COL6A1,COL3A1,PLOD2,FAM123B,DHCR7,RAB23,ADAMTS2,LMNA,LOX,PRPS2,LAMA2,EFNB1
Human Phenotype	HP:0001167	Abnormality of the fingers		0.000529	34	314	FBN1,FBN2,FBLN1,SLC6A8,FGFR1,FGFR2,FGF10,PHGDH,SALL1,HMCN1,MGP,MMP2,GLI3,DDR2,GJA1,BBS2,TBX3,BLM,BMPR1A,NDN,CDH3,HOXA11,CPT2,COL6A1,IGF1,COL3A1,CTSK,FAM123B,DHCR7,RAB23,ADAMTS2,LMNA,SEMA3E,EFNB1
Human Phenotype	HP:0000022	Abnormality of male internal genitalia		0	34	212	FBN1,FGFR1,FGFR2,PHGDH,SALL1,SLC25A4,AR,GLI3,BBS2,EFEMP2,TBX3,BUB1B,BMP2,BLM,BMPR1A,TAC3,NDN,CDKN1C,STRA6,WT1,COL1A2,COL1A1,LEPRE1,COL5A2,COL3A1,PLOD2,CYP11B1,DKC1,DHCR7,RAB23,ADAMTS2,LOX,ELN,SEMA3E
Human Phenotype	HP:0000035	Abnormality of the testis		0	34	207	FBN1,FGFR1,FGFR2,PHGDH,SALL1,SLC25A4,AR,GLI3,BBS2,EFEMP2,TBX3,BUB1B,BMP2,BLM,BMPR1A,TAC3,NDN,CDKN1C,STRA6,WT1,COL1A2,COL1A1,LEPRE1,COL5A2,COL3A1,PLOD2,CYP11B1,DKC1,DHCR7,RAB23,ADAMTS2,LOX,ELN,SEMA3E
Human Phenotype	HP:0002088	Abnormality of the lungs		0.002042	33	325	FBN1,SUCLA2,FGFR1,FGFR2,ETFB,SLC37A4,FLNC,ALDH7A1,MCCC1,GLI3,DDR2,GJA1,BBS2,EFEMP2,BMP2,BLM,NDUFS1,NDUFV1,STRA6,PROS1,COL1A2,COL1A1,CPT2,PDGFRA,COL6A1,COL3A1,DKC1,DHCR7,SMAD9,ADAMTS2,LMNA,LOX,ELN
Human Phenotype	HP:0000366	Abnormality of the nose		0.002273	31	301	FBN1,FH,FGFR1,FGFR2,ADH1C,ETFB,MGP,MITF,ATIC,MMP2,GLI3,DDR2,GJA1,BUB1B,BLM,STRA6,COL1A1,CPT2,POMGNT1,CTSK,FAM123B,DHCR24,DHCR7,RAB23,LMNA,PRPS2,DRD4,PREPL,ELN,SEMA3E,EFNB1
Human Phenotype	HP:0001595	Hair abnormality		0.000803	31	283	SNAI2,FGFR1,FGFR2,AHCY,WNT4,ALDH3A2,CLDN1,AR,MITF,MMP2,GLI3,NTRK1,GJA1,FST,BBS2,TBX3,BMP2,BLM,SUOX,NDN,NDUFV1,CDH3,STRA6,COL3A1,KIT,DKC1,DHCR7,ADAMTS2,LMNA,PREPL,EFNB1
Human Phenotype	HP:0000240	Abnormality of skull size		0.001608	30	282	FBN1,SUCLA2,ACADSB,SLC6A8,FH,FGFR1,FGFR2,ETFB,SLC2A1,PHGDH,SALL1,C10orf2,GLI3,GJA1,BBS2,BUB1B,BLM,BMPR1A,GCDH,NDUFS1,NDUFV1,MMACHC,CPT2,IGF1,FAM123B,DLAT,DKC1,DHCR24,DHCR7,SEMA3E
Human Phenotype	HP:0000002	Abnormality of body height		0.001349	30	279	FBN1,FBN2,SLC6A8,FGFR1,FGFR2,ALDH3A2,SLC37A4,MMP2,DDR2,BUB1B,CDKN1C,STRA6,COL1A2,COL1A1,VLDLR,LEPRE1,ATP8B1,COL5A2,IGF1,COL3A1,PLOD2,CTSK,CYP11B1,DKC1,DHCR7,RAB23,ADAMTS2,LMNA,ELN,EFNB1
Human Phenotype	HP:0000164	Abnormality of the teeth		9.2e-05	30	240	FBN1,FGFR1,FGFR2,FGF10,AHCY,ALDH3A2,CLDN1,MMP2,GLI3,GJA1,BBS2,TBX3,BLM,SUOX,NDN,CDH3,COL1A2,COL1A1,LEPRE1,COL5A2,COL3A1,CTSK,FAM123B,DKC1,DHCR24,DHCR7,RAB23,ADAMTS2,LMNA,ELN
Human Phenotype	HP:0009115	Aplasia/Hypoplasia involving the skeleton		0.004064	29	286	FBN1,FBN2,FGFR1,FGFR2,FGF10,SALL1,MGP,MMP2,GLI3,DDR2,GJA1,TBX3,BUB1B,BMPR1A,NDN,STRA6,COL1A2,COL1A1,LEPRE1,IGF1,POMGNT1,CTSK,FAM123B,DHCR24,DHCR7,ADAMTS2,LMNA,SEMA3E,EFNB1
Human Phenotype	HP:0004322	Decreased body height		0.002195	28	262	FBN1,SLC6A8,FGFR1,FGFR2,ALDH3A2,SLC37A4,MMP2,DDR2,BUB1B,STRA6,COL1A2,COL1A1,VLDLR,LEPRE1,ATP8B1,COL5A2,IGF1,COL3A1,PLOD2,CTSK,CYP11B1,DKC1,DHCR7,RAB23,ADAMTS2,LMNA,ELN,EFNB1
Human Phenotype	HP:0001509	Short stature		0.001197	28	252	FBN1,SLC6A8,FGFR1,FGFR2,ALDH3A2,SLC37A4,MMP2,DDR2,BUB1B,STRA6,COL1A2,COL1A1,VLDLR,LEPRE1,ATP8B1,COL5A2,IGF1,COL3A1,PLOD2,CTSK,CYP11B1,DKC1,DHCR7,RAB23,ADAMTS2,LMNA,ELN,EFNB1
Human Phenotype	HP:0000811	Abnormal external genitalia		2.9e-05	28	204	FBN1,FGFR1,FGFR2,FGF10,PHGDH,SALL1,AR,ATIC,GLI3,BBS2,TBX3,BUB1B,BLM,TAC3,NDN,CDKN1C,STRA6,WT1,CYP11A1,CYP11B1,DKC1,DHCR24,DHCR7,RAB23,LMNA,ELN,SEMA3E,EFNB1
Human Phenotype	HP:0000765	Abnormality of the thorax		0.001899	27	247	FBN1,FBN2,FGFR1,FGFR2,AR,MGP,MMP2,GLI3,DDR2,EFEMP2,TBX3,BUB1B,BMPR1A,STRA6,WT1,COL1A2,COL1A1,LEPRE1,CPT2,PLOD2,CTSK,FAM123B,LMNA,LOX,ELN,SEMA3E,EFNB1
Human Phenotype	HP:0000356	Abnormality of the outer ear		0.000203	27	215	FBN1,FBN2,SLC6A8,FGFR1,FGFR2,FGF10,ETFB,SALL1,MGP,ATIC,GLI3,BUB1B,BLM,MMACHC,STRA6,COL1A1,CPT2,COL5A2,COL6A1,COL3A1,FAM123B,DHCR24,DHCR7,RAB23,LMNA,PREPL,SEMA3E
Human Phenotype	HP:0000032	Abnormality of male external genitalia		3.6e-05	27	195	FBN1,FGFR1,FGFR2,FGF10,PHGDH,SALL1,AR,GLI3,BBS2,TBX3,BUB1B,BLM,TAC3,NDN,CDKN1C,STRA6,WT1,CYP11A1,CYP11B1,DKC1,DHCR24,DHCR7,RAB23,LMNA,ELN,SEMA3E,EFNB1
Human Phenotype	HP:0002977	Aplasia/Hypoplasia involving the central nervous system		0.003546	26	245	FBN1,SUCLA2,ACADSB,SLC6A8,FH,FGFR1,FGFR2,SLC2A1,PHGDH,SALL1,C10orf2,GLI3,GJA1,BUB1B,BLM,MMACHC,CPT2,IGF1,POMGNT1,FAM123B,DLAT,DKC1,DHCR24,DHCR7,SEMA3E,EFNB1
Human Phenotype	HP:0000492	Abnormality of the eyelid		0.001017	26	225	FBN1,FGFR1,FGFR2,FGF10,ETFB,CLDN1,MITF,GLI3,GJA1,BUB1B,NDN,CDH3,STRA6,COL1A1,COL5A2,FAM123B,DKC1,DHCR7,RAB23,ADAMTS2,LMNA,PRPS2,PREPL,ELN,SEMA3E,EFNB1
Human Phenotype	HP:0001270	Motor retardation		0.000249	26	206	FBN2,SUCLA2,ABAT,ACADSB,SLC6A8,AHCY,C10orf2,ALDH7A1,MCCC1,BUB1B,BMPR1A,PC,NDUFV1,PMP22,COL1A2,COL1A1,VLDLR,COL6A1,IGF1,POMGNT1,TSHR,DLAT,ADAMTS2,PRPS2,LAMB2,LAMA2
Human Phenotype	HP:0007364	Aplasia/Hypoplasia of the cerebrum		0.003675	25	233	FBN1,SUCLA2,ACADSB,SLC6A8,FH,FGFR1,FGFR2,SLC2A1,PHGDH,SALL1,C10orf2,GLI3,GJA1,BUB1B,BLM,MMACHC,CPT2,IGF1,FAM123B,DLAT,DKC1,DHCR24,DHCR7,SEMA3E,EFNB1
Human Phenotype	HP:0002597	Abnormality of the vasculature		3e-06	25	151	FBN1,FBN2,FGFR2,SLC37A4,MGP,MPI,GLI3,GJA1,EFEMP2,MMACHC,STRA6,PROS1,COL1A2,COL1A1,PDGFRA,COL5A2,COL3A1,ANTXR1,DHCR24,DHCR7,SMAD9,LMNA,LOX,LDLR,ELN
Human Phenotype	HP:0001999	Facial dysmorphism		0.003569	24	220	FBN1,SLC6A8,FGFR1,FGFR2,ETFB,AHCY,SLC37A4,MGP,MMP2,DDR2,BUB1B,BLM,MMACHC,CDKN1C,COL1A2,COL1A1,LEPRE1,COL6A1,POMGNT1,RAB23,LMNA,PRPS2,ELN,SEMA3E
Human Phenotype	HP:0000209	Abnormality of the jaws		0.001779	23	197	FBN1,FBN2,SLC6A8,FGFR1,FGFR2,MMP2,GLI3,DDR2,BUB1B,BMPR1A,STRA6,COL1A2,COL1A1,COL5A2,IGF1,POMGNT1,CTSK,FAM123B,DHCR24,DHCR7,ADAMTS2,LMNA,SEMA3E
Human Phenotype	HP:0002648	Abnormality of skull shape		9.9e-05	23	162	FBN1,FBN2,FH,FGFR1,FGFR2,ATIC,MMP2,GLI3,DDR2,BUB1B,BLM,NDN,CDKN1C,COL1A2,COL1A1,CPT2,CTSK,FAM123B,DHCR24,RAB23,PRPS2,PREPL,EFNB1
Human Phenotype	HP:0009122	Aplasia/Hypoplasia affecting bones of the axial skeleton		0.003969	22	197	FBN1,FBN2,FGFR1,FGFR2,MMP2,GLI3,DDR2,TBX3,BUB1B,BMPR1A,STRA6,COL1A2,COL1A1,IGF1,POMGNT1,CTSK,FAM123B,DHCR24,DHCR7,ADAMTS2,LMNA,SEMA3E
Human Phenotype	HP:0001263	Developmental retardation		0.002683	22	191	FBN1,ACADSB,SLC6A8,FH,FGFR2,SLC2A1,ASS1,MCCC1,NTRK1,DDR2,BBS2,BUB1B,PC,SUOX,NDN,NDUFS1,NDUFV1,MMACHC,LEPRE1,DHCR24,PREPL,EFNB1
Human Phenotype	HP:0000277	Abnormality of the mandible		0.00177	22	185	FBN1,FBN2,SLC6A8,FGFR1,FGFR2,MMP2,GLI3,DDR2,BUB1B,BMPR1A,STRA6,COL1A2,COL1A1,IGF1,POMGNT1,CTSK,FAM123B,DHCR24,DHCR7,ADAMTS2,LMNA,SEMA3E
Human Phenotype	HP:0000290	Abnormality of the forehead		7.8e-05	22	149	FBN1,FBN2,FH,FGFR1,FGFR2,FGF10,ETFB,ATIC,MMP2,GLI3,DDR2,BUB1B,MMACHC,COL1A2,COL1A1,CPT2,CTSK,FAM123B,DHCR24,PRPS2,PREPL,EFNB1
Human Phenotype	HP:0000377	Abnormal form of ears		1.6e-05	22	135	FBN1,FBN2,SLC6A8,FGFR1,FGFR2,FGF10,ETFB,SALL1,MGP,GLI3,BLM,MMACHC,COL1A1,CPT2,COL5A2,COL6A1,COL3A1,FAM123B,RAB23,LMNA,PREPL,SEMA3E
Human Phenotype	HP:0002007	Frontal prominence		8e-06	22	130	FBN1,FBN2,FH,FGFR1,FGFR2,FGF10,ETFB,ATIC,MMP2,GLI3,DDR2,BUB1B,MMACHC,COL1A2,COL1A1,CPT2,CTSK,FAM123B,DHCR24,PRPS2,PREPL,EFNB1
Human Phenotype	HP:0004298	Abnormality of the abdominal wall musculature		0	22	97	FBN1,FGFR1,SALL1,AR,GLI3,EFEMP2,TBX3,CDKN1C,STRA6,COL1A2,COL1A1,LEPRE1,COL5A2,COL3A1,PLOD2,FAM123B,RAB23,ADAMTS2,LOX,ELN,SEMA3E,EFNB1
Human Phenotype	HP:0009116	Aplasia/Hypoplasia involving bones of the skull		0.000864	21	164	FBN1,FBN2,FGFR1,FGFR2,MMP2,GLI3,DDR2,BUB1B,BMPR1A,STRA6,COL1A2,COL1A1,IGF1,POMGNT1,CTSK,FAM123B,DHCR24,DHCR7,ADAMTS2,LMNA,SEMA3E
Human Phenotype	HP:0000422	Abnormality of the nasal bridge		0.000364	21	154	FBN1,FH,FGFR1,FGFR2,ETFB,MGP,MITF,ATIC,MMP2,GLI3,DDR2,GJA1,BUB1B,STRA6,POMGNT1,FAM123B,DHCR24,DHCR7,RAB23,PREPL,ELN
Human Phenotype	HP:0001462	Abnormality of external features of the abdomen		3e-06	21	112	FBN1,SUCLA2,FGFR1,FGFR2,SALL1,C10orf2,SLC37A4,GLI3,EFEMP2,TBX3,CDKN1C,COL1A1,COL5A2,COL3A1,FAM123B,RAB23,ADAMTS2,LOX,ELN,SEMA3E,EFNB1
Human Phenotype	HP:0004299	Hernia of the abdominal wall		0	20	82	FBN1,FGFR1,SALL1,AR,GLI3,EFEMP2,TBX3,STRA6,COL1A2,COL1A1,LEPRE1,COL5A2,COL3A1,PLOD2,RAB23,ADAMTS2,LOX,ELN,SEMA3E,EFNB1
Human Phenotype	HP:0005786	Abnormality of the phalanges		0.002805	19	156	FBN1,FBN2,FGFR1,FGFR2,FGF10,SALL1,HMCN1,MGP,MMP2,GLI3,DDR2,GJA1,CDH3,COL3A1,CTSK,FAM123B,RAB23,ADAMTS2,LMNA
Human Phenotype	HP:0005918	Abnormality of the phalanges of the hand		0.002805	19	156	FBN1,FBN2,FGFR1,FGFR2,FGF10,SALL1,HMCN1,MGP,MMP2,GLI3,DDR2,GJA1,CDH3,COL3A1,CTSK,FAM123B,RAB23,ADAMTS2,LMNA
Human Phenotype	HP:0008373	Puberty and gonadal disorders		0.001909	19	151	FGFR1,WNT4,SLC25A4,SLC37A4,AR,FST,BBS2,TBX3,BMP2,BLM,TAC3,NDN,WT1,CYP11A1,CYP11B1,RAB23,LMNA,PREPL,SEMA3E
Human Phenotype	HP:0009118	Aplasia/Hypoplasia of the mandible		0.000899	19	142	FBN1,FBN2,MMP2,GLI3,DDR2,BUB1B,BMPR1A,STRA6,COL1A2,COL1A1,IGF1,POMGNT1,CTSK,FAM123B,DHCR24,DHCR7,ADAMTS2,LMNA,SEMA3E
Human Phenotype	HP:0001671	Abnormality of the cardiac septa		7.6e-05	19	118	FBN1,FBN2,SLC22A5,FGFR1,FGFR2,SALL1,SLC25A4,MGP,ATIC,GLI3,GJA1,STRA6,PRKAG2,FAM123B,DHCR7,RAB23,LMNA,ELN,SEMA3E
Human Phenotype	HP:0000008	Abnormality of female internal genitalia		6.7e-05	19	117	FH,FGFR1,FGFR2,WNT4,SALL1,SLC25A4,AR,GLI3,FST,BBS2,BMP2,BMPR1A,TAC3,NDN,STRA6,WT1,COL3A1,CYP11B1,LMNA
Human Phenotype	HP:0000210	Micrognathia		0.001532	18	137	FBN1,FBN2,MMP2,GLI3,DDR2,BUB1B,STRA6,COL1A2,COL1A1,IGF1,POMGNT1,CTSK,FAM123B,DHCR24,DHCR7,ADAMTS2,LMNA,SEMA3E
Human Phenotype	HP:0001780	Abnormality of the toes		0.000818	18	130	FBN1,FBLN1,FGFR1,FGFR2,FGF10,SALL1,MGP,GLI3,GJA1,BBS2,TBX3,GARS,PMP22,DHCR7,RAB23,ADAMTS2,ELN,EFNB1
Human Phenotype	HP:0000036	Abnormality of the penis		0.000557	18	126	FGFR1,FGFR2,FGF10,SALL1,AR,GLI3,BBS2,TBX3,BUB1B,NDN,WT1,CYP11A1,CYP11B1,DKC1,DHCR7,LMNA,SEMA3E,EFNB1
Human Phenotype	HP:0000254	Frontal bossing		1.4e-05	18	96	FBN1,FBN2,FH,FGFR1,FGFR2,ATIC,MMP2,GLI3,DDR2,COL1A2,COL1A1,CPT2,CTSK,FAM123B,DHCR24,PRPS2,PREPL,EFNB1
Human Phenotype	HP:0001197	Prenatal manifestations and birth abnormalities		0.002587	17	132	MGP,ALDH7A1,EFEMP2,BUB1B,COL1A2,COL1A1,CPT2,COL5A2,COL6A1,COL3A1,TSHR,FAM123B,DHCR7,ADAMTS2,LMNA,LOX,PREPL
Human Phenotype	HP:0002683	Abnormality of the calvaria		0.001174	17	123	FBN1,FGFR1,FGFR2,ETFB,MMP2,GLI3,CDKN1C,COL1A2,COL1A1,LEPRE1,PLOD2,CTSK,FAM123B,RAB23,ADAMTS2,LMNA,EFNB1
Human Phenotype	HP:0001637	Abnormality of the myocardium		0.001174	17	123	SLC22A5,AHCY,C10orf2,SLC25A4,BMP2,NDUFS1,NDUFV1,HADH,CDKN1C,CPT2,PDGFRA,PRKAG2,TPM1,ACAD9,DES,LMNA,PRPS2
Human Phenotype	HP:0001638	Cardiomyopathy		0.000882	17	120	SLC22A5,AHCY,C10orf2,SLC25A4,BMP2,NDUFS1,NDUFV1,HADH,CDKN1C,CPT2,PDGFRA,PRKAG2,TPM1,ACAD9,DES,LMNA,PRPS2
Human Phenotype	HP:0002017	Nausea and vomiting		0.000247	17	108	SUCLA2,SLC22A5,ACAT1,SLC6A8,ESR1,ETFB,ALAD,C10orf2,ASS1,MPI,MCCC1,OXCT1,SERPING1,NDUFS1,NDUFV1,CPT2,DHCR7
Human Phenotype	HP:0002013	Vomiting		0.000195	17	106	SUCLA2,SLC22A5,ACAT1,SLC6A8,ESR1,ETFB,ALAD,C10orf2,ASS1,MPI,MCCC1,OXCT1,SERPING1,NDUFS1,NDUFV1,CPT2,DHCR7
Human Phenotype	HP:0000235	Abnormality of the fontanelles and cranial sutures		6.2e-05	17	97	FBN1,FGFR1,FGFR2,ETFB,MMP2,GLI3,CDKN1C,COL1A2,COL1A1,LEPRE1,PLOD2,CTSK,FAM123B,RAB23,ADAMTS2,LMNA,EFNB1
Human Phenotype	HP:0001943	Hypoglycemia		1e-05	17	85	SUCLA2,SLC22A5,ACADSB,ETFB,C10orf2,SLC37A4,MCCC1,GLI3,PC,GCDH,NDUFS1,NDUFV1,HADH,CDKN1C,CPT2,PRKAG2,ACAD9
Human Phenotype	HP:0003813	Variable phenotype		0.003997	16	126	SUCLA2,FH,FGFR2,C10orf2,SLC25A4,MCCC1,GLI3,BUB1B,NDUFS1,NDUFV1,HADH,PMP22,COL6A1,DES,LMNA,LAMB2
Human Phenotype	HP:0000028	Cryptorchidism		0.003997	16	126	FBN1,FGFR1,FGFR2,SALL1,AR,GLI3,BUB1B,BLM,NDN,CDKN1C,STRA6,WT1,DKC1,DHCR7,RAB23,SEMA3E
Human Phenotype	HP:0004348	Abnormality of bone mineral density.		0.001844	16	117	FBN1,FBN2,SLC37A4,MMP2,BMP2,NDN,COL1A2,COL1A1,COL6A1,IGF1,PLOD2,CTSK,DKC1,DHCR24,ADAMTS2,LMNA
Human Phenotype	HP:0000023	Inguinal hernia		1e-06	16	66	FBN1,FGFR1,AR,GLI3,EFEMP2,TBX3,STRA6,COL1A2,COL1A1,LEPRE1,COL5A2,COL3A1,PLOD2,ADAMTS2,LOX,ELN
Human Phenotype	HP:0001941	Acidosis		0.003758	15	114	SUCLA2,FH,WNK4,C10orf2,SLC25A4,SLC37A4,MCCC1,PC,GCDH,NDUFS1,NDUFV1,MMACHC,UMPS,DLAT,PREPL
Human Phenotype	HP:0002808	Kyphosis		0.003157	15	112	FBN1,FBN2,ALDH3A2,MMP2,BMPR1A,NDN,PMP22,COL1A2,COL1A1,LEPRE1,COL6A1,FAM123B,LMNA,ELN,LAMA2
Human Phenotype	HP:0001159	Syndactyly		0.000981	15	100	FBLN1,FGFR1,FGFR2,FGF10,SALL1,GLI3,GJA1,BBS2,BLM,NDN,CDH3,HOXA11,DHCR7,RAB23,EFNB1
Human Phenotype	HP:0004372	Reduced consciousness/confusion		0.00344	14	102	SLC22A5,ACADSB,FGFR1,FGFR2,ETFB,SLC2A1,ASS1,ATP1A2,MCCC1,NDUFS1,NDUFV1,HADH,MMACHC,CPT2
Human Phenotype	HP:0003241	Genital hypoplasia		0.001126	14	91	FGFR1,FGFR2,PHGDH,AR,GLI3,BBS2,TBX3,BUB1B,TAC3,NDN,CYP11B1,DKC1,DHCR7,SEMA3E
Human Phenotype	HP:0000309	Abnormality of the midface		0.000799	14	88	FBN1,SLC6A8,FGFR1,FGFR2,MGP,DDR2,BUB1B,BLM,COL1A2,COL1A1,POMGNT1,RAB23,LMNA,ELN
Human Phenotype	HP:0001654	Abnormality of the heart valves		0.000431	14	83	FBN1,FBN2,SLC25A4,GLI3,GJA1,EFEMP2,STRA6,COL1A2,COL1A1,COL5A2,COL3A1,RAB23,LOX,ELN
Human Phenotype	HP:0000272	Malar hypoplasia		0.000332	14	81	FBN1,SLC6A8,FGFR1,FGFR2,MGP,DDR2,BUB1B,BLM,COL1A2,COL1A1,POMGNT1,RAB23,LMNA,ELN
Human Phenotype	HP:0000050	Hypoplastic genitalia		0.001275	13	82	FGFR1,PHGDH,AR,GLI3,BBS2,TBX3,BUB1B,TAC3,NDN,CYP11B1,DKC1,DHCR7,SEMA3E
Human Phenotype	HP:0000047	Hypospadias		0.000784	13	78	FGFR1,FGFR2,FGF10,SALL1,AR,GLI3,BUB1B,WT1,CYP11A1,DKC1,DHCR7,LMNA,EFNB1
Human Phenotype	HP:0000425	Flattened nasal bridge		0.000463	13	74	FBN1,FH,FGFR1,FGFR2,ETFB,MGP,GLI3,DDR2,BUB1B,DHCR7,RAB23,PREPL,ELN
Human Phenotype	HP:0010438	Abnormality of the ventricular septum		0.002555	12	78	FBN1,FBN2,FGFR2,SALL1,MGP,GLI3,GJA1,STRA6,FAM123B,DHCR7,RAB23,ELN
Human Phenotype	HP:0001628	Ventricular septum abnormality		0.002555	12	78	FBN1,FBN2,FGFR2,SALL1,MGP,GLI3,GJA1,STRA6,FAM123B,DHCR7,RAB23,ELN
Human Phenotype	HP:0001629	Ventricular septal defect		0.002282	12	77	FBN1,FBN2,FGFR2,SALL1,MGP,GLI3,GJA1,STRA6,FAM123B,DHCR7,RAB23,ELN
Human Phenotype	HP:0001382	Increased mobility of joints		0.000845	12	69	FBN1,SLC6A8,EFEMP2,COL1A2,COL1A1,LEPRE1,COL5A2,COL6A1,COL3A1,ADAMTS2,LOX,EFNB1
Human Phenotype	HP:0005120	Abnormality of the cardiac atria		0.000413	12	64	FBN2,FGFR1,FGFR2,ATIC,STRA6,FAM123B,DHCR7,SMAD9,RAB23,LMNA,ELN,SEMA3E
Human Phenotype	HP:0000236	Abnormality of the anterior fontanelle		1e-06	12	38	FBN1,FGFR1,FGFR2,ETFB,MMP2,GLI3,COL1A2,COL1A1,LEPRE1,CTSK,FAM123B,ADAMTS2
Human Phenotype	HP:0009811	Abnormality of the elbow		0.004067	11	72	FBN1,FBN2,FGFR1,FGFR2,GLI3,DDR2,GJA1,HOXA11,CPT2,COL6A1,LMNA
Human Phenotype	HP:0006483	Abnormal number of teeth		0.003244	11	70	FGFR2,FGF10,CLDN1,GJA1,BBS2,TBX3,CDH3,CTSK,RAB23,ADAMTS2,ELN
Human Phenotype	HP:0001172	Abnormality of the thumb		0.002561	11	68	FBN2,FGFR1,FGFR2,FGF10,PHGDH,SALL1,MGP,GLI3,DHCR7,RAB23,SEMA3E
Human Phenotype	HP:0006261	Abnormality of phalangeal joints of the hand		0.002266	11	67	FBN1,FBN2,FGFR1,FGFR2,HMCN1,MMP2,GLI3,GJA1,CDH3,FAM123B,RAB23
Human Phenotype	HP:0009804	Reduced number of teeth		0.001999	11	66	FGFR2,FGF10,CLDN1,GJA1,BBS2,TBX3,CDH3,CTSK,RAB23,ADAMTS2,ELN
Human Phenotype	HP:0004266	Abnormality of the small joints of the hand		0.00102	11	61	FBN1,FBN2,FGFR1,FGFR2,HMCN1,MMP2,GLI3,GJA1,CDH3,FAM123B,RAB23
Human Phenotype	HP:0009473	Joint contractures involving the joints of the hand		0.00102	11	61	FBN1,FBN2,FGFR1,FGFR2,HMCN1,MMP2,GLI3,GJA1,CDH3,FAM123B,RAB23
Human Phenotype	HP:0001630	Abnormality of the atrial septum		0.00102	11	61	FBN2,FGFR1,FGFR2,ATIC,STRA6,FAM123B,DHCR7,RAB23,LMNA,ELN,SEMA3E
Human Phenotype	HP:0001631	Atrial septal defect		0.000883	11	60	FBN2,FGFR1,FGFR2,ATIC,STRA6,FAM123B,DHCR7,RAB23,LMNA,ELN,SEMA3E
Human Phenotype	HP:0009472	Joint contractures of the fingers		0.000761	11	59	FBN1,FBN2,FGFR1,FGFR2,HMCN1,MMP2,GLI3,GJA1,CDH3,FAM123B,RAB23
Human Phenotype	HP:0001551	Abnormal umbilicus		0.0002	11	51	FBN1,SALL1,GLI3,EFEMP2,COL1A1,COL5A2,RAB23,ADAMTS2,LOX,SEMA3E,EFNB1
Human Phenotype	HP:0001537	Umbilical hernia		9.1e-05	11	47	FBN1,SALL1,GLI3,EFEMP2,COL1A1,COL5A2,RAB23,ADAMTS2,LOX,SEMA3E,EFNB1
Human Phenotype	HP:0008067	Abnormally lax or hyperextensible skin		2.9e-05	11	42	FBN1,FGFR2,FGF10,EFEMP2,GSN,COL1A2,COL1A1,COL3A1,ADAMTS2,LOX,ELN
Human Phenotype	HP:0001259	Coma		0.004091	10	62	SLC22A5,FGFR1,FGFR2,ETFB,ASS1,ATP1A2,MCCC1,NDUFS1,NDUFV1,HADH
Human Phenotype	HP:0001832	Abnormalities of the metatarsal bones		0.001871	10	56	FBN1,FBN2,FBLN1,FGFR1,FGFR2,SALL1,MMP2,DDR2,DHCR7,RAB23
Human Phenotype	HP:0000974	Hyperextensible skin		0.000106	10	40	FGFR2,FGF10,EFEMP2,GSN,COL1A2,COL1A1,COL3A1,ADAMTS2,LOX,ELN
Human Phenotype	HP:0004930	Abnormality of the pulmonary vasculature		1.7e-05	10	33	FBN1,SLC37A4,MGP,GJA1,STRA6,COL1A2,COL1A1,DHCR24,SMAD9,ELN
Human Phenotype	HP:0001679	Abnormalities of the aorta		9e-06	10	31	FBN1,FBN2,FGFR2,GLI3,EFEMP2,STRA6,COL1A1,COL5A2,DHCR7,LOX
Human Phenotype	HP:0000248	Brachycephaly		0.003431	9	51	FBN1,FBN2,FGFR1,FGFR2,ATIC,MMP2,BUB1B,RAB23,EFNB1
Human Phenotype	HP:0006292	Abnormalities of dental eruption		0.00222	9	48	FGFR1,FGFR2,FGF10,MMP2,GLI3,CTSK,FAM123B,RAB23,LMNA
Human Phenotype	HP:0000055	Abnormality of female external genitalia		0.001378	9	45	FGFR1,FGFR2,ATIC,NDN,WT1,CYP11B1,DHCR24,LMNA,SEMA3E
Human Phenotype	HP:0001770	Toe syndactyly		0.000556	9	40	FBLN1,FGFR1,FGFR2,SALL1,GLI3,GJA1,DHCR7,RAB23,EFNB1
Human Phenotype	HP:0000141	Amenorrhea		0.000455	9	39	FGFR1,WNT4,SLC25A4,AR,FST,BMP2,TAC3,NDN,WT1
Human Phenotype	HP:0000938	Osteopenia		0.000237	9	36	FBN1,FBN2,MMP2,NDN,COL1A2,COL1A1,IGF1,PLOD2,ADAMTS2
Human Phenotype	HP:0001397	Hepatic steatosis		0.000188	9	35	SUCLA2,SLC22A5,ETFB,C10orf2,MCCC1,HADH,CPT2,ACAD9,LMNA
Human Phenotype	HP:0004414	Abnormality of the pulmonary artery		5e-05	9	30	FBN1,SLC37A4,MGP,GJA1,STRA6,COL1A2,COL1A1,SMAD9,ELN
Human Phenotype	HP:0000260	Wide anterior fontanel		9e-06	9	25	FBN1,FGFR1,FGFR2,ETFB,GLI3,COL1A2,COL1A1,LEPRE1,ADAMTS2
Human Phenotype	HP:0006705	Abnormality of the atrioventricular valves		0.004099	8	43	FBN1,FBN2,GJA1,COL1A2,COL1A1,COL5A2,COL3A1,ELN
Human Phenotype	HP:0006487	Bowing of the long bones		0.004099	8	43	FBN1,FGFR1,FGFR2,HOXA11,COL1A2,COL1A1,LEPRE1,PLOD2
Human Phenotype	HP:0002818	Abnormality of the radius		0.002549	8	40	FBN1,FGFR1,FGFR2,FGF10,GLI3,TBX3,HOXA11,LEPRE1
Human Phenotype	HP:0002981	Abnormality of the calves		0.00215	8	39	FBN2,AR,DDR2,COL1A2,COL1A1,LEPRE1,FAM123B,DES
Human Phenotype	HP:0000130	Abnormality of the uterus		0.00033	8	30	FH,WNT4,SALL1,AR,STRA6,WT1,COL3A1,CYP11B1
Human Phenotype	HP:0000270	Delayed closure of fontanel		0.000256	8	29	FGFR2,MMP2,GLI3,LEPRE1,CTSK,FAM123B,ADAMTS2,LMNA
Human Phenotype	HP:0000045	Morphological abnormality of the scrotum		4e-05	8	23	FGFR2,SALL1,AR,TBX3,BUB1B,NDN,DHCR7,EFNB1
Human Phenotype	HP:0001399	Hepatic failure		0.003337	7	33	SUCLA2,C10orf2,MPI,NDUFS1,NDUFV1,HADH,ACAD9
Human Phenotype	HP:0001634	Mitral valve prolapse		0.003337	7	33	FBN1,FBN2,COL1A2,COL1A1,COL5A2,COL3A1,ELN
Human Phenotype	HP:0000506	Telecanthus		0.002724	6	24	FBN1,FGFR2,FGF10,ETFB,GJA1,EFNB1
Human Phenotype	HP:0000058	Abnormality of the labia		0.001283	6	21	FGFR1,FGFR2,ATIC,NDN,LMNA,SEMA3E
Human Phenotype	HP:0001363	Craniosynostosis		0.000712	6	19	FBN1,FGFR1,FGFR2,GLI3,RAB23,EFNB1
Human Phenotype	HP:0001724	Aortic dilatation		0.000246	6	16	FBN1,FBN2,EFEMP2,COL1A1,COL5A2,LOX
Human Phenotype	HP:0002645	Wormian bones		6.2e-05	6	13	COL1A2,COL1A1,LEPRE1,PLOD2,CTSK,LMNA
Human Phenotype	HP:0005111	Dilatation of the ascending aorta		6.2e-05	6	13	FBN1,FBN2,EFEMP2,COL1A1,COL5A2,LOX
Human Phenotype	HP:0001787	Abnormal delivery		3.5e-05	6	12	COL1A2,COL1A1,COL5A2,DHCR7,ADAMTS2,LMNA
Human Phenotype	HP:0002980	Femoral bowing		1.8e-05	6	11	FGFR1,FGFR2,COL1A2,COL1A1,LEPRE1,PLOD2
Human Phenotype	HP:0000665	Lens dislocation		0.003802	5	18	FBN1,FBN2,SUOX,COL1A1,COL5A2
Human Phenotype	HP:0000520	Proptosis		0.003802	5	18	FBN1,FGFR1,FGFR2,MMP2,LEPRE1
Human Phenotype	HP:0002092	Pulmonary hypertension		0.002888	5	17	SLC37A4,GJA1,COL1A2,COL1A1,SMAD9
Human Phenotype	HP:0004958	increased pulmonary artery pressure		0.002888	5	17	SLC37A4,GJA1,COL1A2,COL1A1,SMAD9
Human Phenotype	HP:0001562	Oligohydramnios		0.002145	5	16	EFEMP2,BUB1B,CPT2,FAM123B,LOX
Human Phenotype	HP:0000062	Ambiguous genitalia		0.001088	5	14	BUB1B,WT1,CYP11B1,DHCR24,DHCR7
Human Phenotype	HP:0001083	Ectopia lentis		0.001088	5	14	FBN1,FBN2,SUOX,COL1A1,COL5A2
Human Phenotype	HP:0000048	Bifid scrotum		0.000477	5	12	FGFR2,SALL1,AR,BUB1B,DHCR7
Human Phenotype	HP:0004691	2-3 toe syndactyly		0.000293	5	11	FGFR1,FGFR2,SALL1,GJA1,DHCR7
Human Phenotype	HP:0002605	Hepatic necrosis		0.003326	4	11	SUCLA2,ETFB,C10orf2,HADH
Human Phenotype	HP:0004331	Decreased skull ossification		0.003326	4	11	COL1A2,COL1A1,LEPRE1,LMNA
Human Phenotype	HP:0002097	Emphysema		0.002223	4	10	FBN1,EFEMP2,LOX,ELN
Human Phenotype	HP:0009140	Synostosis involving bones of the feet		0.002223	4	10	FBLN1,FGFR1,FGFR2,SALL1
Human Phenotype	HP:0001030	Fragile skin		0.001401	4	9	COL1A1,COL5A2,COL3A1,ADAMTS2
Human Phenotype	HP:0009999	Partial duplication of the phalanges of the hand		0.000818	4	8	FGFR2,FGF10,SALL1,GLI3
Human Phenotype	HP:0009944	Partial duplication of the phalanges of the thumb		0.000818	4	8	FGFR2,FGF10,SALL1,GLI3
Human Phenotype	HP:0004440	Coronal craniosynostosis		0.000818	4	8	FGFR1,FGFR2,RAB23,EFNB1
Human Phenotype	HP:0001788	Premature rupture of membranes		0.000429	4	7	COL1A1,COL5A2,ADAMTS2,LMNA
Human Phenotype	HP:0002616	Aortic root dilatation		0.000193	4	6	FBN1,FBN2,COL1A1,COL5A2
Human Phenotype	HP:0003179	Protrusio acetabuli		0.000193	4	6	FBN1,MMP2,COL1A2,COL1A1
Human Phenotype	HP:0003060	Thin, gracile long bones		0.004067	3	6	COL1A2,COL1A1,LEPRE1
Human Phenotype	HP:0004381	Supravalvular aortic stenosis		0.004067	3	6	EFEMP2,LOX,ELN
Human Phenotype	HP:0001233	2-3 finger syndactyly		0.004067	3	6	FGFR2,FGF10,SALL1
Human Phenotype	HP:0001500	Broad fingers		0.004067	3	6	FBN1,FGFR1,DDR2
Human Phenotype	HP:0009134	Osteolysis involving bones of the feet		0.004067	3	6	MMP2,COL3A1,LMNA
Human Phenotype	HP:0009141	Depletion of mitochondrial DNA in muscle tissue		0.004067	3	6	SUCLA2,C10orf2,SLC25A4
Human Phenotype	HP:0009139	Osteolysis involving bones of the lower limbs		0.004067	3	6	MMP2,COL3A1,LMNA
Human Phenotype	HP:0001623	breech presentation		0.004067	3	6	COL1A2,COL1A1,DHCR7
Human Phenotype	HP:0000993	Molluscoid pseudotumors		0.004067	3	6	COL1A1,COL5A2,COL3A1
Human Phenotype	HP:0001246	Broad phalanges		0.00213	3	5	FBN1,FGFR1,DDR2
Human Phenotype	HP:0003088	Premature osteoarthritis		0.00213	3	5	FBN1,COL1A2,COL1A1
Human Phenotype	HP:0001230	Broad metacarpals		0.00213	3	5	FBN1,FGFR1,DDR2
Human Phenotype	HP:0001058	Poor wound healing		0.00213	3	5	COL1A2,COL1A1,COL5A2
Human Phenotype	HP:0000394	Lop ears		0.00213	3	5	COL1A1,COL5A2,SEMA3E
Human Phenotype	HP:0002919	Ketonuria		0.00213	3	5	MCCC1,OXCT1,GCDH
Human Phenotype	HP:0001073	Cigarette-paper scars		0.000893	3	4	COL1A1,COL5A2,COL3A1
Human Phenotype	HP:0008440	C1-C2 vertebral abnormality		0.000893	3	4	FBN1,MMP2,DDR2
Human Phenotype	HP:0002811	Numerous multiple fractures present at birth		0.000893	3	4	COL1A2,COL1A1,LEPRE1
Human Phenotype	HP:0008086	Cutaneous 2,3 toe syndactyly		0.000893	3	4	FGFR1,FGFR2,GJA1
Human Phenotype	HP:0002107	Pneumothorax		0.000893	3	4	FBN1,COL3A1,ADAMTS2
Human Phenotype	HP:0004443	Lambdoidal craniosynostosis		0.000893	3	4	FGFR1,FGFR2,RAB23
Human Phenotype	HP:0000063	Fused labia minora		0.000234	3	3	FGFR1,FGFR2,ATIC
Human Phenotype	HP:0003023	Bowing of limbs due to multiple fractures		0.003819	2	2	COL1A2,COL1A1
Human Phenotype	HP:0004506	small nose with low nasal bridge		0.003819	2	2	FGFR1,FGFR2
Human Phenotype	HP:0008712	Renal malformation		0.003819	2	2	FGFR1,FGFR2
Human Phenotype	HP:0005872	Brachytelomesophalangy		0.003819	2	2	FGFR1,FGFR2
Human Phenotype	HP:0002809	Varying degree of multiple fractures		0.003819	2	2	COL1A2,COL1A1
Human Phenotype	HP:0004441	Craniosynostosis, coronal and lambdoidal		0.003819	2	2	FGFR1,FGFR2
Human Phenotype	HP:0001495	Carpal osteolysis		0.003819	2	2	MMP2,GLI3
Human Phenotype	HP:0008122	Tarsonavicular and calcaneonavicular fusion		0.003819	2	2	FGFR1,FGFR2
Human Phenotype	HP:0001440	Synostosis involving metatarsal bones		0.003819	2	2	FBLN1,SALL1
Human Phenotype	HP:0008098	Metatarsal synostosis		0.003819	2	2	FBLN1,SALL1
Human Phenotype	HP:0005347	Cartilaginous trachea		0.003819	2	2	FGFR1,FGFR2
Human Phenotype	HP:0005005	femoral bowing present at birth, straightening with time		0.003819	2	2	COL1A2,COL1A1
Human Phenotype	HP:0004477	occasional clover-leaf skull		0.003819	2	2	FGFR1,FGFR2
Human Phenotype	HP:0003543	Ketonemia		0.003819	2	2	SLC37A4,GCDH
Human Phenotype	HP:0006239	Brachymesophalangy of hands and feet		0.003819	2	2	FGFR1,FGFR2
Human Phenotype	HP:0007542	Absent pigmentation of ventral chest, abdomen and limbs		0.003819	2	2	SNAI2,KIT
Human Phenotype	HP:0001220	Interphalangeal joint contractures		0.003819	2	2	FBN2,MMP2
Human Phenotype	HP:0001809	Longitudinal splitting		0.003819	2	2	DKC1,EFNB1
Human Phenotype	HP:0003321	Biconcave flattened vertebrae		0.003819	2	2	COL1A2,COL1A1
Human Phenotype	HP:0003275	Narrow pelvis		0.003819	2	2	FGFR1,FGFR2
Human Phenotype	HP:0008780	Congenital bilateral hip dislocation		0.003819	2	2	COL1A2,COL1A1
Human Phenotype	HP:0005897	Severe osteoporosis		0.003819	2	2	COL1A2,COL1A1
Mouse Phenotype	MP:0005385	cardiovascular system phenotype		0	138	1402	FBN1,FBN2,EFEMP1,FBLN1,SLC22A5,SLIT3,FGFR1,FGFR2,FGF10,LYVE1,FIGF,FHL1,SMO,ADAM19,ESR1,MT2A,FRS2,MT1A,SFRP2,SPHK1,AK1,WNK4,ALDH1A2,ANGPT2,UNC5B,BICC1,SALL1,ANPEP,SLC25A4,SEMA5A,MEIS1,APEX1,AR,MGP,EMILIN1,MYOCD,ATP1A2,MPI,AIFM1,MMP2,ATP1B1,TGFBR3,GLI3,ROR1,TIMP1,GJA1,TLR3,FST,SEMA3A,GNAO1,EFEMP2,TWSG1,TBX3,GAS1,KLF5,BMP1,BMP2,BLM,BMPR1A,PBX1,TEAD1,SERPING1,GATA2,FSTL3,GATA3,NR2F2,CXCR7,TFRC,MYC,GU…
Mouse Phenotype	MP:0005380	embryogenesis phenotype		0	118	1217	SLC19A1,FBLN1,SNAI2,ACACA,FGFR1,FGFR2,FGF10,GNL3,B3GALNT1,SCUBE1,FKBP4,SMO,FRS2,SFRP2,WNT4,SFRP5,SPHK1,SLC2A1,PHGDH,ALDH1A2,STIL,UNC5B,AMD1,SSBP3,BICC1,SALL1,PHLDA3,BIRC5,APEX1,MCM4,AR,MYOCD,MPI,AIFM1,TACC3,GLI3,CDC45L,TWSG1,TBX3,GAS1,BUB1B,KLF5,BMP1,BMP2,NCAPG2,BLM,BMPR1A,PBX1,TEAD1,TEAD4,GATA2,GATA3,NR2F2,TFRC,COPS3,MYC,CALD1,AURKA,PLK4,FBXW7,SUV39H1,DDR1,E2F7,CCNA2,HELLS,SAV1,CHRD,CDCA8,CCNF,C…
Mouse Phenotype	MP:0001672	abnormal embryogenesis/ development		0	118	1217	SLC19A1,FBLN1,SNAI2,ACACA,FGFR1,FGFR2,FGF10,GNL3,B3GALNT1,SCUBE1,FKBP4,SMO,FRS2,SFRP2,WNT4,SFRP5,SPHK1,SLC2A1,PHGDH,ALDH1A2,STIL,UNC5B,AMD1,SSBP3,BICC1,SALL1,PHLDA3,BIRC5,APEX1,MCM4,AR,MYOCD,MPI,AIFM1,TACC3,GLI3,CDC45L,TWSG1,TBX3,GAS1,BUB1B,KLF5,BMP1,BMP2,NCAPG2,BLM,BMPR1A,PBX1,TEAD1,TEAD4,GATA2,GATA3,NR2F2,TFRC,COPS3,MYC,CALD1,AURKA,PLK4,FBXW7,SUV39H1,DDR1,E2F7,CCNA2,HELLS,SAV1,CHRD,CDCA8,CCNF,C…
Mouse Phenotype	MP:0005389	reproductive system phenotype		0.000353	110	1280	FBN1,EFEMP1,SLC19A1,SLC22A5,SNAI2,ACSL4,FGFR2,FGF10,B3GALNT1,FKBP4,EPHB2,MTHFD1,ESR1,MT2A,AEBP1,MT1A,SFRP2,WNT4,SFRP5,ALDH1A2,BICC1,APEX1,AR,MITF,TGFBR3,GLI3,TIMP1,DDR2,GJA1,FST,BBS2,GNAO1,TBX3,BUB1B,BUB1,BMP2,BMPR1A,PBX1,GATA2,GATA3,NR2F2,MYC,SUV39H1,DDR1,H2AFX,HIST1H1A,NEO1,CCNE1,CDK4,CDH3,GSN,GSTA4,CDC2,DLGAP5,CHEK1,CDKN1C,HOXA9,HOXA11,HOXA10,HOXD11,HOXD10,PMP22,LGR4,HMMR,XRCC5,WT1,COL1A1,CBX2…
Mouse Phenotype	MP:0002127	abnormal cardiovascular system morphology		0	110	1076	FBN1,FBN2,EFEMP1,FBLN1,SLC22A5,SLIT3,FGFR1,FGFR2,FGF10,LYVE1,FIGF,SMO,ADAM19,ESR1,FRS2,SPHK1,ALDH1A2,ANGPT2,UNC5B,BICC1,SALL1,ANPEP,SLC25A4,SEMA5A,MEIS1,APEX1,AR,MGP,EMILIN1,MYOCD,MPI,AIFM1,MMP2,ATP1B1,TGFBR3,GLI3,ROR1,TIMP1,GJA1,SEMA3A,EFEMP2,TBX3,GAS1,KLF5,BMP1,BMP2,BMPR1A,PBX1,TEAD1,GATA2,FSTL3,NR2F2,CXCR7,TFRC,MYC,MYH10,CDON,GYS1,FBXW7,GSTZ1,E2F7,NDP,H2AFX,CHRD,CCNE1,CDK4,SEMA3C,CD151,HSD17B7…
Mouse Phenotype	MP:0008762	embryonic lethality		1e-06	109	1119	FBN1,SLC19A1,FASN,ACACA,FH,FGFR1,FGFR2,FGF10,GNL3,B3GALNT1,FKBP4,FKBP5,SMO,MTHFD1,MT2A,FRS2,MT1A,SFRP2,SFRP5,SPHK1,SLC2A1,PHGDH,ALDH1A2,STIL,UNC5B,AMD1,SSBP3,SALL1,SEMA5A,MEIS1,BIRC5,APEX1,MCM4,MYOCD,MPI,AIFM1,MMP2,TACC3,GLI3,CDC45L,TM7SF2,GLUL,EFEMP2,TBX3,GAS1,BUB1B,BUB1,KLF5,BMP2,NCAPG2,BLM,BMPR1A,TEAD1,TEAD4,GATA2,GATA3,NR2F2,TFRC,COPS3,MYC,AURKA,PLK4,FBXW7,E2F7,CCNA2,H2AFX,CHRD,CDCA8,CCNF,CCN…
Mouse Phenotype	MP:0005390	skeleton phenotype		0	105	1012	FBN1,FBN2,EFEMP1,FBLN1,SNAI2,FGFR1,FGFR2,FGF10,SCUBE1,SMO,ESR1,MT2A,MT1A,SFRP2,ALDH1A3,ALDH1A2,SSBP3,SALL1,SLC37A4,AR,MGP,MITF,RYK,PKDCC,MMP2,TACC3,TGFBR3,GLI3,ROR1,DDR2,NRCAM,GJA1,FST,TM7SF2,SEMA3A,BGN,TWSG1,TBX3,GAS1,BUB1B,BMP1,BMP2,BMPR1A,PBX1,PCOLCE,GATA3,MYC,MYH10,CDON,DDR1,NBL1,HELLS,ANO1,CHRD,CCNE1,GSN,GSTA4,HDAC4,CDKN1C,HOXA9,HOXA11,HOXA10,HOXD11,HOXD10,PRKG2,COL1A2,COL1A1,CBX2,WNT5A,IL1R…
Mouse Phenotype	MP:0005508	abnormal skeleton morphology		0	101	950	FBN1,FBN2,EFEMP1,FBLN1,SNAI2,FGFR1,FGFR2,FGF10,SCUBE1,SMO,ESR1,MT2A,MT1A,SFRP2,ALDH1A3,ALDH1A2,SSBP3,SALL1,SLC37A4,AR,MGP,MITF,RYK,PKDCC,MMP2,TACC3,TGFBR3,GLI3,ROR1,DDR2,GJA1,FST,TM7SF2,SEMA3A,BGN,TWSG1,TBX3,GAS1,BUB1B,BMP1,BMP2,BMPR1A,PBX1,PCOLCE,GATA3,MYC,MYH10,CDON,DDR1,NBL1,HELLS,ANO1,CHRD,CCNE1,GSN,GSTA4,HDAC4,CDKN1C,HOXA9,HOXA11,HOXA10,HOXD11,HOXD10,PRKG2,COL1A2,COL1A1,CBX2,WNT5A,COL14A1,PD…
Mouse Phenotype	MP:0005384	cellular phenotype		0.002125	97	1157	PEX11A,SNAI2,PRDX3,FGFR2,GNL3,PTRF,MT2A,AEBP1,MT1A,AK1,SLC2A1,CASP12,STIL,UNC5B,SSBP3,SLC25A4,BIRC5,APEX1,MCM4,MCM2,MIF,MPI,AIFM1,TACC3,DDR2,GJA1,BUB1B,BUB1,BLM,RAD54L,BMPR1A,TEAD1,PRDX2,TFRC,MYC,GUCY1B3,AURKA,PLK4,GSTZ1,E2F7,NDN,HELLS,GPSM2,H2AFX,CDCA8,CCNF,CCNE1,CDK4,GSTA4,CDC20,CD151,CHEK1,CDKN1C,PMP22,MRC2,XRCC5,PRKCI,WT1,COL1A1,PALLD,CKS1B,CBX2,PFN2,USP1,IL1R1,PPARGC1B,PPIF,UGCG,PDGFRA,COL6A…
Mouse Phenotype	MP:0005379	endocrine/exocrine gland phenotype		0.00282	96	1153	EFEMP1,SLC19A1,FBLN1,FASN,SNAI2,ACSL4,FGFR1,FGFR2,FGF10,FKBP4,ADAM19,EPHB2,ESR1,MT2A,AEBP1,MT1A,SFRP2,WNT4,SFRP5,ALDH1A3,ALDH1A2,BICC1,APEX1,MCM2,AR,MITF,GLI3,TIMP1,DDR2,GJA1,FST,BBS2,TWSG1,TBX3,BUB1,KLF5,BMPR1A,PBX1,GATA2,FSTL3,GATA3,NR2F2,GUCY1B3,DDR1,SAV1,H2AFX,NEO1,CHRD,CCNE1,CDK4,CDH3,GSN,CDC2,CHEK1,CDKN1C,HOXA9,HOXA11,HOXA10,LGR4,PRKCI,WT1,CBX2,CLCN2,USP1,PGR,PDGFRA,SERPINF1,IGFBP4,TYRO3,NA…
Mouse Phenotype	MP:0001544	abnormal cardiovascular system physiology		2.4e-05	94	987	FBN1,FBLN1,SLIT3,FGFR1,FGFR2,FGF10,LYVE1,FHL1,SMO,ADAM19,ESR1,MT2A,MT1A,SFRP2,SPHK1,AK1,WNK4,MEIS1,APEX1,AR,MGP,ATP1A2,AIFM1,MMP2,ATP1B1,GLI3,TIMP1,GJA1,TLR3,FST,GNAO1,EFEMP2,TWSG1,KLF5,BMP1,BLM,BMPR1A,TEAD1,SERPING1,FSTL3,GATA3,NR2F2,GUCY1B3,MYH10,CDON,GYS1,FBXW7,GSTZ1,CACNA2D1,E2F7,H2AFX,CHRD,CDK4,SEMA3C,GSN,CD151,CDKN1C,PROS1,WT1,COL1A2,COL1A1,PRKCA,CLCN2,PDLIM3,HCN4,PPARGC1B,PPIF,PDGFRA,IGF1,…
Mouse Phenotype	MP:0002163	abnormal gland morphology		0.000574	91	1031	EFEMP1,SLC19A1,FBLN1,SNAI2,ACSL4,FGFR1,FGFR2,FGF10,FKBP4,ADAM19,EPHB2,ESR1,MT2A,AEBP1,MT1A,SFRP2,WNT4,SFRP5,ALDH1A3,ALDH1A2,BICC1,APEX1,MCM2,AR,MITF,GLI3,TIMP1,DDR2,GJA1,FST,TWSG1,TBX3,BUB1,KLF5,BMPR1A,PBX1,GATA2,FSTL3,GATA3,NR2F2,GUCY1B3,DDR1,SAV1,H2AFX,NEO1,CHRD,CCNE1,CDK4,CDH3,GSN,CDC2,CHEK1,CDKN1C,HOXA9,HOXA11,HOXA10,LGR4,PRKCI,WT1,CBX2,CLCN2,USP1,PGR,PDGFRA,SERPINF1,IGFBP4,TYRO3,TSHR,ARL4A,C…
Mouse Phenotype	MP:0002081	perinatal lethality		3.9e-05	91	959	PEX11A,FBLN1,FAT1,SNAI2,FGFR1,FGFR2,FGF10,SCUBE1,SMO,ADAM19,AEBP1,WNT4,SFRP5,ALDH1A3,MAP2,CLDN1,SCD,SALL1,MCM4,FLNC,ASS1,ATP1A2,RYK,PKDCC,JPH1,MMP2,TACC3,GLI3,ROR1,TK1,GJA1,FST,GNAO1,EFEMP2,TWSG1,BUB1B,BUB1,KLF5,BMP1,BMPR1A,GATA2,NR2F2,CXCR7,GUCY1B3,MYH10,CALD1,CDON,GYS1,NDN,HELLS,NEO1,CHRD,CDK4,SEMA3C,CDKN1C,HOXA11,HOXD11,LGR4,DGAT2,PROS1,WT1,COL1A1,CBX2,WNT5A,PPARGC1B,PDGFRA,COL5A2,IGF1,PCSK5,E…
Mouse Phenotype	MP:0005369	muscle phenotype		2.6e-05	89	923	FBN1,EFEMP1,SLIT3,FGFR1,FGFR2,ADAM19,SFRP2,SPHK1,AK1,ALDH1A2,SLC25A4,APEX1,MCM2,AR,MGP,FLNC,MYOCD,ATP1A2,AIFM1,JPH1,MMP2,ATP1B1,TGFBR3,NTRK1,NRCAM,GJA1,TLR3,FST,BGN,EFEMP2,GARS,BUB1B,KLF5,BMP2,BMPR1A,TEAD1,PCOLCE,NR2F2,CXCR7,MYC,GUCY1B3,MYH10,GYS1,CACNA2D1,NDN,ANO1,CHRD,CDK4,CDKN1C,HOXD10,PMP22,PRKCI,WT1,COL1A2,PRKCA,PRKAA2,PDLIM3,HCN4,COL14A1,PPARGC1B,PDGFRA,COL6A1,IGF1,IGFBP4,POMGNT1,CTH,PLA2G4…
Mouse Phenotype	MP:0002160	abnormal reproductive system morphology		9.9e-05	81	849	FBN1,EFEMP1,SLC19A1,SLC22A5,SNAI2,ACSL4,FGFR2,FGF10,FKBP4,EPHB2,ESR1,AEBP1,SFRP2,WNT4,SFRP5,ALDH1A2,APEX1,AR,GLI3,TIMP1,DDR2,GJA1,FST,BBS2,TBX3,BUB1B,BUB1,BMPR1A,PBX1,GATA2,GATA3,NR2F2,SUV39H1,DDR1,H2AFX,NEO1,CCNE1,CDK4,CDH3,GSN,CDC2,CHEK1,CDKN1C,HOXA9,HOXA11,HOXA10,HOXD11,LGR4,WT1,COL1A1,CBX2,WNT5A,CLCN2,USP1,PGR,PDGFRA,SERPINF1,TYRO3,PDE3A,ARL4A,HTR1B,KIT,CYP11A1,RARB,CYP11B1,TRIP13,ROBO2,DKC1,…
Mouse Phenotype	MP:0000545	abnormal limbs/digits/tail morphology		0	81	600	FBN1,FBN2,FREM1,FGFR1,FGFR2,FGF10,SMO,ESR1,MT2A,AEBP1,FRS2,MT1A,SFRP2,SFRP5,PHGDH,ALDH1A2,SCD,SSBP3,SALL1,SLC37A4,AR,MGP,MITF,RYK,PKDCC,TACC3,TGFBR3,GLI3,ROR1,NTRK1,DDR2,GJA1,TM7SF2,BGN,TWSG1,TBX3,GAS1,BMP2,BMPR1A,PBX1,PCOLCE,MYC,CDON,HELLS,CCNF,GSN,HDAC4,CDKN1C,HOXA9,HOXA11,HOXA10,HOXD11,HOXD10,DGAT2,PRKG2,COL1A2,COL1A1,WNT5A,GLIS1,CRABP1,PDGFRA,IGF1,PCSK5,CTSK,PRRX2,KIT,TRIP13,SULF2,ANTXR1,DHCR…
Mouse Phenotype	MP:0005371	limbs/digits/tail phenotype		0	81	600	FBN1,FBN2,FREM1,FGFR1,FGFR2,FGF10,SMO,ESR1,MT2A,AEBP1,FRS2,MT1A,SFRP2,SFRP5,PHGDH,ALDH1A2,SCD,SSBP3,SALL1,SLC37A4,AR,MGP,MITF,RYK,PKDCC,TACC3,TGFBR3,GLI3,ROR1,NTRK1,DDR2,GJA1,TM7SF2,BGN,TWSG1,TBX3,GAS1,BMP2,BMPR1A,PBX1,PCOLCE,MYC,CDON,HELLS,CCNF,GSN,HDAC4,CDKN1C,HOXA9,HOXA11,HOXA10,HOXD11,HOXD10,DGAT2,PRKG2,COL1A2,COL1A1,WNT5A,GLIS1,CRABP1,PDGFRA,IGF1,PCSK5,CTSK,PRRX2,KIT,TRIP13,SULF2,ANTXR1,DHCR…
Mouse Phenotype	MP:0004196	abnormal prenatal growth/weight/body size		2.4e-05	78	778	PEX11A,SLC19A1,SNAI2,ACACA,FGFR1,FGFR2,FGF10,SMO,FRS2,SFRP2,SFRP5,SLC2A1,PHGDH,ALDH1A2,STIL,SSBP3,SALL1,APEX1,MCM4,FLNC,MITF,MYOCD,MPI,AIFM1,TACC3,GLI3,FST,GAS1,BUB1,BMP2,BLM,BMPR1A,PBX1,TEAD1,GATA3,TFRC,MYC,PLK4,FBXW7,SUV39H1,E2F7,HELLS,SAV1,CHRD,CCNF,CCNE1,CDK4,CDC20,HSD17B7,CDKN1C,LGR4,DGAT2,XRCC5,WT1,HK2,UGDH,UGCG,PDGFRA,IGF1,ENAH,RSPO3,COQ7,TPM1,KIF11,E2F8,SULF2,DKC1,DHCR7,PDGFC,HAND2,MAD2L1…
Mouse Phenotype	MP:0000266	abnormal heart morphology		5.3e-05	76	769	FBN1,FBLN1,SLC22A5,SLIT3,FGFR1,FGFR2,FGF10,SMO,ADAM19,FRS2,SPHK1,ALDH1A2,BICC1,SALL1,SLC25A4,MEIS1,APEX1,AR,MGP,MYOCD,AIFM1,MMP2,ATP1B1,TGFBR3,GLI3,ROR1,GJA1,SEMA3A,TBX3,GAS1,BMP1,BMP2,BMPR1A,TEAD1,GATA2,FSTL3,NR2F2,CXCR7,TFRC,MYC,MYH10,GYS1,FBXW7,GSTZ1,CHRD,CCNE1,CDK4,SEMA3C,HSD17B7,WT1,PRKCA,PDLIM3,PPARGC1B,PDGFRA,COL3A1,PCSK5,PLA2G4A,HTR1B,CSRP2,RARB,CYP11B1,ABCA5,ADAM12,DES,PDGFC,HAND2,SMAD6,…
Mouse Phenotype	MP:0006207	embryonic lethality during organogenesis		6.3e-05	75	760	SLC19A1,ACACA,FGFR1,FGFR2,FGF10,SMO,MT2A,FRS2,MT1A,SFRP2,SFRP5,SPHK1,SLC2A1,PHGDH,ALDH1A2,STIL,UNC5B,SSBP3,SALL1,SEMA5A,MEIS1,APEX1,MYOCD,MPI,AIFM1,MMP2,TACC3,GLI3,TM7SF2,GLUL,EFEMP2,TBX3,GAS1,BUB1,BMP2,BLM,BMPR1A,TEAD1,GATA2,GATA3,NR2F2,TFRC,MYC,FBXW7,E2F7,H2AFX,CHRD,CCNF,CCNE1,CDK4,CDC20,CDC2,HSD17B7,PRKCI,COL1A1,VDAC1,HCN4,PDGFRA,NAMPT,RSPO3,COQ7,TPM1,DDB1,KIT,E2F8,SULF2,DKC1,PDGFC,HAND2,SMAD9…
Mouse Phenotype	MP:0001614	abnormal blood vessel morphology		0	75	666	FBN1,FBN2,EFEMP1,FBLN1,FGFR1,FGFR2,FGF10,SMO,ADAM19,ESR1,SPHK1,ALDH1A2,ANGPT2,UNC5B,ANPEP,SEMA5A,MEIS1,MGP,EMILIN1,MYOCD,MPI,MMP2,TGFBR3,GLI3,TIMP1,GJA1,EFEMP2,KLF5,BMP1,BMP2,BMPR1A,PBX1,NR2F2,CXCR7,MYC,MYH10,CDON,GYS1,FBXW7,E2F7,NDP,H2AFX,CHRD,CCNE1,SEMA3C,CD151,HSD17B7,HEPH,LGR4,WT1,COL1A1,VLDLR,PDGFRA,SERPINF1,COL3A1,PCSK5,TYRO3,PRRX2,DDB1,KIT,RARB,E2F8,ABCA5,DHCR7,DES,HAND2,SMAD6,SMAD9,LUM,LO…
Mouse Phenotype	MP:0005391	vision/eye phenotype		0.000901	74	813	EFEMP1,FAT1,SNAI2,FREM1,FGFR1,FGFR2,FGF10,SMO,ADK,EPHB2,MT2A,FRS2,MT1A,ALDH1A3,ALDH1A2,ANGPT2,MEIS1,MITF,RYK,AIFM1,CLN6,GLI3,NTRK1,DDR2,NRCAM,GJA1,FST,BBS2,GNAO1,TWSG1,GAS1,BUB1B,BMPR1A,GATA3,MYH10,NDP,SAV1,CHRD,CDK4,CDKN1C,HEPH,LGR4,XRCC5,PRKCI,COL1A1,CLCN2,VLDLR,COL5A2,SERPINF1,POMGNT1,TYRO3,CRYAA,PRRX2,DDB1,KIT,TRIM2,RARB,RORB,SULF2,ABCA5,ADAM12,PDGFC,LPAR1,LTBP3,RAB23,LUM,LDLR,EMX2,LAMB2,SULF…
Mouse Phenotype	MP:0002114	abnormal axial skeleton morphology		1e-06	74	662	FBN1,EFEMP1,FBLN1,SNAI2,FGFR1,FGFR2,SCUBE1,SMO,SFRP2,ALDH1A3,SSBP3,RYK,PKDCC,TACC3,TGFBR3,GLI3,ROR1,DDR2,GJA1,FST,SEMA3A,TWSG1,GAS1,BUB1B,BMP1,BMPR1A,PBX1,GATA3,MYC,MYH10,CDON,DDR1,NBL1,HELLS,CHRD,HDAC4,CDKN1C,HOXA9,HOXA11,HOXA10,HOXD11,HOXD10,PRKG2,COL1A2,COL1A1,CBX2,WNT5A,PDGFRA,COL5A2,PCSK5,ENAH,CTSK,TSHZ1,PRRX2,RARB,QRFPR,SULF2,ANTXR1,PDGFC,HAND2,CYCS,LTBP3,RAB23,ADAMTS2,LMNA,DTNA,EMX2,LAMA5,…
Mouse Phenotype	MP:0005388	respiratory system phenotype		0.002769	72	819	FBN1,FBLN1,FAT1,SLIT3,PRDX3,FGFR2,FGF10,SMO,ADK,MT2A,MT1A,ALDH1A3,ALDH1A2,MEIS1,MCM2,MGP,FLNC,ATP1A2,PKDCC,MMP2,GLI3,THY1,ROR1,TIMP1,GJA1,FST,EFEMP2,TWSG1,GAS1,KLF5,BMPR1A,PBX1,CXCR7,CDON,NDN,HELLS,SAV1,ANO1,CHRD,GSN,CDKN1C,XRCC5,WT1,COL1A1,WNT5A,IL1R1,PPARGC1B,PDGFRA,COL5A2,IGF1,COL3A1,PCSK5,PLA2G4A,CTSK,TSHZ1,PRRX2,DCN,KIT,RARB,SULF2,DKC1,DHCR7,PDGFC,SMAD9,ADAMTS2,LMNA,LOX,ELN,LAMA5,SULF1,EGFR,…
Mouse Phenotype	MP:0002085	abnormal embryonic tissue morphology		0.000359	72	762	FBLN1,SNAI2,FGFR1,FGFR2,FGF10,GNL3,SCUBE1,SMO,FRS2,SFRP2,WNT4,SFRP5,SPHK1,PHGDH,ALDH1A2,STIL,UNC5B,SSBP3,SALL1,BIRC5,APEX1,AR,AIFM1,TACC3,GLI3,TWSG1,TBX3,GAS1,KLF5,BMP1,BMP2,NCAPG2,BMPR1A,PBX1,TEAD1,TEAD4,GATA3,NR2F2,TFRC,COPS3,MYC,PLK4,FBXW7,CHRD,CCNF,CDH11,PRMT1,CHEK1,WT1,PALLD,WNT5A,UGDH,UGCG,PDGFRA,ENAH,COQ7,PRRX2,KIT,RARB,DKC1,PDGFC,HAND2,MAD2L1,SMAD9,RAB23,EMX2,LAMA5,KRT19,EGFR,EFNA5,SEMA3E…
Mouse Phenotype	MP:0003861	abnormal nervous system development		0.003013	71	808	FBLN1,FAT1,SLIT3,SNAI2,FGFR1,FGFR2,FGF10,SCUBE1,SMO,EPHB2,FRS2,SFRP2,SFRP5,SPHK1,PHGDH,ALDH1A2,STIL,MAP2,UNC5B,SSBP3,SALL1,GLI3,NRCAM,GJA1,FST,SEMA3A,TWSG1,GAS1,BMP2,TEAD1,GATA3,TFRC,MYC,MYH10,CDON,PLK4,FBXW7,CHRD,CCNF,HSD17B7,CHN1,HDAC4,HOXD10,PRKCI,PALLD,VLDLR,PDGFRA,POMGNT1,TYRO3,ENAH,COQ7,PRRX2,DDB1,DLG5,KIT,ROBO2,PDGFC,HAND2,LPAR1,SMAD9,CYCS,RAB23,DTNA,EMX2,LAMA5,LAMA2,KRT19,EGFR,PARD3,EFNA5…
Mouse Phenotype	MP:0002092	abnormal eye morphology		0.000459	71	755	EFEMP1,FAT1,SNAI2,FREM1,FGFR1,FGFR2,FGF10,SMO,ADK,EPHB2,MT2A,FRS2,MT1A,ALDH1A3,ALDH1A2,ANGPT2,MEIS1,MITF,RYK,AIFM1,CLN6,GLI3,NTRK1,DDR2,NRCAM,GJA1,FST,BBS2,TWSG1,GAS1,BUB1B,BMPR1A,GATA3,MYH10,NDP,SAV1,CHRD,CDK4,CDKN1C,HEPH,LGR4,XRCC5,PRKCI,CLCN2,VLDLR,COL5A2,SERPINF1,POMGNT1,TYRO3,CRYAA,PRRX2,DDB1,KIT,TRIM2,RARB,RORB,SULF2,ABCA5,ADAM12,PDGFC,LPAR1,RAB23,LUM,LDLR,EMX2,LAMB2,SULF1,EGFR,PTPN13,SEMA3…
Mouse Phenotype	MP:0005367	renal/urinary system phenotype		0.000106	71	720	FBN1,EFEMP1,SLC19A1,FBLN1,FAT1,SLC22A5,SLIT3,FREM1,FH,FGFR1,FGFR2,FGF10,FKBP4,FKBP5,EPHB2,MT2A,MT1A,WNT4,WNK4,MAOB,BICC1,SALL1,MEIS1,SLC37A4,AR,GLI3,BBS2,TWSG1,PBX1,GATA2,GATA3,GCDH,KIRREL,GSTZ1,CACNA2D1,HELLS,CDK4,CD151,CD63,CDKN1C,HOXA11,HOXD11,HOXD10,LGR4,WT1,PRKAA2,WNT5A,PDGFRA,PCSK5,SLC25A13,PLA2G4A,DLG5,DCN,KIT,GCNT3,CD55,RARB,CYP11B1,SULF2,ROBO2,DKC1,FADS2,DHCR7,PDGFC,CXCL14,LIMK2,EMX2,LAM…
Mouse Phenotype	MP:0000462	abnormal digestive system morphology		0.000863	69	745	EFEMP1,SLC19A1,SLIT3,SNAI2,FGFR1,FGFR2,FGF10,FKBP4,SMO,EPHB2,MT2A,AEBP1,MT1A,ANGPT2,BICC1,SALL1,MCM4,MCM2,AR,RYK,PKDCC,GLI3,FST,TM7SF2,TWSG1,KLF5,BMP1,PBX1,FSTL3,NR2F2,MYC,GUCY1B3,CDON,SAV1,CHRD,CCNE1,CDK4,CDKN1C,HOXA10,HEPH,XRCC5,PRKCI,COL1A1,CBX2,WNT5A,PDGFRA,SERPINF1,COL3A1,IGFBP4,PCSK5,PLA2G4A,TSHZ1,PRRX2,DCN,KIT,GCNT3,RARB,SULF2,FADS2,DHCR7,PDGFC,HAND2,LMNA,LAMA5,SULF1,KRT19,EGFR,EFNA5,EFNB1
Mouse Phenotype	MP:0000428	abnormal craniofacial morphology		7.3e-05	69	686	FBN1,FBLN1,SNAI2,FGFR1,FGFR2,FGF10,SCUBE1,SMO,FRS2,SFRP2,SFRP5,ALDH1A3,ALDH1A2,SSBP3,MITF,RYK,PKDCC,TACC3,GLI3,DDR2,GJA1,FST,TM7SF2,TWSG1,GAS1,BMP1,BMP2,BMPR1A,PBX1,GATA3,MYC,MYH10,CDON,DDR1,CHRD,HDAC4,CDKN1C,PRKG2,COL1A1,CBX2,WNT5A,PDGFRA,PCSK5,ENAH,CTSK,TSHZ1,PRRX2,DLG5,DCN,KIT,RARB,SULF2,ANTXR1,DHCR7,PDGFC,HAND2,LPAR1,SMAD9,CYCS,LTBP3,ADAMTS2,LMNA,EMX2,LAMA5,LAMA2,SULF1,EGFR,EFNA5,EFNB1
Mouse Phenotype	MP:0005382	craniofacial phenotype		7.3e-05	69	686	FBN1,FBLN1,SNAI2,FGFR1,FGFR2,FGF10,SCUBE1,SMO,FRS2,SFRP2,SFRP5,ALDH1A3,ALDH1A2,SSBP3,MITF,RYK,PKDCC,TACC3,GLI3,DDR2,GJA1,FST,TM7SF2,TWSG1,GAS1,BMP1,BMP2,BMPR1A,PBX1,GATA3,MYC,MYH10,CDON,DDR1,CHRD,HDAC4,CDKN1C,PRKG2,COL1A1,CBX2,WNT5A,PDGFRA,PCSK5,ENAH,CTSK,TSHZ1,PRRX2,DLG5,DCN,KIT,RARB,SULF2,ANTXR1,DHCR7,PDGFC,HAND2,LPAR1,SMAD9,CYCS,LTBP3,ADAMTS2,LMNA,EMX2,LAMA5,LAMA2,SULF1,EGFR,EFNA5,EFNB1
Mouse Phenotype	MP:0002088	abnormal embryonic growth/weight/body size		1.4e-05	69	653	PEX11A,SLC19A1,SNAI2,ACACA,FGFR1,FGFR2,SMO,FRS2,SFRP2,SFRP5,SLC2A1,PHGDH,ALDH1A2,STIL,SSBP3,SALL1,APEX1,MCM4,MYOCD,MPI,AIFM1,TACC3,GLI3,GAS1,BMP2,BLM,BMPR1A,PBX1,TEAD1,GATA3,TFRC,MYC,PLK4,FBXW7,SUV39H1,E2F7,HELLS,CHRD,CCNF,CCNE1,CDK4,CDC20,HSD17B7,CDKN1C,LGR4,WT1,HK2,UGDH,UGCG,PDGFRA,IGF1,ENAH,RSPO3,COQ7,TPM1,KIF11,E2F8,SULF2,DKC1,PDGFC,HAND2,MAD2L1,SMAD9,CYCS,LIG1,LAMA5,KRT19,EGFR,PARD3
Mouse Phenotype	MP:0002058	neonatal lethality		8.3e-05	68	676	FBLN1,FAT1,SNAI2,FGFR1,FGFR2,FGF10,SCUBE1,SMO,WNT4,ALDH1A3,CLDN1,SCD,SALL1,FLNC,ASS1,ATP1A2,RYK,PKDCC,JPH1,MMP2,TACC3,GLI3,ROR1,TK1,GJA1,FST,GNAO1,TWSG1,BUB1B,KLF5,BMPR1A,CXCR7,GUCY1B3,MYH10,CALD1,CDON,GYS1,NDN,HELLS,CDK4,CDKN1C,HOXA11,HOXD11,LGR4,DGAT2,WT1,COL1A1,CBX2,WNT5A,PPARGC1B,PDGFRA,COL5A2,IGF1,PCSK5,TSHZ1,PRRX2,DDB1,KIT,CYP11A1,SULF2,ADAM12,DHCR7,PDGFC,HAND2,LPAR1,EMX2,SULF1,EFNB1
Mouse Phenotype	MP:0002108	abnormal muscle morphology		6.9e-05	65	634	FBN1,EFEMP1,SLIT3,FGFR1,FGFR2,ADAM19,SPHK1,ALDH1A2,SLC25A4,AR,MGP,FLNC,MYOCD,AIFM1,JPH1,MMP2,TGFBR3,NTRK1,NRCAM,GJA1,FST,BGN,EFEMP2,GARS,BMP2,BMPR1A,TEAD1,PCOLCE,NR2F2,CXCR7,MYC,MYH10,GYS1,ANO1,CDK4,CDKN1C,HOXD10,PMP22,WT1,COL1A2,PRKCA,PDLIM3,COL14A1,PPARGC1B,PDGFRA,COL6A1,IGF1,IGFBP4,POMGNT1,PLA2G4A,CSRP2,DCN,RARB,ABCA5,ADAM12,DES,PDGFC,HAND2,LUM,LMNA,LOX,DTNA,ELN,LAMA2,EGFR
Mouse Phenotype	MP:0000516	abnormal urinary system morphology		1e-06	65	556	FBN1,EFEMP1,SLC19A1,FBLN1,FAT1,SLIT3,FREM1,FH,FGFR1,FGFR2,FGF10,FKBP4,FKBP5,EPHB2,MT2A,MT1A,WNT4,BICC1,SALL1,MEIS1,SLC37A4,AR,GLI3,BBS2,TWSG1,PBX1,GATA2,GATA3,GCDH,KIRREL,GSTZ1,CACNA2D1,HELLS,CD151,CD63,CDKN1C,HOXA11,HOXD11,HOXD10,LGR4,WT1,WNT5A,PDGFRA,PCSK5,PLA2G4A,DLG5,DCN,KIT,GCNT3,CD55,RARB,CYP11B1,SULF2,ROBO2,DKC1,FADS2,DHCR7,PDGFC,CXCL14,LIMK2,EMX2,LAMB2,LAMA5,SULF1,EGFR
Mouse Phenotype	MP:0009250	abnormal appendicular skeleton morphology		0	60	372	FBN1,FGFR1,FGFR2,FGF10,SMO,ESR1,MT2A,MT1A,SFRP2,SALL1,SLC37A4,AR,MGP,MITF,RYK,PKDCC,TACC3,TGFBR3,GLI3,ROR1,DDR2,GJA1,TM7SF2,BGN,TWSG1,TBX3,GAS1,BMP2,BMPR1A,PBX1,PCOLCE,HELLS,GSN,HDAC4,CDKN1C,HOXA9,HOXA11,HOXA10,HOXD11,HOXD10,PRKG2,COL1A2,COL1A1,CBX2,WNT5A,PDGFRA,IGF1,PCSK5,CTSK,PRRX2,SULF2,ANTXR1,PDGFC,LTBP3,RAB23,LUM,LMNA,SULF1,ZBTB16,EFNB1
Mouse Phenotype	MP:0002096	abnormal skin condition/ morphology		0.001879	57	607	FBN1,EFEMP1,SLC19A1,IL1RL2,SNAI2,FREM1,FGFR2,FGF10,AEBP1,CLDN1,ANGPT2,SCD,MAP3K6,MEIS1,EMILIN1,MITF,MME,GLI3,NTRK1,GJA1,FST,EFEMP2,BUB1B,BLM,BMPR1A,PBX1,GATA3,TFRC,FBXW7,HELLS,SAV1,CDK4,DGAT2,PROS1,COL1A2,COL1A1,PRKCA,IL1R1,COL14A1,PDGFRA,COL5A2,IGF1,COL3A1,TYRO3,DCN,KIT,DKC1,FADS2,PDGFC,RAB23,LUM,ADAMTS2,LMNA,LOX,LIG1,LDLR,EGFR
Mouse Phenotype	MP:0002106	abnormal muscle physiology		0.002287	56	599	FBN1,FGFR1,FGFR2,SFRP2,AK1,SLC25A4,APEX1,MCM2,AR,ATP1A2,AIFM1,JPH1,MMP2,ATP1B1,NRCAM,GJA1,TLR3,BGN,GARS,BUB1B,KLF5,BMPR1A,GUCY1B3,MYH10,CACNA2D1,NDN,CHRD,CDK4,PMP22,PRKCI,COL1A2,PRKCA,PRKAA2,PDLIM3,HCN4,COL14A1,PPARGC1B,COL6A1,IGF1,POMGNT1,CTH,HTR1B,CSRP2,KIT,CYP11A1,SULF2,ABCA5,DHCR7,DES,HAND2,SMAD6,LUM,LMNA,DTNA,LAMA2,SULF1
Mouse Phenotype	MP:0002925	abnormal cardiovascular development		9e-05	56	527	FBN1,FBN2,FBLN1,FGFR1,FGFR2,FGF10,SMO,ADAM19,SPHK1,ALDH1A2,ANGPT2,UNC5B,ANPEP,SEMA5A,MEIS1,MYOCD,MPI,MMP2,TGFBR3,GLI3,ROR1,GJA1,TBX3,GAS1,KLF5,BMP2,BMPR1A,PBX1,TEAD1,NR2F2,CXCR7,MYC,MYH10,FBXW7,H2AFX,CHRD,CCNE1,SEMA3C,CD151,HSD17B7,LGR4,WT1,PDLIM3,VLDLR,PPARGC1B,PDGFRA,SERPINF1,PCSK5,PRRX2,RARB,HAND2,SMAD6,SMAD9,ELN,PARD3,SEMA3E
Mouse Phenotype	MP:0002135	abnormal kidney morphology		4.2e-05	56	513	EFEMP1,SLC19A1,FBLN1,FAT1,SLIT3,FREM1,FH,FGFR1,FGFR2,MT2A,MT1A,WNT4,BICC1,SALL1,MEIS1,SLC37A4,GLI3,BBS2,TWSG1,PBX1,GATA2,GATA3,GCDH,KIRREL,GSTZ1,HELLS,CD151,CD63,CDKN1C,HOXA11,HOXD11,HOXD10,LGR4,WT1,PDGFRA,PCSK5,PLA2G4A,DLG5,DCN,KIT,GCNT3,CD55,RARB,CYP11B1,SULF2,ROBO2,DKC1,FADS2,PDGFC,CXCL14,LIMK2,EMX2,LAMB2,LAMA5,SULF1,EGFR
Mouse Phenotype	MP:0002109	abnormal limb morphology		0	56	395	FBN2,FREM1,FGFR1,FGFR2,FGF10,SMO,ESR1,FRS2,SFRP2,PHGDH,ALDH1A2,SALL1,RYK,PKDCC,TGFBR3,GLI3,NTRK1,GJA1,TM7SF2,BGN,TWSG1,TBX3,GAS1,BMP2,BMPR1A,PBX1,PCOLCE,CDON,HELLS,CDKN1C,HOXA9,HOXA11,HOXA10,HOXD11,HOXD10,PRKG2,COL1A1,WNT5A,GLIS1,CRABP1,PDGFRA,IGF1,PCSK5,CTSK,PRRX2,SULF2,DHCR7,HAND2,RAB23,LUM,DTNA,LAMA5,SULF1,ZBTB16,EGFR,EFNB1
Mouse Phenotype	MP:0002115	abnormal skeleton extremities morphology		0	56	355	FBN1,FGFR1,FGFR2,FGF10,SMO,ESR1,MT2A,MT1A,SFRP2,SALL1,SLC37A4,AR,MGP,MITF,RYK,PKDCC,TACC3,TGFBR3,GLI3,ROR1,DDR2,GJA1,TM7SF2,BGN,TWSG1,TBX3,GAS1,BMP2,BMPR1A,PBX1,PCOLCE,HELLS,GSN,HDAC4,CDKN1C,HOXA9,HOXA11,HOXA10,HOXD11,HOXD10,PRKG2,COL1A2,COL1A1,WNT5A,IGF1,PCSK5,CTSK,PRRX2,SULF2,ANTXR1,LTBP3,RAB23,LUM,SULF1,ZBTB16,EFNB1
Mouse Phenotype	MP:0002113	abnormal skeleton development		3e-06	53	436	FGFR1,FGFR2,SMO,MT2A,MT1A,SFRP2,SLC37A4,AR,MGP,MITF,PKDCC,MMP2,TACC3,TGFBR3,GLI3,ROR1,DDR2,GJA1,FST,TM7SF2,BGN,TWSG1,BMP2,BMPR1A,HELLS,CHRD,GSN,GSTA4,HDAC4,CDKN1C,HOXA9,HOXA10,HOXD10,PRKG2,COL1A1,WNT5A,PDGFRA,COL5A2,IGF1,PCSK5,CTSK,HTR1B,PRRX2,QRFPR,SULF2,ANTXR1,LTBP3,RAB23,LAMA5,SULF1,KRT19,EGFR,EFNB1
Mouse Phenotype	MP:0002128	abnormal blood circulation		0.000101	52	480	FBN1,FBLN1,SLIT3,FGFR2,FGF10,LYVE1,SMO,ADAM19,ESR1,MT2A,MT1A,SPHK1,MEIS1,MGP,GLI3,TIMP1,GJA1,FST,EFEMP2,TWSG1,BLM,BMPR1A,NR2F2,CDON,GYS1,FBXW7,E2F7,CHRD,CDK4,GSN,PROS1,WT1,COL1A2,COL1A1,PDLIM3,PPARGC1B,PDGFRA,PCSK5,TYRO3,ENAH,PLA2G4A,DDB1,E2F8,DES,HAND2,LPAR1,SMAD6,SMAD9,CYCS,LUM,LOX,ELN
Mouse Phenotype	MP:0002116	abnormal craniofacial bone morphology		0	52	386	FBN1,FBLN1,SNAI2,FGFR1,FGFR2,SCUBE1,SMO,ALDH1A3,SSBP3,RYK,PKDCC,TACC3,GLI3,DDR2,GJA1,TWSG1,GAS1,BMP1,BMPR1A,PBX1,GATA3,MYC,MYH10,CDON,DDR1,CHRD,HDAC4,CDKN1C,PRKG2,COL1A1,CBX2,WNT5A,PDGFRA,ENAH,CTSK,TSHZ1,PRRX2,RARB,SULF2,ANTXR1,PDGFC,HAND2,CYCS,LTBP3,LMNA,EMX2,LAMA5,LAMA2,SULF1,EGFR,EFNA5,EFNB1
Mouse Phenotype	MP:0002132	abnormal respiratory system morphology		0.000402	50	482	FBN1,FBLN1,FAT1,FGFR2,FGF10,SMO,ALDH1A3,ALDH1A2,MEIS1,MGP,MMP2,GLI3,THY1,ROR1,FST,EFEMP2,TWSG1,GAS1,KLF5,BMPR1A,PBX1,CXCR7,CDON,SAV1,ANO1,CHRD,CDKN1C,WT1,COL1A1,WNT5A,PPARGC1B,PDGFRA,IGF1,COL3A1,PCSK5,CTSK,TSHZ1,KIT,RARB,SULF2,DKC1,DHCR7,PDGFC,SMAD9,ADAMTS2,LOX,ELN,LAMA5,EGFR,EFNB1
Mouse Phenotype	MP:0000432	abnormal head morphology		0.001215	49	493	SNAI2,FGFR1,FGFR2,FGF10,SMO,FRS2,SFRP5,SSBP3,MITF,RYK,PKDCC,TACC3,GLI3,DDR2,GJA1,FST,TM7SF2,TWSG1,BMPR1A,PBX1,MYC,CDON,DDR1,CHRD,CDKN1C,COL1A1,WNT5A,PDGFRA,PCSK5,CTSK,TSHZ1,PRRX2,DLG5,DCN,KIT,SULF2,ANTXR1,DHCR7,PDGFC,HAND2,LPAR1,LTBP3,ADAMTS2,LMNA,LAMA5,SULF1,EGFR,EFNA5,EFNB1
Mouse Phenotype	MP:0000438	abnormal skull morphology		1e-06	49	369	FBN1,FBLN1,SNAI2,FGFR1,FGFR2,SCUBE1,SMO,ALDH1A3,SSBP3,RYK,PKDCC,TACC3,GLI3,DDR2,GJA1,TWSG1,GAS1,BMP1,BMPR1A,PBX1,MYC,MYH10,CDON,DDR1,CHRD,HDAC4,PRKG2,COL1A1,CBX2,WNT5A,PDGFRA,ENAH,CTSK,TSHZ1,PRRX2,RARB,SULF2,ANTXR1,PDGFC,HAND2,CYCS,LTBP3,LMNA,LAMA5,LAMA2,SULF1,EGFR,EFNA5,EFNB1
Mouse Phenotype	MP:0003723	abnormal long bone morphology		0	49	286	FBN1,FGFR1,FGFR2,FGF10,SMO,ESR1,MT2A,MT1A,SLC37A4,AR,MGP,MITF,RYK,PKDCC,TGFBR3,GLI3,ROR1,DDR2,TM7SF2,BGN,TWSG1,TBX3,BMP2,BMPR1A,PCOLCE,HELLS,GSN,HDAC4,CDKN1C,HOXA9,HOXA11,HOXA10,HOXD11,HOXD10,PRKG2,COL1A2,COL1A1,WNT5A,IGF1,PCSK5,CTSK,PRRX2,SULF2,ANTXR1,LTBP3,RAB23,LUM,SULF1,ZBTB16
Mouse Phenotype	MP:0004703	abnormal vertebral column		3e-05	48	412	FBN1,EFEMP1,FGFR1,FGFR2,SFRP2,SSBP3,PKDCC,TACC3,GLI3,FST,SEMA3A,TWSG1,GAS1,BUB1B,BMPR1A,CDON,NBL1,HELLS,CHRD,HDAC4,CDKN1C,HOXA9,HOXA11,HOXA10,HOXD11,HOXD10,PRKG2,COL1A2,COL1A1,CBX2,WNT5A,PDGFRA,COL5A2,PCSK5,CTSK,TSHZ1,PRRX2,RARB,QRFPR,SULF2,ANTXR1,LTBP3,RAB23,LMNA,DTNA,LAMA2,SULF1,ZBTB16
Mouse Phenotype	MP:0001119	abnormal female reproductive system morphology		2.1e-05	48	406	FBN1,EFEMP1,ACSL4,FGFR2,FGF10,FKBP4,ESR1,AEBP1,WNT4,AR,GLI3,TIMP1,DDR2,GJA1,FST,TBX3,GATA3,NR2F2,DDR1,NEO1,CCNE1,CDK4,CDH3,GSN,CDC2,CHEK1,CDKN1C,HOXA9,HOXA11,HOXA10,LGR4,WT1,COL1A1,CBX2,WNT5A,USP1,PGR,PDGFRA,TYRO3,KIT,RARB,CYP11B1,TRIP13,FADS2,ANTXR1,PHB2,EMX2,EGFR
Mouse Phenotype	MP:0001697	abnormal embryo size		0.001414	47	471	FGFR1,FGFR2,SMO,FRS2,SLC2A1,PHGDH,ALDH1A2,SSBP3,AIFM1,TACC3,GLI3,GAS1,BMP2,BLM,BMPR1A,TEAD1,MYC,PLK4,FBXW7,SUV39H1,E2F7,HELLS,CHRD,CCNF,CCNE1,CDK4,CDC20,HSD17B7,WT1,UGCG,PDGFRA,ENAH,RSPO3,COQ7,TPM1,KIF11,E2F8,SULF2,DKC1,PDGFC,HAND2,MAD2L1,CYCS,LIG1,LAMA5,KRT19,EGFR
Mouse Phenotype	MP:0001698	decreased embryo size		0.00315	45	464	FGFR1,FGFR2,SMO,FRS2,SLC2A1,PHGDH,ALDH1A2,SSBP3,AIFM1,TACC3,GAS1,BMP2,BLM,BMPR1A,TEAD1,MYC,PLK4,FBXW7,SUV39H1,E2F7,HELLS,CHRD,CCNF,CCNE1,CDK4,CDC20,HSD17B7,WT1,UGCG,PDGFRA,ENAH,RSPO3,COQ7,TPM1,KIF11,E2F8,SULF2,DKC1,PDGFC,HAND2,MAD2L1,CYCS,LIG1,KRT19,EGFR
Mouse Phenotype	MP:0000163	abnormal cartilage morphology		0	43	271	FBN1,FBLN1,SNAI2,FGFR1,FGFR2,SMO,MT2A,MT1A,ALDH1A2,SLC37A4,MGP,MITF,PKDCC,TACC3,GLI3,ROR1,TM7SF2,TWSG1,GAS1,BMP2,BMPR1A,PBX1,ANO1,CHRD,GSN,HDAC4,CDKN1C,PRKG2,PDGFRA,IGF1,CTSK,TSHZ1,PRRX2,RARB,QRFPR,SULF2,HAND2,LTBP3,LUM,SULF1,KRT19,EGFR,EFNB1
Mouse Phenotype	MP:0003743	abnormal facial morphology		0.000382	42	383	SNAI2,FGFR1,FGFR2,FGF10,SMO,MITF,RYK,PKDCC,TACC3,GLI3,DDR2,GJA1,FST,TM7SF2,TWSG1,BMPR1A,MYC,CDON,CHRD,CDKN1C,COL1A1,WNT5A,PDGFRA,PCSK5,CTSK,TSHZ1,PRRX2,DCN,SULF2,ANTXR1,DHCR7,PDGFC,HAND2,LPAR1,LTBP3,ADAMTS2,LMNA,LAMA5,SULF1,EGFR,EFNA5,EFNB1
Mouse Phenotype	MP:0005195	abnormal posterior eye segment morphology		5.4e-05	42	351	EFEMP1,FAT1,FREM1,MT2A,MT1A,ALDH1A3,ANGPT2,MEIS1,MITF,AIFM1,CLN6,GLI3,FST,BBS2,TWSG1,GAS1,BMPR1A,MYH10,NDP,SAV1,CDKN1C,HEPH,LGR4,XRCC5,PRKCI,CLCN2,VLDLR,SERPINF1,POMGNT1,TYRO3,TRIM2,RARB,RORB,PDGFC,RAB23,LUM,LDLR,EMX2,LAMB2,EGFR,PTPN13,SEMA3E
Mouse Phenotype	MP:0002864	abnormal ocular fundus morphology		6e-06	42	321	EFEMP1,FAT1,FREM1,MT2A,MT1A,ALDH1A3,ANGPT2,MEIS1,MITF,AIFM1,CLN6,GLI3,FST,BBS2,TWSG1,GAS1,BMPR1A,MYH10,NDP,SAV1,CDKN1C,HEPH,LGR4,XRCC5,PRKCI,CLCN2,VLDLR,SERPINF1,POMGNT1,TYRO3,TRIM2,RARB,RORB,PDGFC,RAB23,LUM,LDLR,EMX2,LAMB2,EGFR,PTPN13,SEMA3E
Mouse Phenotype	MP:0001325	abnormal retina morphology		4e-06	42	315	EFEMP1,FAT1,FREM1,MT2A,MT1A,ALDH1A3,ANGPT2,MEIS1,MITF,AIFM1,CLN6,GLI3,FST,BBS2,TWSG1,GAS1,BMPR1A,MYH10,NDP,SAV1,CDKN1C,HEPH,LGR4,XRCC5,PRKCI,CLCN2,VLDLR,SERPINF1,POMGNT1,TYRO3,TRIM2,RARB,RORB,PDGFC,RAB23,LUM,LDLR,EMX2,LAMB2,EGFR,PTPN13,SEMA3E
Mouse Phenotype	MP:0000137	abnormal vertebrae morphology		0	42	272	FBN1,FGFR1,FGFR2,SFRP2,SSBP3,PKDCC,TACC3,GLI3,FST,SEMA3A,TWSG1,GAS1,BMPR1A,CDON,NBL1,HELLS,CHRD,HDAC4,CDKN1C,HOXA9,HOXA11,HOXA10,HOXD11,HOXD10,PRKG2,COL1A2,COL1A1,CBX2,WNT5A,PDGFRA,PCSK5,CTSK,TSHZ1,PRRX2,RARB,QRFPR,SULF2,ANTXR1,LTBP3,RAB23,SULF1,ZBTB16
Mouse Phenotype	MP:0005294	abnormal heart ventricle morphology		0.001911	41	402	FBN1,FBLN1,SLIT3,FGFR1,FGFR2,SMO,ADAM19,FRS2,ALDH1A2,BICC1,SALL1,AR,AIFM1,MMP2,TGFBR3,ROR1,GJA1,SEMA3A,BMP1,TEAD1,NR2F2,CXCR7,MYH10,GYS1,CHRD,CCNE1,CDK4,SEMA3C,PRKCA,PDLIM3,PPARGC1B,PDGFRA,PCSK5,PLA2G4A,RARB,ADAM12,DES,HAND2,LMNA,EGFR,PARD3
Mouse Phenotype	MP:0001914	hemorrhage		0.001062	41	390	FBN1,FBLN1,SLIT3,FGF10,SMO,ADAM19,ESR1,MT2A,MT1A,SPHK1,MEIS1,MGP,GLI3,TIMP1,FST,EFEMP2,TWSG1,BMPR1A,NR2F2,CDON,GYS1,FBXW7,E2F7,CHRD,CDK4,PROS1,WT1,COL1A2,COL1A1,PDGFRA,PCSK5,TYRO3,ENAH,DDB1,E2F8,DES,LPAR1,SMAD9,CYCS,LUM,LOX
Mouse Phenotype	MP:0004624	abnormal thoracic cage		0	40	266	FBN1,EFEMP1,FGFR1,FGFR2,SFRP2,SSBP3,PKDCC,TGFBR3,GLI3,ROR1,GJA1,FST,SEMA3A,TWSG1,BMPR1A,HELLS,CHRD,HDAC4,CDKN1C,HOXA9,HOXA11,HOXA10,HOXD11,HOXD10,COL1A1,CBX2,WNT5A,PDGFRA,PCSK5,TSHZ1,PRRX2,RARB,SULF2,PDGFC,LTBP3,ADAMTS2,LMNA,SULF1,ZBTB16,EFNB1
Mouse Phenotype	MP:0000259	abnormal vascular development		0.000182	39	335	FBN1,FBN2,FGFR1,FGFR2,SMO,SPHK1,ALDH1A2,ANGPT2,UNC5B,ANPEP,SEMA5A,MEIS1,MYOCD,MPI,MMP2,TGFBR3,GLI3,KLF5,BMP2,BMPR1A,PBX1,NR2F2,MYC,FBXW7,H2AFX,CCNE1,SEMA3C,CD151,HSD17B7,LGR4,VLDLR,PDGFRA,SERPINF1,PCSK5,PRRX2,RARB,HAND2,ELN,SEMA3E
Mouse Phenotype	MP:0003744	abnormal orofacial morphology		5.2e-05	38	305	SNAI2,FGFR1,FGFR2,FGF10,SMO,MITF,RYK,PKDCC,GLI3,GJA1,FST,TM7SF2,TWSG1,BMPR1A,CDON,CHRD,CDKN1C,COL1A1,PDGFRA,PCSK5,CTSK,TSHZ1,PRRX2,DCN,SULF2,ANTXR1,DHCR7,PDGFC,HAND2,LPAR1,LTBP3,ADAMTS2,LMNA,LAMA5,SULF1,EGFR,EFNA5,EFNB1
Mouse Phenotype	MP:0000452	abnormal mouth morphology		3.6e-05	38	300	SNAI2,FGFR1,FGFR2,FGF10,SMO,MITF,RYK,PKDCC,GLI3,GJA1,FST,TM7SF2,TWSG1,BMPR1A,CDON,CHRD,CDKN1C,COL1A1,PDGFRA,PCSK5,CTSK,TSHZ1,PRRX2,DCN,SULF2,ANTXR1,DHCR7,PDGFC,HAND2,LPAR1,LTBP3,ADAMTS2,LMNA,LAMA5,SULF1,EGFR,EFNA5,EFNB1
Mouse Phenotype	MP:0009850	embryonic lethality between implantation and placentation		0.001236	37	344	FBN1,ACACA,FH,FGFR1,FGFR2,FKBP4,FKBP5,FRS2,AMD1,BIRC5,APEX1,MCM4,CDC45L,BUB1B,BUB1,KLF5,NCAPG2,BMPR1A,TEAD4,COPS3,PLK4,CCNA2,CHRD,CDC20,PRMT1,CHEK1,HOXD11,HK2,UGCG,PCSK5,ATOH8,KIF11,DKC1,PHB2,HAND2,MAD2L1,EGFR
Mouse Phenotype	MP:0000074	abnormal neurocranium morphology		0	37	218	FBLN1,SNAI2,FGFR1,FGFR2,SCUBE1,SMO,ALDH1A3,RYK,PKDCC,TACC3,GLI3,DDR2,GJA1,TWSG1,GAS1,BMP1,BMPR1A,PBX1,MYC,CDON,CHRD,COL1A1,PDGFRA,ENAH,CTSK,TSHZ1,PRRX2,RARB,SULF2,HAND2,CYCS,LTBP3,LMNA,LAMA5,SULF1,EFNA5,EFNB1
Mouse Phenotype	MP:0006208	lethality throughout fetal growth and development		0.002361	35	332	FBN1,FBN2,FGFR1,FIGF,ADAM19,FRS2,SFRP2,SSBP3,MEIS1,MCM4,AIFM1,TACC3,TGFBR3,GLI3,GJA1,BLM,BMPR1A,PBX1,GATA2,MYH10,SAV1,CHRD,CDK4,GSN,CDKN1C,LGR4,WT1,PALLD,PDGFRA,ENAH,KIT,LIG1,EMX2,LAMA5,EGFR
Mouse Phenotype	MP:0009208	abnormal female genitalia morphology		0.000662	35	309	FBN1,EFEMP1,ACSL4,ESR1,WNT4,AR,TIMP1,DDR2,GJA1,FST,TBX3,NR2F2,CDK4,CDC2,CDKN1C,HOXA11,HOXA10,LGR4,WT1,COL1A1,CBX2,WNT5A,USP1,PGR,PDGFRA,TYRO3,KIT,RARB,CYP11B1,TRIP13,FADS2,ANTXR1,PHB2,EMX2,EGFR
Mouse Phenotype	MP:0000477	abnormal intestine morphology		0.000431	35	302	EFEMP1,SLC19A1,SLIT3,FGFR1,FGFR2,FGF10,EPHB2,AEBP1,ANGPT2,SALL1,MCM2,PKDCC,GLI3,KLF5,BMP1,MYC,GUCY1B3,SAV1,CCNE1,CDKN1C,HEPH,XRCC5,COL1A1,CBX2,WNT5A,PDGFRA,COL3A1,PCSK5,PLA2G4A,KIT,GCNT3,FADS2,LAMA5,KRT19,EGFR
Mouse Phenotype	MP:0005274	abnormal viscerocranium morphology		2e-06	35	234	FBN1,FBLN1,SNAI2,FGFR1,FGFR2,SCUBE1,SMO,ALDH1A3,RYK,PKDCC,GLI3,DDR2,GJA1,TWSG1,GAS1,BMP1,MYC,CDON,CHRD,COL1A1,WNT5A,PDGFRA,CTSK,TSHZ1,PRRX2,RARB,SULF2,PDGFC,HAND2,CYCS,LTBP3,LMNA,SULF1,EGFR,EFNB1
Mouse Phenotype	MP:0009209	abnormal internal female genitalia morphology		0.00105	34	305	FBN1,EFEMP1,ACSL4,ESR1,WNT4,AR,TIMP1,DDR2,GJA1,FST,TBX3,NR2F2,CDK4,CDC2,CDKN1C,HOXA11,HOXA10,LGR4,WT1,COL1A1,CBX2,USP1,PGR,PDGFRA,TYRO3,KIT,RARB,CYP11B1,TRIP13,FADS2,ANTXR1,PHB2,EMX2,EGFR
Mouse Phenotype	MP:0002060	abnormal skin morphology		0.000509	34	293	FBN1,FREM1,FGFR2,FGF10,CLDN1,SCD,MAP3K6,EMILIN1,GLI3,GJA1,FST,EFEMP2,BUB1B,GATA3,HELLS,SAV1,DGAT2,COL1A2,COL1A1,PRKCA,PDGFRA,COL5A2,IGF1,COL3A1,DCN,KIT,DKC1,RAB23,LUM,ADAMTS2,LMNA,LOX,LDLR,EGFR
Mouse Phenotype	MP:0002191	abnormal artery morphology		0.000133	33	262	FBN1,FBN2,FBLN1,FGFR2,FGF10,SMO,ADAM19,ESR1,ALDH1A2,MGP,EMILIN1,TIMP1,GJA1,EFEMP2,KLF5,BMP1,CXCR7,MYH10,CHRD,CCNE1,SEMA3C,COL1A1,PDGFRA,COL3A1,PCSK5,PRRX2,RARB,DES,HAND2,SMAD6,LOX,LDLR,ELN
Mouse Phenotype	MP:0004271	abnormal paw/hand/foot morphology		9e-06	32	219	FBN2,FREM1,FGFR1,SMO,SFRP2,PHGDH,ALDH1A2,SALL1,GLI3,NTRK1,GJA1,TM7SF2,TBX3,GAS1,BMP2,BMPR1A,CDON,HOXA11,HOXD11,WNT5A,GLIS1,CRABP1,PDGFRA,PCSK5,CTSK,PRRX2,DHCR7,RAB23,LAMA5,ZBTB16,EGFR,EFNB1
Mouse Phenotype	MP:0002110	abnormal digit morphology		1e-06	30	182	FBN2,FREM1,FGFR1,SMO,SFRP2,PHGDH,ALDH1A2,SALL1,GLI3,NTRK1,GJA1,TM7SF2,TBX3,GAS1,BMP2,BMPR1A,CDON,HOXA11,HOXD11,WNT5A,GLIS1,CRABP1,PDGFRA,CTSK,PRRX2,DHCR7,RAB23,LAMA5,ZBTB16,EFNB1
Mouse Phenotype	MP:0006205	embryonic lethality before somite formation		0.001799	29	255	FBN1,FH,FGFR1,FGFR2,FKBP4,FKBP5,FRS2,AMD1,BIRC5,APEX1,MCM4,CDC45L,BUB1,NCAPG2,BMPR1A,TEAD4,PLK4,CCNA2,CDC20,PRMT1,CHEK1,HOXD11,UGCG,PCSK5,ATOH8,KIF11,DKC1,MAD2L1,EGFR
Mouse Phenotype	MP:0000556	abnormal hindlimb morphology		1.1e-05	29	191	FGFR1,FGFR2,FGF10,SMO,ESR1,RYK,PKDCC,TGFBR3,GLI3,BGN,TWSG1,TBX3,BMP2,BMPR1A,PCOLCE,HELLS,HOXA11,HOXA10,HOXD11,HOXD10,PRKG2,COL1A1,IGF1,PCSK5,CTSK,PRRX2,RAB23,LUM,ZBTB16
Mouse Phenotype	MP:0005552	abnormal orbital bone morphology		9e-06	29	189	FBLN1,SNAI2,FGFR1,FGFR2,SCUBE1,SMO,ALDH1A3,RYK,PKDCC,GLI3,GJA1,GAS1,BMP1,PBX1,MYC,CDON,CHRD,COL1A1,PDGFRA,TSHZ1,PRRX2,RARB,SULF2,PDGFC,HAND2,LTBP3,LMNA,SULF1,EFNB1
Mouse Phenotype	MP:0003936	abnormal reproductive system development		6e-06	29	185	FGFR2,FGF10,FKBP4,ESR1,AEBP1,WNT4,ALDH1A2,AR,GLI3,TIMP1,GJA1,TBX3,GATA3,DDR1,NEO1,CCNE1,CDH3,GSN,CHEK1,CDKN1C,HOXA9,WT1,WNT5A,CLCN2,PGR,PDGFRA,RARB,EMX2,KRT19
Mouse Phenotype	MP:0000759	abnormal skeletal muscle morphology		0.00254	28	249	FBN1,EFEMP1,SLIT3,ADAM19,AR,FLNC,AIFM1,JPH1,MMP2,NTRK1,NRCAM,FST,GARS,CDKN1C,HOXD10,WT1,PDGFRA,COL6A1,POMGNT1,PLA2G4A,RARB,ADAM12,DES,HAND2,LMNA,LOX,DTNA,LAMA2
Mouse Phenotype	MP:0002111	abnormal tail morphology		0.000289	28	217	FGFR1,FGFR2,FGF10,AEBP1,SFRP2,SFRP5,SCD,SSBP3,MITF,PKDCC,TACC3,TWSG1,BMP2,BMPR1A,MYC,HOXA9,HOXA11,HOXD11,DGAT2,COL1A2,WNT5A,PCSK5,KIT,TRIP13,SULF2,SULF1,ZBTB16,PARD3
Mouse Phenotype	MP:0000272	abnormal aorta morphology		0	28	152	FBN1,FBLN1,FGFR2,SMO,ADAM19,ALDH1A2,MGP,EMILIN1,TIMP1,EFEMP2,KLF5,BMP1,CXCR7,MYH10,CHRD,CCNE1,SEMA3C,COL1A1,PDGFRA,COL3A1,PCSK5,PRRX2,RARB,DES,HAND2,SMAD6,LOX,ELN
Mouse Phenotype	MP:0000358	abnormal cell content/ morphology		0.002998	27	240	PEX11A,PTRF,BIRC5,MCM4,MCM2,AIFM1,BUB1,BLM,RAD54L,AURKA,HELLS,CDCA8,CCNE1,CDC20,CHEK1,PRKCI,PPARGC1B,UGCG,PLK1,COQ7,KIF22,KIT,CYP11A1,DKC1,PHB2,MAD2L1,LMNA
Mouse Phenotype	MP:0002216	abnormal seminiferous tubule morphology		0.002506	27	237	SLC19A1,SNAI2,ESR1,SFRP2,SFRP5,APEX1,AR,GJA1,BUB1,H2AFX,CDK4,CDC2,HOXA10,LGR4,WT1,CLCN2,USP1,PDGFRA,TYRO3,KIT,CYP11A1,FADS2,LMNA,LIMK2,LAMA2,ZBTB16,KRT19
Mouse Phenotype	MP:0003727	abnormal retinal layer morphology		0.001515	27	229	EFEMP1,FAT1,MT2A,MT1A,MITF,AIFM1,FST,BBS2,GAS1,BMPR1A,NDP,HEPH,LGR4,PRKCI,CLCN2,VLDLR,SERPINF1,POMGNT1,TYRO3,TRIM2,RARB,RORB,PDGFC,RAB23,LDLR,LAMB2,PTPN13
Mouse Phenotype	MP:0000157	abnormal sternum morphology		4e-06	27	162	EFEMP1,FGFR1,FGFR2,SSBP3,PKDCC,TGFBR3,GLI3,ROR1,FST,SEMA3A,CDKN1C,HOXA9,HOXA10,HOXD11,CBX2,PDGFRA,PCSK5,TSHZ1,PRRX2,RARB,SULF2,PDGFC,ADAMTS2,LMNA,SULF1,ZBTB16,EFNB1
Mouse Phenotype	MP:0004686	decreased length of long bones		1e-06	27	148	FGFR1,FGFR2,SMO,ESR1,MITF,RYK,PKDCC,GLI3,DDR2,BGN,TWSG1,BMPR1A,HELLS,CDKN1C,HOXA9,HOXA11,HOXA10,HOXD11,HOXD10,PRKG2,COL1A1,WNT5A,IGF1,SULF2,LTBP3,SULF1,ZBTB16
Mouse Phenotype	MP:0006113	abnormal heart septum morphology		0.000361	26	198	FBLN1,FGFR2,SMO,ADAM19,FRS2,ALDH1A2,BICC1,SALL1,TGFBR3,ROR1,GJA1,BMP1,CXCR7,MYH10,GYS1,CCNE1,CDK4,SEMA3C,PDLIM3,PDGFRA,PCSK5,RARB,ADAM12,DES,PDGFC,HAND2
Mouse Phenotype	MP:0002706	abnormal kidney size		5.1e-05	26	176	EFEMP1,SLIT3,FGFR1,FGFR2,MT2A,MT1A,BICC1,SALL1,SLC37A4,GATA2,GCDH,GSTZ1,HELLS,HOXA11,HOXD11,HOXD10,LGR4,WT1,RARB,CYP11B1,SULF2,FADS2,CXCL14,EMX2,LAMA5,SULF1
Mouse Phenotype	MP:0000076	abnormal calvaria morphology		4.6e-05	26	175	FBLN1,SNAI2,FGFR1,FGFR2,SCUBE1,SMO,RYK,TACC3,GLI3,GJA1,TWSG1,GAS1,BMP1,BMPR1A,PBX1,MYC,CHRD,COL1A1,PDGFRA,CTSK,TSHZ1,PRRX2,RARB,LTBP3,LMNA,EFNB1
Mouse Phenotype	MP:0003935	abnormal craniofacial development		0.002393	25	213	SNAI2,FGFR1,FGFR2,SMO,FRS2,ALDH1A2,SSBP3,GLI3,GJA1,FST,TWSG1,GAS1,BMP2,BMPR1A,PBX1,CDON,CHRD,PDGFRA,CTSK,PRRX2,ANTXR1,HAND2,SMAD9,LAMA5,EGFR
Mouse Phenotype	MP:0000281	abnormal ventricular septum morphology		0.000386	25	188	FBLN1,FGFR2,SMO,ADAM19,FRS2,ALDH1A2,BICC1,SALL1,TGFBR3,ROR1,GJA1,BMP1,CXCR7,MYH10,GYS1,CCNE1,CDK4,SEMA3C,PDLIM3,PDGFRA,PCSK5,RARB,ADAM12,DES,HAND2
Mouse Phenotype	MP:0000454	abnormal jaw morphology		0.000327	25	186	FBN1,FBLN1,SNAI2,FGFR2,SMO,ALDH1A3,RYK,PKDCC,GLI3,GJA1,TWSG1,GAS1,CDON,CHRD,COL1A1,WNT5A,PDGFRA,CTSK,PRRX2,SULF2,HAND2,LTBP3,LMNA,SULF1,EGFR
Mouse Phenotype	MP:0000150	abnormal rib morphology		0.002312	24	201	FBN1,FGFR1,SSBP3,TGFBR3,GJA1,FST,SEMA3A,CHRD,CDKN1C,HOXA9,HOXA11,HOXA10,HOXD11,HOXD10,COL1A1,CBX2,WNT5A,PDGFRA,PCSK5,TSHZ1,PDGFC,LMNA,ZBTB16,EFNB1
Mouse Phenotype	MP:0006069	abnormal retinal neuronal layer morphology		0.001886	24	198	FAT1,MT2A,MT1A,MITF,AIFM1,FST,BBS2,GAS1,BMPR1A,NDP,HEPH,LGR4,PRKCI,CLCN2,VLDLR,SERPINF1,POMGNT1,TYRO3,TRIM2,RARB,RAB23,LDLR,LAMB2,PTPN13
Mouse Phenotype	MP:0000550	abnormal forelimb morphology		8e-06	23	131	FGFR1,FGFR2,FGF10,SMO,RYK,TGFBR3,GLI3,TBX3,BMPR1A,CDKN1C,HOXA9,HOXA11,HOXA10,HOXD11,HOXD10,PRKG2,WNT5A,PCSK5,PRRX2,SULF2,HAND2,SULF1,ZBTB16
Mouse Phenotype	MP:0006395	abnormal epiphyseal plate morphology		0.000214	22	150	FGFR2,MT2A,MT1A,SFRP2,SLC37A4,MGP,MITF,PKDCC,DDR2,TM7SF2,TWSG1,BMPR1A,GSN,HDAC4,CDKN1C,PRKG2,IGF1,CTSK,PRRX2,SULF2,LTBP3,SULF1
Mouse Phenotype	MP:0000133	abnormal long bone metaphysis morphology		0.000175	22	148	FGFR2,MT2A,MT1A,SLC37A4,AR,MGP,MITF,PKDCC,TM7SF2,BGN,TWSG1,GSN,HDAC4,CDKN1C,PRKG2,IGF1,CTSK,PRRX2,SULF2,ANTXR1,LTBP3,SULF1
Mouse Phenotype	MP:0003937	abnormal limbs/digits/tail development		1.6e-05	22	127	FBN2,FGFR1,FGFR2,FGF10,SMO,SFRP2,ALDH1A2,GLI3,TBX3,GAS1,BMP2,BMPR1A,PBX1,CCNF,HOXA11,HOXA10,HOXD11,HOXD10,PRRX2,HAND2,RAB23,EFNB1
Mouse Phenotype	MP:0006279	abnormal limb development		3e-06	22	115	FBN2,FGFR1,FGFR2,FGF10,SMO,SFRP2,ALDH1A2,GLI3,TBX3,GAS1,BMP2,BMPR1A,PBX1,CCNF,HOXA11,HOXA10,HOXD11,HOXD10,PRRX2,HAND2,RAB23,EFNB1
Mouse Phenotype	MP:0008770	decreased survivor rate		0.000737	21	153	AEBP1,DDR2,SEMA3A,BMP2,GATA2,CXCR7,MYH10,NDN,SAV1,HOXA11,HOXD11,PMP22,LGR4,PPARGC1B,COL5A2,IGF1,POMGNT1,KIT,CYP11A1,MASP1,EGFR
Mouse Phenotype	MP:0000164	abnormal cartilage development		0.00039	21	146	FGFR1,FGFR2,MGP,MITF,PKDCC,TACC3,GLI3,ROR1,TM7SF2,TWSG1,BMP2,BMPR1A,HDAC4,PRKG2,IGF1,PRRX2,SULF2,LTBP3,SULF1,KRT19,EFNB1
Mouse Phenotype	MP:0002100	abnormal tooth morphology		7.3e-05	21	130	FGFR1,FGFR2,SMO,MITF,GLI3,GJA1,FST,BMPR1A,CDON,COL1A1,CTSK,PRRX2,DCN,SULF2,ANTXR1,LPAR1,LTBP3,ADAMTS2,LMNA,LAMA5,SULF1
Mouse Phenotype	MP:0002703	abnormal renal tubule morphology		0.002658	20	158	FH,FGFR2,MT2A,MT1A,SALL1,KIRREL,GSTZ1,HELLS,CD151,CDKN1C,HOXA11,HOXD11,WT1,PLA2G4A,DLG5,DCN,RARB,DKC1,LIMK2,LAMA5
Mouse Phenotype	MP:0003105	abnormal heart atrium morphology		0.000921	20	145	FBN1,FBLN1,FGFR1,FGFR2,FGF10,SMO,ADAM19,GJA1,SEMA3A,TBX3,CXCR7,MYH10,GYS1,CCNE1,CDK4,PCSK5,PDGFC,HAND2,LMNA,PARD3
Mouse Phenotype	MP:0002932	abnormal joint morphology		6.1e-05	20	119	FBN2,FGFR1,FGFR2,TACC3,GLI3,SEMA3A,BGN,GAS1,BMP2,BMPR1A,CDON,HOXD10,COL1A2,COL1A1,WNT5A,TSHZ1,RARB,SULF2,LTBP3,SULF1
Mouse Phenotype	MP:0000564	syndactyly		0	20	75	FBN2,FREM1,FGFR1,SFRP2,PHGDH,ALDH1A2,SALL1,GLI3,GJA1,TM7SF2,GAS1,BMP2,BMPR1A,CDON,HOXA11,HOXD11,PRRX2,DHCR7,LAMA5,EFNB1
Mouse Phenotype	MP:0003055	abnormal long bone epiphyseal plate morphology		0.001257	19	138	FGFR2,MT2A,MT1A,SLC37A4,MGP,MITF,PKDCC,TM7SF2,TWSG1,GSN,HDAC4,CDKN1C,PRKG2,IGF1,CTSK,PRRX2,SULF2,LTBP3,SULF1
Mouse Phenotype	MP:0003920	abnormal heart right ventricle morphology		0.001257	19	138	FBN1,SLIT3,FGFR1,FGFR2,ADAM19,GJA1,SEMA3A,CXCR7,MYH10,CHRD,CCNE1,SEMA3C,PDLIM3,PCSK5,PLA2G4A,ADAM12,DES,HAND2,LMNA
Mouse Phenotype	MP:0000627	abnormal mammary gland morphology		0.000876	19	134	FGFR2,FGF10,FKBP4,ESR1,AEBP1,AR,GLI3,GJA1,TBX3,GATA3,DDR1,NEO1,CCNE1,CDH3,GSN,CHEK1,HOXA9,PGR,EGFR
Mouse Phenotype	MP:0006126	abnormal outflow tract development		6.3e-05	19	110	FBLN1,FGFR2,SMO,ADAM19,ALDH1A2,TGFBR3,ROR1,GJA1,BMPR1A,CXCR7,MYH10,CHRD,SEMA3C,PDLIM3,PDGFRA,PCSK5,RARB,HAND2,SMAD6
Mouse Phenotype	MP:0003115	abnormal respiratory system development		1.8e-05	19	101	FBLN1,FGFR2,FGF10,MMP2,GLI3,KLF5,SAV1,CHRD,WT1,WNT5A,PDGFRA,PCSK5,RARB,SULF2,DHCR7,LOX,ELN,LAMA5,EGFR
Mouse Phenotype	MP:0003047	abnormal thoracic vertebrae morphology		3e-06	19	90	FGFR1,FGFR2,SFRP2,TWSG1,HELLS,CHRD,HOXA9,HOXA11,HOXA10,HOXD11,PDGFRA,PCSK5,TSHZ1,PRRX2,RARB,SULF2,LTBP3,SULF1,ZBTB16
Mouse Phenotype	MP:0001120	abnormal uterus morphology		0.002845	18	137	FBN1,EFEMP1,ACSL4,ESR1,AR,TIMP1,NR2F2,CDKN1C,HOXA11,HOXA10,LGR4,COL1A1,PGR,PDGFRA,TYRO3,RARB,CYP11B1,PHB2
Mouse Phenotype	MP:0000458	abnormal mandible morphology		0.002415	18	135	FBN1,SNAI2,FGFR2,SMO,RYK,GLI3,GJA1,TWSG1,GAS1,CDON,CHRD,WNT5A,CTSK,PRRX2,SULF2,HAND2,SULF1,EGFR
Mouse Phenotype	MP:0002697	abnormal eye size		0.002221	18	134	FAT1,FREM1,FRS2,MITF,RYK,GLI3,TWSG1,GAS1,BMPR1A,CHRD,LGR4,PRKCI,CRYAA,SULF2,RAB23,LUM,SULF1,EGFR
Mouse Phenotype	MP:0006204	embryonic lethality before implantation		0.000546	18	119	FASN,GNL3,B3GALNT1,BIRC5,GLI3,GLUL,BUB1,TEAD4,AURKA,CDCA8,CDC20,CDC2,CHEK1,DTL,PLK1,KIF22,KIF11,KIT
Mouse Phenotype	MP:0002989	small kidney		0.000442	18	117	EFEMP1,SLIT3,FGFR1,FGFR2,SALL1,GATA2,HELLS,HOXA11,HOXD11,HOXD10,LGR4,WT1,RARB,SULF2,CXCL14,EMX2,LAMA5,SULF1
Mouse Phenotype	MP:0000628	abnormal mammary gland development		0.000254	18	112	FGFR2,FGF10,FKBP4,ESR1,AEBP1,AR,GLI3,GJA1,TBX3,GATA3,DDR1,NEO1,CCNE1,CDH3,GSN,CHEK1,HOXA9,PGR
Mouse Phenotype	MP:0005273	abnormal cranial base morphology		0.000913	17	114	FGFR1,FGFR2,SCUBE1,SMO,ALDH1A3,PKDCC,GLI3,GJA1,CDON,CHRD,PDGFRA,TSHZ1,RARB,SULF2,HAND2,LTBP3,SULF1
Mouse Phenotype	MP:0000489	abnormal large intestine morphology		0.003201	16	117	EFEMP1,SLC19A1,FGFR2,FGF10,EPHB2,SALL1,GLI3,KLF5,GUCY1B3,SAV1,CBX2,WNT5A,PDGFRA,PCSK5,KIT,EGFR
Mouse Phenotype	MP:0003048	abnormal cervical vertebrae morphology		0.000464	16	98	FGFR1,FGFR2,PKDCC,SEMA3A,TWSG1,GAS1,CDON,CHRD,CBX2,PDGFRA,TSHZ1,PRRX2,RARB,SULF2,LTBP3,SULF1
Mouse Phenotype	MP:0003049	abnormal lumbar vertebrae morphology		3.3e-05	16	79	FBN1,FGFR1,TACC3,FST,NBL1,HOXA9,HOXA11,HOXA10,HOXD11,HOXD10,PRRX2,RARB,QRFPR,SULF2,SULF1,ZBTB16
Mouse Phenotype	MP:0002177	abnormal outer ear morphology		0.00278	15	105	FGFR1,FGF10,MITF,GLI3,TWSG1,BMPR1A,PBX1,DDR1,CHRD,WNT5A,TSHZ1,PRRX2,KIT,LMNA,EGFR
Mouse Phenotype	MP:0000285	abnormal cardiac valve morphology		0.002528	15	104	FBN1,ADAM19,MGP,GJA1,BMPR1A,CXCR7,MYH10,CDK4,SEMA3C,HTR1B,RARB,ADAM12,SMAD6,LOX,EGFR
Mouse Phenotype	MP:0000559	abnormal femur morphology		0.001699	15	100	FGFR2,ESR1,TGFBR3,GLI3,BGN,TWSG1,PCOLCE,HELLS,HOXA10,HOXD10,PRKG2,COL1A1,IGF1,PCSK5,LUM
Mouse Phenotype	MP:0000455	abnormal maxilla morphology		0.001239	15	97	FBLN1,FGFR2,SMO,ALDH1A3,RYK,PKDCC,GLI3,GJA1,GAS1,CDON,COL1A1,PDGFRA,PRRX2,HAND2,LTBP3
Mouse Phenotype	MP:0003942	abnormal urinary system development		0.000705	15	92	SLC19A1,FGFR1,FGFR2,WNT4,SALL1,TWSG1,PBX1,GATA2,GATA3,CDKN1C,HOXA11,HOXD11,WT1,WNT5A,LAMA5
Mouse Phenotype	MP:0003111	abnormal nucleus morphology		0.00049	15	89	BIRC5,MCM4,MCM2,BUB1,RAD54L,AURKA,HELLS,CDCA8,CDC20,CHEK1,PLK1,KIF22,DKC1,MAD2L1,LMNA
Mouse Phenotype	MP:0003189	fused joints		0.000433	15	88	FGFR1,FGFR2,TACC3,GLI3,SEMA3A,GAS1,BMP2,BMPR1A,CDON,HOXD10,WNT5A,TSHZ1,RARB,SULF2,SULF1
Mouse Phenotype	MP:0000049	abnormal middle ear morphology		0.000168	15	81	FBLN1,FGFR1,FGFR2,SMO,GJA1,GAS1,PBX1,MYC,CHRD,TSHZ1,PRRX2,RARB,HAND2,EMX2,EFNB1
Mouse Phenotype	MP:0001176	abnormal lung development		0.000125	15	79	FBLN1,FGFR2,FGF10,MMP2,KLF5,SAV1,WT1,WNT5A,PDGFRA,SULF2,DHCR7,LOX,ELN,LAMA5,EGFR
Mouse Phenotype	MP:0003036	vertebral transformation		6.7e-05	15	75	FGFR1,NBL1,CHRD,HOXA9,HOXA11,HOXA10,HOXD11,HOXD10,CBX2,PCSK5,TSHZ1,RARB,SULF2,SULF1,ZBTB16
Mouse Phenotype	MP:0002759	abnormal caudal vertebrae morphology		2e-06	15	57	FGFR1,FGFR2,SFRP2,PKDCC,TACC3,TWSG1,HOXA9,HOXA11,HOXD11,COL1A2,WNT5A,PCSK5,SULF2,SULF1,ZBTB16
Mouse Phenotype	MP:0002233	abnormal nose morphology		0.00257	14	94	FAT1,SMO,ALDH1A3,GLI3,FST,TWSG1,GAS1,CDON,CHRD,COL1A1,PDGFRA,RARB,DHCR7,PDGFC
Mouse Phenotype	MP:0003938	abnormal ear development		0.000951	14	85	FBLN1,SNAI2,FGFR1,FGFR2,FGF10,SMO,ALDH1A2,GLI3,GATA3,CHRD,IGF1,PRRX2,HAND2,EGFR
Mouse Phenotype	MP:0000562	polydactyly		0.000657	14	82	FBN2,FREM1,SFRP2,GLI3,GAS1,BMP2,BMPR1A,GLIS1,CRABP1,PDGFRA,PRRX2,RAB23,ZBTB16,EFNB1
Mouse Phenotype	MP:0000104	abnormal sphenoid bone morphology		0.000138	14	71	FGFR1,FGFR2,SCUBE1,SMO,PKDCC,GLI3,GJA1,CDON,CHRD,PDGFRA,SULF2,HAND2,LTBP3,SULF1
Mouse Phenotype	MP:0000333	decreased bone marrow cell number		0.003168	13	86	SPHK1,MEIS1,SLC37A4,TIMP1,GJA1,BUB1B,PBX1,MYC,FBXW7,HOXA9,USP1,KIT,DKC1
Mouse Phenotype	MP:0003358	abnormal hypaxial muscle morphology		0.001447	13	79	FBN1,SLIT3,ADAM19,FLNC,MMP2,GARS,CDKN1C,WT1,COL6A1,RARB,DES,LMNA,LOX
Mouse Phenotype	MP:0000527	abnormal kidney development		0.001282	13	78	SLC19A1,FGFR1,FGFR2,WNT4,SALL1,TWSG1,PBX1,GATA3,CDKN1C,HOXA11,HOXD11,WT1,LAMA5
Mouse Phenotype	MP:0004609	vertebral fusion		0.001282	13	78	FGFR1,FGFR2,TACC3,GLI3,SEMA3A,GAS1,CDON,HOXD10,WNT5A,TSHZ1,RARB,SULF2,SULF1
Mouse Phenotype	MP:0005358	abnormal incisor morphology		0.00051	13	71	FGFR1,SMO,MITF,GJA1,FST,CDON,PRRX2,SULF2,ANTXR1,LPAR1,LTBP3,LMNA,SULF1
Mouse Phenotype	MP:0005650	abnormal limb bud morphology		0.000328	13	68	FGFR1,FGFR2,FGF10,SMO,ALDH1A2,GLI3,TBX3,GAS1,BMP2,PBX1,CCNF,PRRX2,HAND2
Mouse Phenotype	MP:0002705	dilated renal tubules		0.000282	13	67	FGFR2,MT2A,MT1A,SALL1,KIRREL,HELLS,CD151,HOXA11,HOXD11,WT1,DCN,LIMK2,LAMA5
Mouse Phenotype	MP:0004509	abnormal pelvic girdle bone morphology		1e-06	13	42	FBN1,FGFR2,FGF10,GLI3,ROR1,TBX3,PBX1,HOXA11,HOXD11,COL1A1,PDGFRA,PCSK5,PRRX2
Mouse Phenotype	MP:0001243	abnormal dermal layer morphology		0.002483	12	74	FBN1,FGFR2,EMILIN1,BUB1B,GATA3,COL1A2,COL1A1,COL5A2,DCN,LUM,LMNA,LDLR
Mouse Phenotype	MP:0008932	abnormal embryonic tissue physiology		0.002483	12	74	FGFR1,SMO,ALDH1A2,BICC1,MCM4,CDC45L,NCAPG2,CHRD,CHEK1,PDGFRA,KIT,EFNB1
Mouse Phenotype	MP:0005241	abnormal retinal ganglion layer morphology		0.00152	12	70	MT2A,MT1A,AIFM1,FST,GAS1,BMPR1A,NDP,LGR4,SERPINF1,POMGNT1,TRIM2,PTPN13
Mouse Phenotype	MP:0003385	abnormal body wall morphology		0.000888	12	66	EFEMP1,AEBP1,ALDH1A2,GLI3,BMP1,BMP2,CALD1,CDKN1C,HOXA10,PDGFRA,PCSK5,EFNB1
Mouse Phenotype	MP:0002212	abnormal secondary sex determination		0.000359	12	60	FKBP4,WNT4,AR,BMPR1A,NR2F2,CDKN1C,WT1,CBX2,PDGFRA,TYRO3,KIT,CYP11A1
Mouse Phenotype	MP:0002279	abnormal diaphragm morphology		0.000216	12	57	FBN1,SLIT3,ADAM19,FLNC,MMP2,CDKN1C,WT1,COL6A1,RARB,DES,LMNA,LOX
Mouse Phenotype	MP:0000159	abnormal xiphoid process		5.6e-05	12	50	EFEMP1,FGFR2,PKDCC,GLI3,SEMA3A,HOXA10,PCSK5,PRRX2,RARB,ADAMTS2,LMNA,ZBTB16
Mouse Phenotype	MP:0003050	abnormal sacral vertebrae morphology		8e-06	12	42	FGFR1,TACC3,GLI3,HOXA9,HOXA11,HOXA10,HOXD11,HOXD10,PCSK5,SULF2,SULF1,ZBTB16
Mouse Phenotype	MP:0004016	decreased bone mass		0.002631	11	65	EFEMP1,ESR1,MT2A,MT1A,BGN,HELLS,COL1A1,CTSK,SULF2,LMNA,SULF1
Mouse Phenotype	MP:0005674	abnormal outflow tract septation		0.002317	11	64	FBLN1,SMO,ALDH1A2,TGFBR3,BMPR1A,CHRD,SEMA3C,PDGFRA,PCSK5,RARB,SMAD6
Mouse Phenotype	MP:0005306	abnormal phalanx morphology		0.001778	11	62	FGFR1,GLI3,GJA1,TM7SF2,GAS1,BMP2,HOXA11,HOXD11,CTSK,PRRX2,ZBTB16
Mouse Phenotype	MP:0003109	short femur		0.00155	11	61	FGFR2,ESR1,GLI3,BGN,TWSG1,HELLS,HOXA10,HOXD10,PRKG2,COL1A1,IGF1
Mouse Phenotype	MP:0005108	abnormal ulna morphology		0.001005	11	58	FGF10,SMO,RYK,GLI3,TBX3,BMPR1A,HOXA11,HOXD11,PRKG2,WNT5A,PRRX2
Mouse Phenotype	MP:0004508	abnormal pectoral girdle morphology		0.000863	11	57	FGFR2,FGF10,SMO,GLI3,BMP2,PBX1,CBX2,PDGFRA,PRRX2,PDGFC,LMNA
Mouse Phenotype	MP:0001293	anophthalmia		0.000629	11	55	FAT1,FREM1,FRS2,MITF,GLI3,TWSG1,BMPR1A,CHRD,SULF2,RAB23,SULF1
Mouse Phenotype	MP:0003257	abnormal abdominal wall		0.000629	11	55	EFEMP1,AEBP1,GLI3,BMP1,BMP2,CALD1,CDKN1C,HOXA10,PDGFRA,PCSK5,EFNB1
Mouse Phenotype	MP:0004322	abnormal sternebra morphology		0.000119	11	46	FGFR2,SSBP3,GLI3,HOXA9,HOXA10,CBX2,TSHZ1,SULF2,SULF1,ZBTB16,EFNB1
Mouse Phenotype	MP:0000149	abnormal scapula morphology		9.6e-05	11	45	FGFR2,FGF10,SMO,GLI3,BMP2,PBX1,CBX2,PDGFRA,PRRX2,PDGFC,LMNA
Mouse Phenotype	MP:0004113	abnormal aortic arch morphology		0.002708	10	56	FBLN1,SMO,ALDH1A2,CHRD,CCNE1,SEMA3C,PDGFRA,PCSK5,PRRX2,RARB
Mouse Phenotype	MP:0002746	abnormal semilunar valve morphology		0.002708	10	56	ADAM19,MGP,GJA1,CXCR7,MYH10,RARB,ADAM12,SMAD6,LOX,EGFR
Mouse Phenotype	MP:0001158	abnormal prostate gland morphology		0.002357	10	55	FGFR2,FGF10,FKBP4,ESR1,AR,CDKN1C,HOXA10,SERPINF1,TYRO3,CYP11A1
Mouse Phenotype	MP:0000109	abnormal parietal bone morphology		0.001763	10	53	FBLN1,SNAI2,FGFR2,SCUBE1,GJA1,GAS1,BMP1,BMPR1A,MYC,PDGFRA
Mouse Phenotype	MP:0009674	decreased birth weight		0.001515	10	52	FGFR2,PKDCC,MMP2,GJA1,BUB1,HELLS,DGAT2,IGF1,IGFBP4,DHCR7
Mouse Phenotype	MP:0009672	abnormal birth weight		0.001515	10	52	FGFR2,PKDCC,MMP2,GJA1,BUB1,HELLS,DGAT2,IGF1,IGFBP4,DHCR7
Mouse Phenotype	MP:0000116	abnormal tooth development		0.001104	10	50	FGFR2,SMO,GLI3,GJA1,FST,BMPR1A,CTSK,PRRX2,ANTXR1,LAMA5
Mouse Phenotype	MP:0005249	abnormal palatine bone morphology		0.001104	10	50	FGFR1,FGFR2,SMO,PKDCC,GLI3,CHRD,TSHZ1,PDGFC,HAND2,EFNB1
Mouse Phenotype	MP:0000106	abnormal basisphenoid bone morphology		0.000203	10	41	FGFR2,SMO,PKDCC,GLI3,CDON,CHRD,PDGFRA,SULF2,LTBP3,SULF1
Mouse Phenotype	MP:0000572	abnormal autopod morphology		0.000163	10	40	FBN2,FGFR1,SFRP2,GLI3,BMP2,BMPR1A,HOXA11,HOXD11,PRRX2,EFNB1
Mouse Phenotype	MP:0004643	abnormal vertebrae number		8e-05	10	37	FGFR1,SFRP2,FST,TWSG1,HOXA9,HOXA11,HOXA10,HOXD11,PCSK5,ZBTB16
Mouse Phenotype	MP:0004618	thoracic vertebral transformation		0.003101	9	48	FGFR1,CHRD,HOXA9,HOXA11,HOXA10,HOXD11,TSHZ1,RARB,ZBTB16
Mouse Phenotype	MP:0000467	abnormal esophagus morphology		0.001945	9	45	GUCY1B3,CHRD,PDGFRA,KIT,RARB,SULF2,LMNA,SULF1,EGFR
Mouse Phenotype	MP:0002187	abnormal fibula morphology		0.001945	9	45	SMO,RYK,GLI3,BMP2,HOXA11,HOXD11,COL1A1,PCSK5,ZBTB16
Mouse Phenotype	MP:0002282	abnormal trachea morphology		0.001388	9	43	FBN1,FGFR2,ALDH1A2,MGP,ANO1,CHRD,WNT5A,RARB,EFNB1
Mouse Phenotype	MP:0000030	abnormal tympanic ring morphology		0.000432	9	37	FBLN1,FGFR1,SMO,GJA1,GAS1,CHRD,TSHZ1,HAND2,EFNB1
Mouse Phenotype	MP:0000029	abnormal malleus morphology		0.000346	9	36	FGFR1,FGFR2,SMO,PBX1,MYC,TSHZ1,PRRX2,HAND2,EMX2
Mouse Phenotype	MP:0000554	abnormal carpal bone morphology		0.001396	8	35	FGFR1,SALL1,GLI3,TBX3,HOXA11,HOXD11,PRRX2,EFNB1
Mouse Phenotype	MP:0004645	decreased vertebrae number		0.00114	8	34	FGFR1,SFRP2,FST,TWSG1,HOXA9,HOXA11,HOXD11,ZBTB16
Mouse Phenotype	MP:0001676	abnormal apical ectodermal ridge		0.000923	8	33	FGFR1,FGFR2,GLI3,TBX3,GAS1,BMP2,PRRX2,HAND2
Mouse Phenotype	MP:0008487	abnormal mesonephros morphology		0.000275	8	28	FGF10,WNT4,ALDH1A2,AR,GATA3,RARB,EMX2,KRT19
Mouse Phenotype	MP:0005652	sex reversal		0.000155	8	26	WNT4,AR,BMPR1A,WT1,CBX2,KIT,CYP11A1,KRT19
Mouse Phenotype	MP:0006083	abnormal vascular elastic tissue		1.1e-05	8	19	FBN1,MGP,EMILIN1,EFEMP2,COL1A1,DES,LOX,ELN
Mouse Phenotype	MP:0005503	abnormal tendon morphology		4e-06	8	17	FBN1,BGN,PCOLCE,HOXD10,COL1A2,COL14A1,DCN,LUM
Mouse Phenotype	MP:0003120	abnormal tracheal cartilage morphology		0.000988	7	26	FBN1,FGFR2,ALDH1A2,MGP,ANO1,RARB,EFNB1
Mouse Phenotype	MP:0004906	enlarged uterus		0.000581	7	24	ESR1,TIMP1,LGR4,PGR,TYRO3,CYP11B1,PHB2
Mouse Phenotype	MP:0003215	renal interstitial fibrosis		0.000112	7	19	MT2A,MT1A,CD151,WT1,PDGFRA,DCN,LAMA5
Mouse Phenotype	MP:0004617	sacral vertebral transformation		0.000112	7	19	FGFR1,HOXA9,HOXA11,HOXA10,HOXD11,HOXD10,ZBTB16
Mouse Phenotype	MP:0000138	absent vertebrae		0.000112	7	19	TACC3,HOXA11,HOXA10,HOXD11,HOXD10,WNT5A,PCSK5
Mouse Phenotype	MP:0003211	abnormal aorta elastic fiber morphology		3e-05	7	16	FBN1,MGP,EMILIN1,EFEMP2,DES,LOX,ELN
Mouse Phenotype	MP:0003694	failure to hatch from the zona pellucida		0.002724	6	23	GNL3,BIRC5,AURKA,CDCA8,CHEK1,KIF11
Mouse Phenotype	MP:0000761	thin diaphragm muscle		0.002127	6	22	SLIT3,ADAM19,MMP2,CDKN1C,DES,LOX
Mouse Phenotype	MP:0002769	abnormal vas deferens morphology		0.001634	6	21	AR,HOXA11,HOXA10,HOXD11,CYP11A1,ROBO2
Mouse Phenotype	MP:0008273	abnormal intramembranous bone ossification		0.001634	6	21	FGFR1,FGFR2,GJA1,TWSG1,HDAC4,PDGFRA
Mouse Phenotype	MP:0000087	absent mandible		0.001233	6	20	TWSG1,GAS1,CDON,CHRD,SULF2,SULF1
Mouse Phenotype	MP:0005275	abnormal skin tensile strength		0.000912	6	19	FBN1,COL14A1,COL5A2,DCN,LUM,LOX
Mouse Phenotype	MP:0004506	abnormal pubis morphology		0.000912	6	19	FGFR2,GLI3,ROR1,COL1A1,PDGFRA,PRRX2
Mouse Phenotype	MP:0005282	decreased fatty acid level		0.000912	6	19	FASN,ACACA,SCD,NR2F2,DGAT2,FADS2
Mouse Phenotype	MP:0000537	abnormal urethra morphology		0.00066	6	18	FGFR2,FGF10,FKBP4,FKBP5,EPHB2,AR
Mouse Phenotype	MP:0001244	thin dermal layer		0.000465	6	17	FGFR2,BUB1B,GATA3,COL5A2,DCN,LMNA
Mouse Phenotype	MP:0008438	abnormal cutaneous collagen fibril morphology		0.000318	6	16	FBN1,COL5A2,COL3A1,DCN,ADAMTS2,LOX
Mouse Phenotype	MP:0000757	herniated abdominal wall		0.00021	6	15	EFEMP1,AEBP1,BMP1,BMP2,CDKN1C,PDGFRA
Mouse Phenotype	MP:0003855	abnormal forelimb zeugopod morphology		8e-05	6	13	FGFR1,BMP2,HOXA11,HOXD11,PRRX2,RAB23
Mouse Phenotype	MP:0003857	abnormal hindlimb zeugopod morphology		8e-05	6	13	TBX3,BMP2,HOXA11,HOXD11,PRRX2,RAB23
Mouse Phenotype	MP:0003124	hypospadia		5e-06	6	9	FGFR2,FGF10,FKBP4,FKBP5,EPHB2,AR
Mouse Phenotype	MP:0004418	small parietal bone		0.002621	5	16	SNAI2,SCUBE1,GJA1,GAS1,BMP1
Mouse Phenotype	MP:0008380	abnormal gonial bone morphology		0.001901	5	15	FGFR1,SMO,TSHZ1,RARB,HAND2
Mouse Phenotype	MP:0002940	variable body spotting		0.001901	5	15	FBN1,SNAI2,MITF,MYC,KIT
Mouse Phenotype	MP:0004310	small otic vesicle		0.001901	5	15	FGFR2,FGF10,ALDH1A2,GATA3,CHRD
Mouse Phenotype	MP:0002781	increased circulating testosterone level		0.001901	5	15	FKBP4,ESR1,AR,TIMP1,ZBTB16
Mouse Phenotype	MP:0009406	decreased skeletal muscle fiber number		0.001901	5	15	FLNC,GARS,POMGNT1,DES,LAMA2
Mouse Phenotype	MP:0004469	abnormal zygomatic arch morphology		0.001901	5	15	FGFR2,GJA1,CHRD,PRRX2,LMNA
Mouse Phenotype	MP:0003089	decreased skin tensile strength		0.001337	5	14	COL14A1,COL5A2,DCN,LUM,LOX
Mouse Phenotype	MP:0004269	abnormal optic cup morphology		0.001337	5	14	ALDH1A3,ALDH1A2,MITF,GLI3,RAB23
Mouse Phenotype	MP:0001198	tight skin		0.000907	5	13	FBN1,FST,DGAT2,PDGFRA,KIT
Mouse Phenotype	MP:0003924	herniated diaphragm		0.000907	5	13	FBN1,SLIT3,WT1,RARB,LOX
Mouse Phenotype	MP:0001939	secondary sex reversal		0.000589	5	12	WNT4,AR,BMPR1A,CBX2,CYP11A1
Mouse Phenotype	MP:0003356	impaired luteinization		0.000363	5	11	GJA1,CDK4,PGR,TSHR,FADS2
Mouse Phenotype	MP:0004644	increased vertebrae number		5.2e-05	5	8	HOXA11,HOXA10,HOXD11,PCSK5,ZBTB16
Mouse Phenotype	MP:0009735	abnormal prostate gland development		0.002617	4	10	FGFR2,FKBP4,ESR1,HOXA10
Mouse Phenotype	MP:0004135	abnormal mammary gland embryonic development		0.002617	4	10	FGFR2,FGF10,GLI3,TBX3
Mouse Phenotype	MP:0000553	absent radius		0.002617	4	10	FGF10,GLI3,HOXA11,HOXD11
Mouse Phenotype	MP:0003099	retinal detachment		0.002617	4	10	EFEMP1,MITF,LUM,LDLR
Mouse Phenotype	MP:0004596	abnormal mandibular angle morphology		0.001654	4	9	FGFR2,CHRD,CTSK,HAND2
Mouse Phenotype	MP:0003854	abnormal forelimb stylopod morphology		0.001654	4	9	FGFR1,BMP2,HOXA10,HOXD10
Mouse Phenotype	MP:0004694	absent patella		0.00051	4	7	HOXA10,HOXD10,PCSK5,ZBTB16
Mouse Phenotype	MP:0004831	long incisors		0.00051	4	7	FGFR1,SULF2,LPAR1,SULF1
Mouse Phenotype	MP:0003097	abnormal tendon stiffness		0.00023	4	6	BGN,COL1A2,COL14A1,LUM
Mouse Phenotype	MP:0009082	uterus cysts		0.00023	4	6	ACSL4,ESR1,HOXA10,CYP11B1
Mouse Phenotype	MP:0003098	decreased tendon stiffness		8.1e-05	4	5	BGN,COL1A2,COL14A1,LUM
Mouse Phenotype	MP:0008159	increased diameter of fibula		0.002414	3	5	HOXA11,HOXD11,ZBTB16
Mouse Phenotype	MP:0008794	increased lens epithelium apoptosis		0.002414	3	5	CDKN1C,CRYAA,DDB1
Mouse Phenotype	MP:0004651	increased thoracic vertebrae number		0.002414	3	5	HOXA10,PCSK5,ZBTB16
Mouse Phenotype	MP:0008793	abnormal lens epithelium apoptosis		0.002414	3	5	CDKN1C,CRYAA,DDB1
Mouse Phenotype	MP:0006425	absent Mullerian ducts		0.002414	3	5	WNT4,RARB,EMX2
Mouse Phenotype	MP:0008382	gonial bone hypoplasia		0.002414	3	5	FGFR1,TSHZ1,HAND2
Mouse Phenotype	MP:0004548	dilated esophagus		0.002414	3	5	GUCY1B3,SULF2,SULF1
Mouse Phenotype	MP:0009762	abnormal mitotic spindle assembly checkpoint		0.001014	3	4	BUB1B,BUB1,MAD2L1
Mouse Phenotype	MP:0009073	absent Wolffian ducts		0.001014	3	4	ALDH1A2,AR,GATA3
Mouse Phenotype	MP:0002670	absent scrotum		0.001014	3	4	AR,HOXA10,CYP11A1
Mouse Phenotype	MP:0001159	absent prostate gland		0.001014	3	4	FGF10,AR,CYP11A1
Mouse Phenotype	MP:0009509	absent rectum		0.000266	3	3	FGFR2,FGF10,WNT5A
Interaction	HPRD:00302	CDC2	HPRD	1e-06	22	119	BIRC5,MCM4,AR,STMN2,RRM2,TK1,TOP2A,BUB1,MYC,CALD1,CCNB1,CCNA2,SPAG5,CCNE1,CDC2,WEE1,KIF11,PBK,ECT2,LMNA,KIF20B,ZBTB16
Interaction	HPRD:10584	SUMO4	HPRD	2.7e-05	15	76	ACO2,PRDX3,PHGDH,ATP5B,TOP2A,PRDX2,CCT7,CCT6A,PPA1,HSPA9,VDAC1,IDH3A,IDH1,LMNA,LDHB
Interaction	HPRD:01778	Prothymosin alpha	HPRD	2e-06	11	34	HIST2H3C,HIST1H2BG,HIST1H4A,HIST2H4A,CCNB1,CCNA2,HIST1H1A,CDK4,CDC2,KPNA2,PHB2
Interaction	HPRD:00386	Matrix metalloprotease 2	HPRD	0.000133	9	35	A2M,FGFR1,EPHB2,CLDN1,MMP2,TIMP1,TIMP2,COL1A1,DCN
Interaction	HPRD:00556	Elastin	HPRD	0	9	19	FBN1,FBN2,FBLN1,FBLN2,ASS1,BGN,DCN,LOX,ELN
Interaction	HPRD:00501	Decorin	HPRD	0.000106	8	27	FBN1,MMP2,COL1A2,COL1A1,COL14A1,DCN,ELN,EGFR
Interaction	HPRD:06277	Kinetochore associated 2	HPRD	9e-06	8	20	NUF2,AURKB,ZWINT,AURKA,NEK2,TOM1L1,MAD2L1,SPC25
Interaction	HPRD:05397	Aurora kinase B	HPRD	3e-06	8	18	NUF2,BIRC5,AURKB,NSUN2,HIST1H3A,TACC1,CDCA8,DES
Interaction	HPRD:03112	Origin recognition complex subunit 2	HPRD	0.000176	7	22	MCM4,MCM3,MCM5,MCM2,MCM7,CDC45L,XRCC5
Interaction	HPRD:10345	Cell division cycle 7	HPRD	0.000274	6	17	MCM4,MCM3,MCM5,MCM2,MCM7,CDK4
Interaction	HPRD:08889	Pre-B-cell leukemia transcription factor 1	HPRD	0.000122	6	15	MEIS1,PBX1,MYH10,HOXA9,HOXA10,HOXD10
Interaction	111041	Affinity Capture-Western	BioGRID	2.6e-05	6	12	MCM4,MCM3,MCM5,MCM2,MCM7,CCNA2
Interaction	HPRD:00618	Fibrillin 1	HPRD	2.6e-05	6	12	FBN1,FBN2,FBLN2,DCN,MFAP5,ELN
Interaction	110344	Affinity Capture-Western	BioGRID	0.000229	5	11	MCM4,MCM3,MCM5,MCM2,MCM7
Interaction	HPRD:00416	Fibrillin 2	HPRD	3.2e-05	5	8	FBN1,FBN2,MATN2,MFAP5,ELN
Interaction	HPRD:01099	Malate dehydrogenase mitochondrial	HPRD	1.3e-05	5	7	FH,GOT2,PC,NDUFS1,WARS
Interaction	113914	Two-hybrid	BioGRID	1.3e-05	5	7	MCM4,MCM3,MCM5,MCM2,MCM7
Interaction	107420	Reconstituted Complex	BioGRID	1.3e-05	5	7	CCNB1,CCNA2,CCNF,CCNE1,CDC2
Interaction	HPRD:04592	Chordin	HPRD	0.000157	4	6	TWSG1,BMP1,BMP2,CHRD
Interaction	HPRD:01137	Microfibrillar associated protein 2	HPRD	0.000157	4	6	FBN1,FBN2,BGN,ELN
Interaction	HPRD:01087	Lysyl oxidase	HPRD	0.000157	4	6	HIST1H2BJ,HIST1H1B,LOX,ELN
Interaction	HPRD:03063	Microfibril associated glycoprotein 2	HPRD	5.5e-05	4	5	FBN1,FBN2,FBLN1,MFAP5
Interaction	110342	Affinity Capture-Western	BioGRID	1.1e-05	4	4	MCM4,MCM3,MCM5,MCM2
Interaction	109275	Affinity Capture-Western	BioGRID	0.000198	3	3	CCNB1,HIST1H1A,CDC2
Interaction	HPRD:06839	Peptidylprolyl isomerase F	HPRD	0.000198	3	3	SLC25A4,VDAC1,PPIF
Interaction	108321	Reconstituted Complex	BioGRID	0.000198	3	3	BGN,DCN,ELN
Interaction	HPRD:05443	Twisted gastrulation like protein	HPRD	0.000198	3	3	TWSG1,BMP1,CHRD
Interaction	HPRD:00366	Collagen, type V, alpha 2	HPRD	0.000198	3	3	BMP1,DDR1,COL5A2
Interaction	HPRD:05802	C20ORF1 protein	HPRD	0.000198	3	3	AURKA,HMMR,TPX2
Pathway	aurora_b_pathway	Aurora B signaling	NCI-Nature Curated	0	17	40	KIF2C,BIRC5,AURKB,SGOL1,BUB1,NSUN2,PEBP1,AURKA,TACC1,SMC2,CDCA8,NCAPD2,NCAPG,KIF20A,NCAPH,CBX5,DES
Pathway	hsa00280	Valine, leucine and isoleucine degradation	KEGG pathway	0	15	46	ABAT,ACAT1,ACAT2,ACADSB,ALDH9A1,ALDH3A2,HIBADH,ALDH6A1,ALDH7A1,MCCC1,ACAA2,OXCT1,HADH,HMGCS2,ACAD8
Pathway	foxm1pathway	FOXM1 transcription factor network	NCI-Nature Curated	0	14	40	ESR1,BIRC5,AURKB,MMP2,GAS1,MYC,CCNB1,CCNA2,NEK2,CCNE1,CDK4,CDC2,CKS1B,PLK1
Pathway	PYRUVATE_METABOLISM	PYRUVATE_METABOLISM	MSigDB	1e-06	13	39	ACACA,ACAT1,ACAT2,ALDH1A3,ALDH9A1,ALDH3A2,ALDH1A2,ME1,PC,LDHD,PDHB,DLAT,LDHB
Pathway	TRYPTOPHAN_METABOLISM	TRYPTOPHAN_METABOLISM	MSigDB	0.000247	12	56	ABP1,ACAT1,ACAT2,ALDH1A3,ALDH9A1,ALDH3A2,ALDH1A2,MAOB,TDO2,GCDH,WARS,CYP2B6
Pathway	hsa00020	Citrate cycle (TCA cycle)	KEGG pathway	1e-06	12	33	SUCLG2,SUCLA2,ACO2,FH,PC,PDHB,IDH3G,IDH3A,IDH2,IDH1,OGDHL,DLAT
Pathway	hsa00480	Glutathione metabolism	KEGG pathway	0.000349	11	50	ANPEP,RRM2,RRM1,GSTZ1,GSTM5,GSTM2,GPX3,SRM,GSTA4,IDH2,IDH1
Pathway	hsa03030	DNA replication	KEGG pathway	1.3e-05	11	36	MCM4,MCM3,MCM5,MCM2,MCM7,RNASEH2A,POLD2,PRIM1,PRIM2,RFC4,LIG1
Pathway	hsa00310	Lysine degradation	KEGG pathway	0.001658	10	51	ACAT1,ACAT2,ALDH9A1,ALDH3A2,ALDH7A1,GCDH,SUV39H1,HADH,PLOD2,OGDHL
Pathway	ARGININE_AND_PROLINE_METABOLISM	ARGININE_AND_PROLINE_METABOLISM	MSigDB	0.000714	10	46	ABP1,ALDH1A3,ALDH9A1,ALDH3A2,ALDH1A2,MAOB,AMD1,P4HA2,ASS1,GOT2
Pathway	KREBS_TCA_CYCLE	KREBS_TCACLE	MSigDB	4.7e-05	10	34	SUCLG2,SUCLA2,ACO2,FH,PC,PDHB,IDH3G,IDH3A,IDH2,DLAT
Pathway	PW:0000031	purine metabolic	Pathway Ontology	0.00174	9	43	ADCY2,ADK,AK1,ATIC,GART,GUCY1B3,POLR2F,PDE3A,PRPS2
Pathway	BUTANOATE_METABOLISM	BUTANOATE_METABOLISM	MSigDB	7.1e-05	9	29	ABAT,ACAT1,ACAT2,ALDH1A3,ALDH9A1,ALDH3A2,ALDH1A2,OXCT1,PDHB
Pathway	hsa00252	Alanine and aspartate metabolism	KEGG pathway	7.1e-05	9	29	ABAT,ASRGL1,ASNS,ASS1,GOT2,PC,CAD,NARS,GPT2
Pathway	CITRATE_CYCLE_TCA_CYCLE	CITRATECLE_TCACLE	MSigDB	5e-06	9	22	SUCLG2,SUCLA2,ACO2,FH,PC,IDH3G,IDH3A,IDH2,IDH1
Pathway	LYSINE_DEGRADATION	LYSINE_DEGRADATION	MSigDB	0.000916	8	32	ACAT1,ACAT2,ALDH1A3,ALDH9A1,ALDH3A2,ALDH1A2,GCDH,PLOD2
Pathway	MAP00620_Pyruvate_metabolism	MAP00620 Pyruvate metabolism	GenMAPP	0.000728	8	31	ACACA,ACAT1,ALDH3A2,ME1,PC,PDHB,DLAT,LDHB
Pathway	GLUTATHIONE_METABOLISM	GLUTATHIONE_METABOLISM	MSigDB	0.000728	8	31	ANPEP,GSTZ1,GSTM5,GSTM2,GPX3,GSTA4,IDH2,IDH1
Pathway	hsa00220	Urea cycle and metabolism of amino groups	KEGG pathway	0.000343	8	28	ABP1,ALDH9A1,ALDH3A2,MAOB,AMD1,ASS1,ALDH7A1,SRM
Pathway	hsa00100	Biosynthesis of steroids	KEGG pathway	0.000103	8	24	FDPS,TM7SF2,SQLE,HSD17B7,IDI1,DHCR24,DHCR7,LSS
Pathway	ALANINE_AND_ASPARTATE_METABOLISM	ALANINE_AND_ASPARTATE_METABOLISM	MSigDB	5e-05	8	22	ABAT,ASNS,ASS1,GOT2,PC,CAD,NARS,GPT2
Pathway	71406	Oxidative decarboxylation of pyruvate and TCA cycle	Reactome	3.4e-05	8	21	SUCLG2,SUCLA2,ACO2,FH,PDHB,IDH3G,IDH3A,DLAT
Pathway	PW:0000026	citrate cycle	Pathway Ontology	2.2e-05	8	20	SUCLG2,SUCLA2,ACO2,FH,PC,IDH3G,IDH3A,IDH1
Pathway	DENOVOPURINE2-PWY	purine nucleotides <i>de novo</i> biosynthesis I	BioCyc	0.001913	7	28	AK5,AK1,ATIC,RRM2,RRM1,GART,PFAS
Pathway	BETA_ALANINE_METABOLISM	BETA_ALANINE_METABOLISM	MSigDB	0.001521	7	27	ABAT,ABP1,ACADSB,ALDH1A3,ALDH9A1,ALDH3A2,ALDH1A2
Pathway	HISTIDINE_METABOLISM	HISTIDINE_METABOLISM	MSigDB	0.000924	7	25	ABP1,ALDH1A3,ALDH9A1,ALDH3A2,ALDH1A2,MAOB,PRPS2
Pathway	PW:0000054	tryptophan metabolic	Pathway Ontology	0.00053	7	23	ABP1,ACAT1,ALDH9A1,ALDH3A2,MAOB,TDO2,PRMT1
Pathway	hsa01040	Biosynthesis of unsaturated fatty acids	KEGG pathway	0.000391	7	22	ACOT2,SCD,ACOT11,PTPLB,FADS2,ACOT1,FADS1
Pathway	MAP00252_Alanine_and_aspartate_metabolism	MAP00252 Alanine and aspartate metabolism	GenMAPP	0.000282	7	21	ABAT,ASNS,ASS1,GOT2,PC,CAD,NARS
Pathway	PW:0000050	arginine and proline metabolic	Pathway Ontology	0.000282	7	21	ABP1,ALDH9A1,ALDH3A2,MAOB,ASS1,GOT2,SRM
Pathway	P105-PWY	TCA cycle variation VIII	BioCyc	0.0002	7	20	SUCLA2,ACO2,FH,ME1,PC,IDH2,IDH1
Pathway	MAP00020_Citrate_cycle_TCA_cycle	MAP00020 Citrate cycle TCA cycle	GenMAPP	9.2e-05	7	18	ACO2,FH,PC,IDH3G,IDH3A,IDH2,IDH1
Pathway	PW:0000140	pathway of folate cycle/metabolism	Pathway Ontology	0.001926	6	21	SLC19A1,MTHFD1,ATIC,GART,SARDH,DHFR
Pathway	MAP00640_Propanoate_metabolism	MAP00640 Propanoate metabolism	GenMAPP	0.001456	6	20	ABAT,ACACA,ACAT1,ALDH3A2,ALDH6A1,LDHB
Pathway	PW:0000064	propanoate metabolic	Pathway Ontology	9.6e-05	6	13	ABAT,ACACA,ACAT1,ALDH9A1,ALDH3A2,LDHB
Pathway	PW:0000052	tyrosine metabolic	Pathway Ontology	0.003012	5	16	ABP1,ALDH3A2,MAOB,GOT2,PRMT1
Pathway	TCA	TCA cycle -- aerobic respiration	BioCyc	0.003012	5	16	SUCLA2,ACO2,FH,IDH2,IDH1
Pathway	TCA/GLYOX-BYPASS	superpathway of glyoxylate bypass+TCA	BioCyc	0.003012	5	16	SUCLA2,ACO2,FH,IDH2,IDH1
Pathway	CHOLESTEROL_BIOSYNTHESIS	CHOLESTEROL_BIOSYNTHESIS	MSigDB	0.003012	5	16	FDPS,SQLE,IDI1,DHCR7,LSS
Pathway	UBIQUINONE_BIOSYNTHESIS	UBIQUINONE_BIOSYNTHESIS	MSigDB	0.002189	5	15	NDUFA4,NDUFA10,NDUFB6,NDUFS1,NDUFV1
Pathway	PW:0000189	folate mediated one-carbon metabolic	Pathway Ontology	0.002189	5	15	MTHFD1,ATIC,GART,SARDH,DHFR
Pathway	PW:0000077	beta-alanine metabolic	Pathway Ontology	0.001543	5	14	ABAT,ABP1,ALDH9A1,ALDH3A2,SRM
Pathway	BIOSYNTHESIS_OF_STEROIDS	BIOSYNTHESIS_OF_STEROIDS	MSigDB	0.001543	5	14	FDPS,SQLE,IDI1,DHCR7,LSS
Pathway	NPGLUCAT-PWY	Entner-Doudoroff II (non-phosphorylative)	BioCyc	0.001048	5	13	FDX1,ALDH9A1,ALDH3A2,ALDH1A2,ALDH7A1
Pathway	PW:0000051	histidine metabolic	Pathway Ontology	0.000682	5	12	ABP1,ALDH9A1,ALDH3A2,MAOB,PRMT1
Pathway	PWY-922	mevalonate	BioCyc	0.000682	5	12	ACAT1,ACAT2,FDPS,HMGCS2,IDI1
Pathway	PW:0000248	steroid biosynthetic	Pathway Ontology	0.000128	5	9	FDPS,SQLE,IDI1,DHCR7,LSS
Pathway	REDUCTIVE_CARBOXYLATE_CYCLE_CO2_FIXATION	REDUCTIVE_CARBOXYLATECLE_CO2_FIXATION	MSigDB	0.000128	5	9	SUCLA2,ACO2,FH,IDH2,IDH1
Pathway	h_ranMSpathway	Role of Ran in mitotic spindle regulation	CGAP BioCarta	0.002939	4	10	KIF15,AURKA,TPX2,KPNA2
Pathway	hsa00720	Reductive carboxylate cycle (CO2 fixation)	KEGG pathway	0.002939	4	10	ACO2,FH,IDH2,IDH1
Pathway	PWY66-341	cholesterol biosynthesis	BioCyc	0.002939	4	10	HSD17B7,DHCR24,DHCR7,LSS
Pathway	PW:0000028	alanine and aspartate metabolic	Pathway Ontology	0.002939	4	10	ABAT,ASS1,GOT2,PC
Pathway	MAP00100_Sterol_biosynthesis	MAP00100 Sterol biosynthesis	GenMAPP	0.002939	4	10	FDPS,SQLE,IDI1,LSS
Pathway	PW:0000053	phenylalanine metabolic	Pathway Ontology	0.00186	4	9	ABP1,ALDH3A2,MAOB,GOT2
Pathway	hsa00072	Synthesis and degradation of ketone bodies	KEGG pathway	0.00186	4	9	ACAT1,ACAT2,OXCT1,HMGCS2
Pathway	KREBPATHWAY	KREBPATHWAY	MSigDB	0.001091	4	8	SUCLA2,ACO2,FH,IDH2
Pathway	wnt_signaling_pathway	Wnt signaling	NCI-Nature Curated	0.001091	4	8	WNT4,FZD1,WNT5A,WNT6
Pathway	ASCORBATE_AND_ALDARATE_METABOLISM	ASCORBATE_AND_ALDARATE_METABOLISM	MSigDB	0.001091	4	8	ALDH1A3,ALDH9A1,ALDH3A2,ALDH1A2
Pathway	1_2_DICHLOROETHANE_DEGRADATION	1_2_DICHLOROETHANE_DEGRADATION	MSigDB	0.001091	4	8	ALDH1A3,ALDH9A1,ALDH3A2,ALDH1A2
Pathway	MAP00720_Reductive_carboxylate_cycle_CO2_fixation	MAP00720 Reductive carboxylate cycle CO2 fixation	GenMAPP	0.000575	4	7	ACO2,FH,IDH2,IDH1
Pathway	ARGDEG-III-PWY	arginine degradation III	BioCyc	0.002642	3	5	ABAT,ALDH9A1,MAOB
Pathway	SYNTHESIS_AND_DEGRADATION_OF_KETONE_BODIES	SYNTHESIS_AND_DEGRADATION_OF_KETONE_BODIES	MSigDB	0.002642	3	5	ACAT1,ACAT2,OXCT1
Pathway	h_aifPathway	Opposing roles of AIF in Apoptosis and Cell Survival	CGAP BioCarta	0.002642	3	5	AIFM1,CYC1,CYCS
Pathway	PW:0000184	terpenoid biosynthetic	Pathway Ontology	0.001112	3	4	FDPS,SQLE,IDI1
Pathway	TERPENOID_BIOSYNTHESIS	TERPENOID_BIOSYNTHESIS	MSigDB	0.001112	3	4	FDPS,SQLE,IDI1
Pathway	PW:0000088	G1/S transition	Pathway Ontology	0.000292	3	3	CCNB1,CCNE1,CDC2
TFBS	GATTGGY_V$NFY_Q6_01	GATTGGY_V$NFY_Q6_01		0.000259	83	907	ABAT,FDPS,ACO2,FGFR2,FKBP5,C11orf82,SFRP5,SSBP3,SALL1,MEIS1,MCM4,MCM7,HIST1H3F,STMN2,MYOCD,ALDH6A1,UBE2C,MRPL50,ATP1B1,TACC3,MCCC1,NTRK1,DDR2,CDC45L,TM7SF2,TESK2,TOP2A,TBX3,GART,BUB1,PBX1,HIST1H2BC,HIST1H2BH,HIST1H3A,TDO2,HIST1H3G,HIST1H4A,COPS3,YARS,SUV39H1,CDC14B,TAC3,HIST1H1B,H2AFX,HIST1H1A,ARRDC4,CCT7,GPX3,CDH3,NOP56,RNASEH2A,CDC2,TPX2,CNN3,COL1A1,WEE1,HK2,CKS1B,VLDLR,WARS,USP1,MRPL51,RNF181,…
TFBS	WTTGKCTG_UNKNOWN	WTTGKCTG_UNKNOWN		0.000223	45	415	SLIT3,ACACA,PTRF,SSBP3,SLC25A4,AKAP2,MEIS1,SLC37A4,AR,MYOCD,UBE2C,MRPL50,ATP1B1,ACAA2,FST,SEMA3A,PGRMC2,RAD54L,TDO2,C1S,HIST1H3G,SERPING1,NR2F2,STAC2,CAPN6,CALD1,NDP,GPR124,MLEC,HOXA9,HOXA10,HEPH,XRCC5,CNN3,COL1A1,HK2,WNT6,NXN,SLC25A13,TPM1,KCND3,DHCR24,PALM2,SMAD6,MASP1
TFBS	V$CEBP_Q2_01	V$CEBP_Q2_01		2e-06	33	217	EFEMP1,SLIT3,PRDX3,RUVBL2,ESR1,ALDH1A2,FMO2,MITF,TESK2,KLF5,PCDH7,MYH10,CALD1,GYS1,FBXW7,NDP,ANO1,NEO1,PHF16,HDAC4,CDKN1C,HOXA10,WEE1,WNT5A,WNT6,UBE2E2,PLA2G4A,DCN,RARB,ADAMTS2,CGN,SULF1,EGFR
TFBS	V$E2F_Q3	V$E2F_Q3		5e-06	28	177	EPHB2,SSBP3,SALL1,SEMA5A,MEIS1,MCM4,MCM3,MCM2,MCM7,JPH1,OLFML3,CDC45L,TBX3,KLF5,HIST1H2BK,TFRC,PLK4,E2F7,CDC2,WEE1,USP1,GEN1,MRPL18,RBBP7,CBX5,SMAD6,ADAMTS2,LIG1
TFBS	V$CEBPB_02	V$CEBPB_02		0.000326	27	211	SLIT3,PRDX3,RUVBL2,ESR1,ALDH1A2,FMO2,DDR2,FST,PCDH7,GYS1,FBXW7,ZADH2,PHF16,MRC2,WNT5A,PFN2,PDGFRL,PDGFRA,SERPINF1,UBE2E2,PLA2G4A,STEAP2,SMAD6,SULF1,SERTAD4,PKNOX2,EFNA5
TFBS	V$E2F4DP1_01	V$E2F4DP1_01		5e-05	27	189	ACO2,FKBP5,MCM4,MCM3,MCM2,MCM7,ALDH6A1,RRM2,OLFML3,HIST1H2BK,HIST1H3A,HIST1H4A,MYH10,SUV39H1,E2F7,GSPT1,CDC2,KIAA0101,TYRO3,GEN1,RPS6KA5,RBBP7,SMAD6,ADAMTS2,PRPS2,LIG1,EFNA5
TFBS	V$E2F_Q4_01	V$E2F_Q4_01		3.4e-05	27	185	EPHB2,SALL1,SEMA5A,MCM4,MCM3,MCM2,MCM7,JPH1,CDC45L,TBX3,KLF5,GATA3,PCDH7,PLK4,SUV39H1,E2F7,KIAA0101,KNTC1,MELK,HOXA9,WEE1,PRIM1,GEN1,RPS6KA5,CBX5,DIO3,ADAMTS2
TFBS	V$E2F1_Q6	V$E2F1_Q6		2.3e-05	27	181	ACO2,FKBP5,SSBP3,SALL1,MCM4,MCM3,MCM2,MCM7,ALDH6A1,RRM2,KLF5,HIST1H2BK,HIST1H3A,HIST1H4A,MYH10,SUV39H1,E2F7,GSPT1,CDC2,KIAA0101,TYRO3,GEN1,RPS6KA5,SMAD6,ADAMTS2,PRPS2,EFNA5
TFBS	V$CEBPA_01	V$CEBPA_01		0.000301	26	199	FBN2,RUVBL2,ESR1,SFRP2,ANGPT2,SALL1,FSTL1,MITF,JPH1,FST,NR2F2,GYS1,FBXW7,ARRDC4,ZADH2,PROS1,WNT5A,NXN,UBE2E2,PLA2G4A,RARB,SMAD6,SULF1,SERTAD4,EGFR,KIAA0664
TFBS	V$E2F_03	V$E2F_03		0.000155	26	191	FKBP5,SALL1,SEMA5A,MCM4,MCM3,MCM2,MCM7,JPH1,CDC45L,TBX3,KLF5,PLK4,SUV39H1,E2F7,KIAA0101,KNTC1,MELK,PRIM1,PDGFRA,RPS6KA5,MRPL18,CBX5,DIO3,SMAD6,ADAMTS2,LIG1
TFBS	V$E2F1_Q3	V$E2F1_Q3		0.000142	26	190	EPHB2,SSBP3,SALL1,MEIS1,MCM3,MCM2,MCM7,ALDH6A1,RRM2,TBX3,KLF5,HIST1H2BK,TFRC,MYH10,PLK4,E2F7,GSPT1,CDC2,KIAA0101,USP1,TYRO3,GEN1,RPS6KA5,MRPL18,SMAD6,ADAMTS2
TFBS	V$E2F_Q3_01	V$E2F_Q3_01		9.9e-05	26	186	SALL1,SEMA5A,MCM4,MCM3,MCM2,MCM7,JPH1,CDC45L,TBX3,KLF5,HIST1H2BK,GATA3,PCDH7,SUV39H1,E2F7,CDC2,KIAA0101,MELK,HOXA9,WEE1,USP1,GEN1,RPS6KA5,CBX5,SMAD6,ADAMTS2
TFBS	V$E2F_Q6	V$E2F_Q6		6.9e-05	26	182	ACO2,SEMA5A,MCM4,MCM3,MCM2,MCM7,ALDH6A1,RRM2,JPH1,CDC45L,HIST1H2BK,HIST1H3A,HIST1H4A,MYH10,E2F7,GSPT1,CDC2,KIAA0101,WEE1,TYRO3,GEN1,RPS6KA5,CBX5,SMAD6,ADAMTS2,EFNA5
TFBS	V$GR_Q6	V$GR_Q6		0.002419	25	217	PABPC4,RUVBL2,ESR1,WNT4,MCM7,MITF,JPH1,ATP5G3,GOT2,KLF5,TEAD1,PRDX2,GYS1,YARS,FBXW7,HOXA11,HOXD10,TYRO3,DLG5,GCNT3,RCN1,ANTXR1,HMGN5,LOX,CXCL14
TFBS	V$NFY_Q6_01	V$NFY_Q6_01		0.001535	25	210	SLIT3,SLC2A1,SCD,STMN2,MYOCD,MRPL50,TOMM40,GART,HIST1H2BK,HIST1H2BC,HIST1H3A,HIST1H3C,HIST1H4A,CDC14B,NEK2,MLEC,CNN3,COL1A1,SLC25A13,PLK1,KIF20A,DHCR24,FADS1,EMX2,NUP93
TFBS	V$ALPHACP1_01	V$ALPHACP1_01		0.001089	25	205	SLIT3,ABAT,ACACA,FDPS,C11orf82,CDCA3,SSBP3,SLC25A4,MEIS1,MYOCD,UBE2C,OLFML3,GART,TDO2,CALD1,NEK2,DLGAP5,HOXA10,HOXD10,COL1A1,HK2,USP1,SLC25A13,DHCR24,SMAD6
TFBS	V$CEBP_Q2	V$CEBP_Q2		0.000252	25	186	SLIT3,RUVBL2,SFRP2,ALDH1A2,MITF,FST,NR2F2,GYS1,FBXW7,SUV39H1,NEO1,ZADH2,PHF16,HDAC4,CDKN1C,PROS1,PFN2,PDGFRA,UBE2E2,PLA2G4A,CTSK,GEN1,CGN,PKNOX2,KIAA0664
TFBS	V$E2F_Q4	V$E2F_Q4		0.00052	24	184	ACO2,SEMA5A,MCM4,MCM3,MCM2,MCM7,ALDH6A1,RRM2,JPH1,CDC45L,HIST1H2BK,MYH10,E2F7,GSPT1,CDC2,KIAA0101,WEE1,TYRO3,GEN1,RPS6KA5,CBX5,SMAD6,ADAMTS2,EFNA5
TFBS	V$E2F4DP2_01	V$E2F4DP2_01		0.00052	24	184	ACO2,FKBP5,MCM4,MCM3,MCM2,MCM7,ALDH6A1,RRM2,HIST1H2BK,HIST1H3A,HIST1H4A,MYH10,SUV39H1,E2F7,GSPT1,CDC2,KIAA0101,TYRO3,GEN1,RPS6KA5,SMAD6,ADAMTS2,PRPS2,EFNA5
TFBS	V$E2F1DP1_01	V$E2F1DP1_01		0.00052	24	184	ACO2,FKBP5,MCM4,MCM3,MCM2,MCM7,ALDH6A1,RRM2,HIST1H2BK,HIST1H3A,HIST1H4A,MYH10,SUV39H1,E2F7,GSPT1,CDC2,KIAA0101,TYRO3,GEN1,RPS6KA5,SMAD6,ADAMTS2,PRPS2,EFNA5
TFBS	V$E2F1DP2_01	V$E2F1DP2_01		0.00052	24	184	ACO2,FKBP5,MCM4,MCM3,MCM2,MCM7,ALDH6A1,RRM2,HIST1H2BK,HIST1H3A,HIST1H4A,MYH10,SUV39H1,E2F7,GSPT1,CDC2,KIAA0101,TYRO3,GEN1,RPS6KA5,SMAD6,ADAMTS2,PRPS2,EFNA5
TFBS	V$E2F_02	V$E2F_02		0.00052	24	184	ACO2,FKBP5,MCM4,MCM3,MCM2,MCM7,ALDH6A1,RRM2,HIST1H2BK,HIST1H3A,HIST1H4A,MYH10,SUV39H1,E2F7,GSPT1,CDC2,KIAA0101,TYRO3,GEN1,RPS6KA5,SMAD6,ADAMTS2,PRPS2,EFNA5
TFBS	V$E2F1_Q4_01	V$E2F1_Q4_01		0.000408	24	181	SALL1,SEMA5A,MCM4,MCM3,MCM2,MCM7,JPH1,CDC45L,KLF5,HIST1H2BK,GATA3,PCDH7,SUV39H1,CDC2,KIAA0101,MELK,HOXA9,WEE1,USP1,GEN1,RPS6KA5,CBX5,SMAD6,ADAMTS2
TFBS	KRCTCNNNNMANAGC_UNKNOWN	KRCTCNNNNMANAGC_UNKNOWN		0	24	61	HIST1H3F,HIST1H2BJ,UBE2C,HIST1H2BK,HIST1H2BC,HIST1H2BE,HIST1H2BH,HIST1H3A,HIST1H3D,HIST1H2BG,HIST1H2BM,HIST1H2BF,HIST1H2BL,HIST1H2BN,HIST1H3E,HIST1H3C,HIST1H3G,HIST1H3I,HIST1H3H,HIST1H4A,HIST1H3B,HIST1H2BB,HIST1H1B,HIST1H1A
TFBS	V$E2F_Q6_01	V$E2F_Q6_01		0.001217	23	184	SALL1,SEMA5A,MCM4,MCM3,MCM2,MCM7,RRM2,CDC45L,TBX3,KLF5,PCDH7,PLK4,SUV39H1,E2F7,KIAA0101,MELK,HOXA9,WEE1,PRIM1,RPS6KA5,CBX5,ADAMTS2,LIG1
TFBS	TTTNNANAGCYR_UNKNOWN	TTTNNANAGCYR_UNKNOWN		1.9e-05	21	121	SMO,MEIS1,HIST1H3F,HIST1H2BJ,HIST1H2BK,HIST1H2BC,HIST1H2BE,HIST1H2BH,HIST1H3A,HIST1H3D,HIST1H2BG,HIST1H2BF,HIST1H2BL,HIST1H2BN,HIST1H3C,HIST1H3H,HIST1H4A,HIST1H3B,HIST1H2BB,HIST1H1B,HIST1H1A
TFBS	SGCGSSAAA_V$E2F1DP2_01	SGCGSSAAA_V$E2F1DP2_01		0.000525	19	131	ACO2,FKBP5,MCM4,MCM3,MCM2,MCM7,ALDH6A1,RRM2,HIST1H2BK,HIST1H3A,HIST1H4A,MYH10,SUV39H1,KIAA0101,TYRO3,GEN1,SMAD6,ADAMTS2,EFNA5
TFBS	V$EN1_01	V$EN1_01		0.001555	14	91	EFEMP1,FHL1,MITF,SIPA1L1,SAV1,NEO1,ZADH2,LAPTM4B,HOXA11,HOXD10,PDGFRA,RDH10,RARB,ELN
TFBS	KTGGYRSGAA_UNKNOWN	KTGGYRSGAA_UNKNOWN		0.002016	10	55	SEMA5A,MCM3,MCM7,YARS,CENPH,ZADH2,WEE1,PRIM1,RFC4,LIG1
TFBS	V$E2F_01	V$E2F_01		0.002016	10	55	AMD1,MCM4,MCM3,MCM2,ALDH6A1,HIST1H2BK,E2F7,H2AFX,WEE1,RARB
Coexpression	STEMCELL_EMBRYONIC_UP	STEMCELL_EMBRYONIC_UP	mSigDB	0	155	1290	FBN1,SUCLG2,SUCLA2,KIF2C,FBLN2,SNAI2,ACSL4,FDPS,FDX1,FH,ANLN,GNL3,FKBP4,CTNNAL1,FHL1,ADAM19,ADK,ETFB,AHCY,SLC2A1,PRC1,ME1,PHLDA3,APEX1,MCM4,MCM3,MCM2,NUDT5,FSTL1,P4HA2,MGP,SLC33A1,ASNS,ASS1,RYK,RRM2,SGOL1,ALDH7A1,MRPL50,GRWD1,MME,ATP1B1,TACC3,GAS5,SH3D19,TIMP1,GJA1,SEMA3A,BGN,TIPIN,TBX3,NMD3,GARS,BUB1,KLF5,BLM,ISOC1,BMPR1A,PSMG2,PCOLCE,C1QBP,COPS3,AURKA,CAD,PLK4,CCNB1,SEC61A2,HELLS,NDUFAB1,NUP107…
Coexpression	LEE_TCELLS2_UP	LEE_TCELLS2_UP	mSigDB	0	135	1037	KIF2C,AK5,ABAT,ABP1,ACAT2,ANLN,CTNNAL1,WDR34,ADK,AEBP1,NRBP2,PHGDH,ASRGL1,ALDH3A2,CDCA3,CLDN1,SCD,CDCA5,EPDR1,PRC1,S100A6,BIRC5,MCM4,MCM2,MCM7,TMEM106B,GPR155,AURKB,ZWINT,ASNS,ATIC,RRM2,PPP1R14B,UBE2C,ATP5B,ALDH7A1,GAS5,TK1,TIMP1,TIMP2,CDC45L,TOP2A,TIPIN,GLUL,GARS,BUB1B,BUB1,CASC5,HIST1H2BG,HIST1H4C,HIST1H3H,C1QBP,KIF15,TFRC,MYH10,KIF4A,AURKA,GAS7,ATP10A,E2F7,CCNB1,CCNA2,NDN,HELLS,LRRC1,NUP107,GP…
Coexpression	ALZHEIMERS_DISEASE_UP	ALZHEIMERS_DISEASE_UP	mSigDB	0.000807	115	1424	FBN1,FBN2,EFEMP1,KIF2C,FBLN1,SERPINA3,SNAI2,FDPS,SLC6A8,FGFR1,PRDX3,HSPB8,PTRF,ADCY2,ADD3,AEBP1,SFRP4,SPHK1,AK1,SLC2A1,ALDH3A2,ALDH1A2,MATN2,SLC35F2,PHLDA3,KDSR,MCM7,FLNC,FMO2,MITF,SLC33A1,RYK,TJAP1,UBE2C,MMP2,TGFBR3,DDR2,GJA1,PAQR3,BGN,EFEMP2,GAS1,KLF5,BMPR1A,PTTG1IP,C1R,HIST1H4H,C1S,SERPING1,FSTL3,CXCR7,PC,CALD1,SNED1,GSTM5,TACC1,SAV1,LRRC1,CD248,H2AFX,SEMA3C,RNASEH2A,NOP2,RHOBTB3,HSD17B7,HDAC4…
Coexpression	BRCA_ER_NEG	BRCA_ER_NEG	mSigDB	0	111	904	KIF2C,FAT1,ACSL4,ACAT2,FDX1,ANLN,ADAM19,ALDH1A3,SLC2A1,PHGDH,STIL,PADI2,CLDN1,AMD1,PRC1,S100A6,ME1,MCM4,MCM5,MCM7,AURKB,ASNS,ASS1,RYK,UBE2C,KDELR3,MCCC1,ACAA2,ATP5G3,ROR1,TIMP2,CDC45L,OXCT1,GARS,BUB1,KLF5,BLM,RAD54L,KCTD9,TDO2,PTTG1IP,TEAD4,C1S,HIST1H4B,CAPN6,AURKA,PGM2,CCNA2,GPSM2,HIST1H1B,KHDRBS3,HIST1H1A,NEK2,CDCA8,CDH3,PITRM1,CDC20,NOP2,CDC2,RPP38,DLGAP5,PPA1,RRAS2,MRAS,MELK,PTPLB,TPX2,NCAPD2…
Coexpression	POD1_KO_UP	POD1_KO_UP	mSigDB	0	90	394	PPAN,ADCY2,FKBP4,WDR34,ADD3,EPHB2,ESR1,WNT4,STARD10,PHGDH,CDCA3,MATN2,CDCA5,BICC1,MEIS1,APEX1,MCM3,MCM5,MCM7,C7orf58,MGP,FLNC,MIF,METTL1,ATIC,PPP1R14B,UBE2C,GRWD1,TACC3,THOP1,TK1,GJA1,CDC45L,SPON1,PARM1,KLF5,CASC5,BLM,BOC,PRDX2,CAPN6,CAD,SIPA1L1,SUV39H1,ECHDC2,CCNA2,HELLS,NT5DC2,ANO1,CDCA8,RCN3,CDH11,SEMA3C,SRM,CDC2,RHOU,PPA1,KNTC1,DTL,EPB41L4A,POLD2,HMMR,TPX2,TMEM97,PRIM1,CKS1B,PDZRN3,CLCN2,PENK…
Coexpression	BOQUEST_CD31PLUS_VS_CD31MINUS_DN	BOQUEST_CD31PLUS_VS_CD31MINUS_DN	mSigDB	0	73	247	FBN1,EFEMP1,FBLN1,FAT1,SERPINA3,SLIT3,HSPB8,FIGF,AEBP1,SFRP4,ANPEP,SDC2,MEIS1,MGP,MITF,FMO1,SVEP1,FLRT2,ATP1A2,CRISPLD2,MMP2,MME,ROR1,OLFML3,TIMP1,DDR2,FST,SPON2,GAS1,BMPR1A,C1S,PCOLCE,CAPN6,GAS7,GSTM5,HAS1,RCN3,CDH11,SEMA3C,GSN,RHOBTB3,HDAC4,DZIP1,MRC2,COL1A2,COL1A1,WNT5A,PDLIM3,GFPT2,COLEC12,COL14A1,UGDH,PDGFRL,PDGFRA,COL5A2,COL6A1,SERPINF1,IGF1,COL3A1,IGFBP6,PLA2G4A,CTSK,DCN,MFAP5,ITGBL1,ISLR,…
Coexpression	FLECHNER_KIDNEY_TRANSPLANT_REJECTION_DN	FLECHNER_KIDNEY_TRANSPLANT_REJECTION_DN	mSigDB	0	63	513	FAT1,ABAT,ABP1,ACAT1,ACADSB,ACO2,FH,PRDX3,ADD3,PGRMC1,AHCY,ALDH9A1,ALDH3A2,MAOB,SALL1,ANPEP,SLC25A4,SLC37A4,SELENBP1,FMO1,ASS1,ALDH6A1,MME,ACAA2,PGRMC2,PARM1,OXCT1,PEBP1,PRDX2,C1QBP,PC,GCDH,MYH10,NARS,NDUFAB1,NDUFS1,HADH,GPX3,RHOBTB3,CDKN1C,DZIP1,PRKCI,PRKCA,WEE1,PDZRN3,CLTB,PFN2,VDAC1,UGDH,IGFBP4,SLC25A13,CTH,IDH2,IDH1,CRYAA,TRIM2,DAP,SLC7A8,CYCS,EPB41L3,GPD1L,PTPN3,PARD3
Coexpression	BOQUEST_CD31PLUS_VS_CD31MINUS_UP	BOQUEST_CD31PLUS_VS_CD31MINUS_UP	mSigDB	0.00016	61	625	A2M,SERPINA3,NOX4,ESR1,AEBP1,ALDH1A2,ANGPT2,MATN2,ME1,SELENBP1,MGP,FLNC,FMO2,MITF,FMO1,ASNS,RRM2,TGFBR3,TOMM40,TLR3,TOP2A,BMP2,GATA2,CXCR7,CAPN6,GAS7,YARS,ANO1,GPX3,GSN,CDC2,KIAA0101,DLGAP5,MELK,CDKN1C,TPX2,WNT5A,WARS,COLEC12,COL14A1,PDGFRL,SERPINF1,IGF1,ODZ3,FAM13A,IFI27,CTSK,DCN,MAGI1,RPS6KA5,KCNK2,ADAM12,KIAA1462,ITM2A,COCH,LOX,CXCL14,LIMK2,SULF1,ZBTB16,EGFR
Coexpression	TARTE_PLASMA_BLASTIC	TARTE_PLASMA_BLASTIC	mSigDB	0	60	293	KIF2C,SLC19A1,FASN,FDPS,FH,MTHFD1,AHCY,STIL,BIRC5,MCM3,ASNS,ATIC,RRM2,RRM1,UBE2C,TOP2A,GART,GARS,TFRC,YARS,PLK4,NARS,CCNB1,CCNA2,NDUFS1,NEK2,CCT7,CCT6A,CCNF,CCNE1,GSPT1,CDC20,CDC2,KIAA0101,DLGAP5,POLD2,HMMR,TMEM97,UBE2S,PRIM1,CKS1B,WARS,VDAC1,PPIF,IGF1,CTPS,IDH2,KIF22,KIF11,RFC4,TRIP13,CBX5,DHCR24,MAD2L1,CYCS,RRP1B,DTYMK,PRPS2,LDHB,LDLR
Coexpression	GAY_YY1_DN	GAY_YY1_DN	mSigDB	0	54	243	KIF2C,ACAT2,FDPS,CDCA3,MATN2,SCD,PRC1,BIRC5,MCM4,MCM3,MCM5,MCM7,HIST1H3F,AURKB,TACC3,THY1,TK1,TOP2A,BUB1B,BUB1,AURKA,PLK4,CCNB1,CCNA2,HELLS,CENPH,SMC2,SQLE,SPAG5,SFXN1,HMMR,PRKG2,IL1R1,CRABP1,PDGFRA,PLK1,IDI1,IDH1,KIF20A,KIF22,KIF11,RFC4,TRIP13,SHCBP1,FADS2,DHCR24,MAD2L1,LPAR1,LUM,DIAPH3,LIG1,LDLR,DKK3,D4S234E
Coexpression	CMV_HCMV_TIMECOURSE_ALL_DN	CMV_HCMV_TIMECOURSE_ALL_DN	mSigDB	1e-06	50	397	SNAI2,ADD3,ETFB,ANPEP,SEMA5A,SDC2,MEIS1,APEX1,FZD2,NAV3,UBE2C,ALDH7A1,TGFBR3,ACAA2,GJA1,SEMA3A,GAS1,NR2F2,CXCR7,AURKA,SIPA1L1,GSTA4,KIAA0101,RHOBTB3,CHN1,RRAS2,POLD2,HOXA9,HOXA11,PMP22,TPX2,WEE1,PRIM2,WNT5A,TOM1L1,UMPS,UGCG,PDGFRA,COL3A1,CTPS,TPM1,KIF11,TRIM2,NCAPH,ADAM12,SMAD6,BAG2,ADAMTS2,EGFR,PTPN13
Coexpression	HOFFMANN_BIVSBII_BI_TABLE2	HOFFMANN_BIVSBII_BI_TABLE2	mSigDB	0	50	193	KIF2C,ANLN,HSPB8,FHL1,CDCA3,CDCA5,PRC1,AURKB,RRM2,RRM1,UBE2C,SGOL1,ATP5D,TK1,CDC45L,TOP2A,BUB1,RAD54L,KIF4A,AURKA,PLK4,CCNB1,CCNA2,HELLS,H2AFX,NT5DC2,NEK2,SMC2,CCNE1,GSPT1,GSN,CDC20,CD151,DLGAP5,MELK,HMMR,WT1,UBE2S,CKS1B,CLCN2,NUSAP1,KIF20A,KIF22,CD55,NCAPH,TRIP13,E2F8,CBX5,ECT2,LIG1
Coexpression	VHL_NORMAL_UP	VHL_NORMAL_UP	mSigDB	1.7e-05	48	419	SLC6A8,PTRF,ADD3,SLC2A1,SSBP3,PRC1,MCM3,FZD2,FSTL1,MCM7,FLNC,UBE2C,PGRMC2,TOP2A,RAD54L,KCTD9,C1QBP,NR2F2,CALD1,PGM2,NARS,NDN,SQLE,CDCA8,PITRM1,CDC20,PTPLB,TPX2,NOP58,XPNPEP1,WEE1,IL17RB,SAMD4A,UGCG,PLK1,PLOD2,FAM136A,NAMPT,DCBLD2,TSHZ1,TPM1,EHBP1,KPNA2,RFC4,RARRES2,ECT2,PTPN13,PARD3
Coexpression	PENG_GLUTAMINE_DN	PENG_GLUTAMINE_DN	mSigDB	0	46	250	SLC19A1,FASN,ACAT2,FKBP4,ADAM19,MTHFD1,RUVBL2,AMD1,SCD,METTL1,TOMM40,ATP5G3,C1QBP,TFRC,GCDH,COPS3,CAD,CCNB1,SQLE,CCT6A,SRM,GSPT1,NOP56,CDC20,NOP2,XRCC5,VDAC1,UMPS,PPIF,CTPS,IDI1,IDH3A,IDH1,KPNA2,DDX1,KARS,TRIP13,CYC1,DKC1,DHCR24,DHCR7,CYCS,RRP1B,IFRD2,LIMK2,LDHB
Coexpression	UVB_NHEK3_ALL	UVB_NHEK3_ALL	mSigDB	2e-05	45	386	FBN2,FASN,FAT1,ACO2,FHL1,ADK,MTHFD1,PGRMC1,ALDH1A3,ALDH9A1,SLC2A1,ME1,ASNS,ASS1,ATIC,UBE2C,MME,ATP1B1,TPBG,GLUL,TFRC,MYH10,YARS,NDUFA4,H2AFX,SEMA3C,GSPT1,CDC20,KIAA0101,POLD2,NCAPD2,CNN3,CKS1B,PFN2,PPIF,UGCG,COL5A2,CTPS,IDH2,NAMPT,PLA2G4A,ARL4A,KPNA2,DDX1,DHCR24
Coexpression	MATSUDA_VALPHAINKT_DIFF	MATSUDA_VALPHAINKT_DIFF	mSigDB	0.000137	44	406	EFEMP1,FKBP4,FIGF,FHL1,SMO,MTHFD1,SFRP2,PHGDH,SCD,CDCA5,MCM3,MCM5,MCM2,FSTL1,MCM7,ASNS,RRM2,SGOL1,GRWD1,TACC3,CLN6,TK1,TLR3,SPON2,BUB1B,RAD54L,HIST1H2BE,TFRC,SEC61A2,CCT7,CDK4,GSTA4,NOP2,PRMT1,DTL,PRIM2,IGFBP4,SLC25A13,KIF22,KIF11,MAGI1,IPO4,DTYMK,LDHB
Coexpression	IDX_TSA_UP_CLUSTER3	IDX_TSA_UP_CLUSTER3	mSigDB	0	44	90	KIF2C,WNT4,PRC1,BIRC5,MCM4,MCM3,MCM5,MCM2,MCM7,RRM2,RRM1,TACC3,CDC45L,BUB1,TCF19,KLF5,KIF4A,AURKA,CCNB1,HELLS,SMC2,CDCA8,CCNF,CDC20,CDC2,KIAA0101,DLGAP5,DTL,PRIM1,CKS1B,USP1,NUSAP1,PLK1,ASF1B,KIF20A,CSRP2,KIF22,KIF11,NCAPH,TRIP13,E2F8,MAD2L1,DTYMK,FIGNL1
Coexpression	BAF57_BT549_UP	BAF57_BT549_UP	mSigDB	0	43	228	MATN2,UNC5B,ME1,HMCN1,SDC2,MGP,ALDH6A1,MMP2,GAS5,ROR1,TIMP2,TPBG,BOC,FZD1,TDO2,C1S,GATA3,CALD1,SIPA1L1,LIMA1,ZNF711,PMP22,PROS1,WT1,COL1A1,VLDLR,WARS,IL1R1,COL3A1,IGFBP4,IGFBP6,PARVA,PRRX2,DCN,CD55,MFAP5,SULF2,ANTXR1,KIAA1462,LUM,SULF1,NGFRAP1,PTPN13
Coexpression	SERUM_FIBROBLAST_CELLCYCLE	SERUM_FIBROBLAST_CELLCYCLE	mSigDB	0	41	130	ANLN,C11orf82,AMD1,CDCA5,MCM4,MCM5,RRM2,RRM1,UBE2C,TACC3,TIMP1,TOP2A,TIPIN,BUB1,AURKA,CCNA2,HELLS,H2AFX,SPAG5,CDCA8,CCNF,CDC2,KIAA0101,DLGAP5,KNTC1,MELK,HMMR,TPX2,PRIM1,PRIM2,CKS1B,USP1,PLK1,ASF1B,RFC4,PBK,NCAPH,TRIP13,DHFR,MAD2L1,KIF20B
Coexpression	DIAB_NEPH_DN	DIAB_NEPH_DN	mSigDB	0.000456	39	366	FAT1,FGFR2,ADD3,SEMA5A,SDC2,DUSP14,MME,TGFBR3,GJA1,GLUL,GAS1,BMP2,TEAD4,C1S,CALD1,NDN,SEMA3C,GSTA4,CDKN1C,HOXA9,XRCC5,PLA2R1,PRKCI,WT1,PALLD,WARS,PFN2,UGCG,COL3A1,TYRO3,PLOD2,NAMPT,CTDSPL,DLG5,CD55,RARRES2,PREPL,SULF1,PARD3
Coexpression	SHEPARD_BMYB_MORPHOLINO_DN	SHEPARD_BMYB_MORPHOLINO_DN	mSigDB	0	39	173	ACAT2,ANLN,ACSF2,MT2A,AEBP1,CDCA3,CLDN1,TOP1MT,PRC1,BIRC5,MCM4,MCM3,MCM5,MCM2,AURKB,TACC3,TK1,TM7SF2,CDC14B,CCNB1,HELLS,CDC20,CDC2,CDCA2,DLGAP5,MELK,PMP22,TPX2,COL1A2,COL1A1,PRIM1,GPT2,MASTL,KIF11,DAP,SARDH,DHFR,LIG1,SULF1
Coexpression	BAF57_BT549_DN	BAF57_BT549_DN	mSigDB	4.4e-05	38	316	SUCLA2,FH,PRDX3,GNL3,B3GALNT1,SFRP2,KIAA1797,PAQR3,SPON2,PRDX2,C1QBP,MYH10,SORBS2,NDUFAB1,HADH,SFXN1,CCNE1,SEMA3C,RRAS2,DENND2A,HK2,NCAPG,PDLIM3,PPIF,CTPS,IDH3A,IFI27,RSPO3,TPM1,ARSJ,PBK,DIO3,DLAT,ADAM12,FADS2,MAD2L1,ADAMTS2,EGFR
Coexpression	PENG_LEUCINE_DN	PENG_LEUCINE_DN	mSigDB	0	38	144	FASN,ACAT2,FDPS,FKBP4,MTHFD1,AMD1,SCD,MCM4,TOMM40,TK1,GART,TFRC,GCDH,CAD,NBL1,CCNB1,CCNA2,SQLE,CCT6A,SRM,GSPT1,NOP56,CDC20,NOP2,MLEC,XRCC5,VDAC1,UMPS,IDI1,KPNA2,DDX1,TRIP13,CYC1,DHCR24,CYCS,RRP1B,LIMK2,LDHB
Coexpression	LEI_MYB_REGULATED_GENES	LEI_MYB_REGULATED_GENES	mSigDB	4.6e-05	37	305	CTNNAL1,MT1A,ME1,APEX1,SELENBP1,MCM2,MCM7,AURKB,ASNS,UBE2C,ATP5D,GJA1,TM7SF2,PTTG1IP,SERPING1,GATA3,AURKA,DDR1,NDUFV1,CDK4,KIAA0101,XRCC5,TPX2,COL1A2,PALLD,CLDN3,IDI1,IFI27,CTSK,TRIP6,TPM1,FADS2,LUM,FADS1,LDHB,LAMA5,KRT19
Coexpression	PENG_RAPAMYCIN_DN	PENG_RAPAMYCIN_DN	mSigDB	0	36	187	FASN,ACAT2,PRDX3,PTRF,FKBP4,AMD1,SCD,ASNS,TOMM40,ATP5G3,GOT2,BMP1,C1QBP,TFRC,GCDH,YARS,NARS,SQLE,CCT6A,CDK4,SRM,GSPT1,NOP56,NOP2,POLR2F,PPIF,CTPS,IDI1,IDH3A,TRIP13,CYC1,DHCR24,CYCS,RRP1B,LIMK2,LDHB
Coexpression	LI_FETAL_VS_WT_KIDNEY_DN	LI_FETAL_VS_WT_KIDNEY_DN	mSigDB	0	36	155	KIF2C,MCM2,AURKB,ASNS,RRM1,TOP2A,GARS,BUB1B,BLM,AURKA,YARS,PLK4,GPC1,SPAG5,RNASEH2A,CDC20,CDC2,KIAA0101,DLGAP5,CHN1,MELK,HOXA9,XRCC5,TPX2,PRIM1,PRIM2,CKS1B,CCT3,DLG5,KIF11,DDX1,TRIP13,DKC1,FADS2,MAD2L1,FADS1
Coexpression	KUMAR_HOXA_DIFF	KUMAR_HOXA_DIFF	mSigDB	0.002372	35	348	FASN,SMO,CLDN1,SCD,MEIS1,MGP,ALDH7A1,ATP1B1,CLN6,THY1,PGRMC2,C1R,GATA3,GAS7,PGM2,DDR1,GPX3,GPC1,CAPRIN2,CYP2S1,HOXA9,HOXA10,PRKCA,HK2,UGDH,IGF1,IDH1,IFI27,PLA2G4A,CD55,CYP11A1,DLAT,GNG12,ITM2A,ELN
Coexpression	LEE_TCELLS3_UP	LEE_TCELLS3_UP	mSigDB	0	35	98	KIF2C,AEBP1,CDCA3,PRC1,BIRC5,MCM4,MCM2,RRM2,UBE2C,TOP2A,BUB1B,BUB1,CASC5,KIF15,AURKA,E2F7,CCNB1,HELLS,NEK2,CDC2,CDCA2,KIAA0101,DLGAP5,DTL,MELK,HMMR,NCAPG,PALLD,NUSAP1,TSHR,KIF20A,KIF11,PBK,E2F8,DIAPH3
Coexpression	PRMT5_KD_UP	PRMT5_KD_UP	mSigDB	0	33	183	FKBP4,SFRP2,AHCY,APEX1,MCM4,MCM2,FSTL1,AURKB,RRM1,TACC3,GJA1,GAS1,C1R,NR2F2,PCDH7,COPS3,HELLS,CDK4,CDC20,PROS1,NOP58,PRIM1,PRIM2,CKS1B,TUFM,KIF20A,KIF11,IPO4,TRIP13,MRPL18,ECT2,FIGNL1,PTN
Coexpression	ELONGINA_KO_DN	ELONGINA_KO_DN	mSigDB	0	32	175	RUVBL2,MT2A,MT1A,SLC2A1,S100A6,CLYBL,MIF,ALDH7A1,BUB1B,TFRC,AURKA,NEK2,CCNE1,CDH3,GSTA4,CDKN1C,XRCC5,UBE2S,VDAC1,NUSAP1,CRABP1,ENAH,KIF20A,ARL4A,CCT3,KIF11,SULF2,DHCR24,ITM2A,ECT2,LDHB,KRT19
Coexpression	LE_MYELIN_UP	LE_MYELIN_UP	mSigDB	0	32	89	BIRC5,MCM4,MCM5,MCM7,RRM2,PPP1R14B,RRM1,TOP2A,BUB1,TCF19,AURKA,PLK4,CCNA2,H2AFX,NT5DC2,SMC2,CDCA8,CDC20,CDKN1C,CKS1B,NUSAP1,PLK1,ODZ3,KIF20A,CSRP2,KIF22,KIF11,BZW2,MAD2L1,ECT2,CXCL14,FIGNL1
Coexpression	AGEING_KIDNEY_SPECIFIC_UP	AGEING_KIDNEY_SPECIFIC_UP	mSigDB	0	31	177	FBN1,PTRF,FHL1,AEBP1,CLDN1,BICC1,PHLDA3,RAB34,ASNS,TIMP1,SPON1,TPBG,RAD54L,C1R,C1S,SERPING1,CDH11,MRAS,COL1A2,COL1A1,RBMS3,CLDN3,COL14A1,COL3A1,TPM1,ISLR,ANTXR1,GPX8,PDGFC,LUM,CXCL14
Coexpression	ALCALAY_AML_NPMC_DN	ALCALAY_AML_NPMC_DN	mSigDB	0	30	174	KIF2C,ACAT1,MTHFD1,BIRC5,MCM4,MCM2,ARL2,RRM2,UBE2C,ACAA2,TK1,KIF4A,CCNB1,CCNA2,HADH,CCNF,GSN,CDC20,RHOBTB3,DLGAP5,CHEK1,HMMR,TPX2,CKS1B,SERPINF1,IDH2,NCAPH,SHCBP1,ITM2A,MAD2L1
Coexpression	VENTRICLES_UP	VENTRICLES_UP	mSigDB	2.8e-05	28	199	SLC22A5,FH,PRDX3,MAOB,AMD1,ASS1,ATP1B1,ACAA2,GOT2,HIST1H3E,PCDH7,COPS3,GYS1,SORBS2,NDUFS1,HADH,GPC1,CHN1,POLR2F,CDKN1C,PDZRN3,VDAC1,PDE3A,IDH2,IFI27,CSRP2,LAMA2,PTPN3
Coexpression	SHEPARD_CRASH_AND_BURN_MUT_VS_WT_DN	SHEPARD_CRASH_AND_BURN_MUT_VS_WT_DN	mSigDB	0	28	157	KIF2C,SLIT3,ANLN,MT2A,CDCA3,PRC1,BIRC5,AURKB,TACC3,TK1,TM7SF2,GAS1,BUB1B,PLK4,CDC14B,CCNB1,CDC20,CDC2,CDCA2,DLGAP5,PLEKHF1,MELK,TPX2,PRIM2,MASTL,KIF11,SHCBP1,ECT2
Coexpression	IGLESIAS_E2FMINUS_UP	IGLESIAS_E2FMINUS_UP	mSigDB	0	28	139	FBLN2,SLC25A4,S100A6,MCM3,MCM5,MCM7,FMO1,GJA1,SMC2,GSN,CDKN1C,PMP22,CNN3,COL1A2,COL1A1,CKS1B,UGDH,COL5A2,SERPINF1,COL3A1,IGFBP4,DCN,RBBP7,ITM2A,LUM,LMNA,ELN,KRT19
Coexpression	REOVIRUS_HEK293_DN	REOVIRUS_HEK293_DN	mSigDB	0.000524	27	224	FBN2,EPHB2,SLC37A4,FZD2,FLNC,RAD54L,PCDH7,TFRC,GYS1,CAD,SUOX,GPC1,SQLE,CCNE1,MLEC,PFAS,ABCB6,IDH1,FADS2,DHCR24,DHCR7,KIAA1462,MAGED1,LSS,FADS1,LAMB2,LAMA5
Coexpression	IRITANI_ADPROX_LYMPH	IRITANI_ADPROX_LYMPH	mSigDB	0	27	125	KIF2C,ADD3,ANGPT2,AURKB,MGP,UBE2C,TK1,PAQR3,TOP2A,BUB1B,BUB1,HIST1H4C,CCNB1,CCNA2,SPAG5,CDC2,CDKN1C,HOXD10,PTPLB,CKS1B,PDLIM3,PLK1,CTDSPL,CSRP2,KIF11,DHCR24,KIAA1462
Coexpression	HSIAO_LIVER_SPECIFIC_GENES	HSIAO_LIVER_SPECIFIC_GENES	mSigDB	0.005291	26	250	SERPINA3,ACAT1,ACAT2,ACADSB,ADH1C,MTHFD1,PGRMC1,ASS1,ALDH6A1,TOMM40,ACAA2,FST,TDO2,C1R,C2,C1S,SERPING1,GSTZ1,HMGCS2,PROS1,SERPINF1,PLOD2,NAMPT,CYP2B6,DHCR24,LBP
Coexpression	SERUM_FIBROBLAST_CORE_DN	SERUM_FIBROBLAST_CORE_DN	mSigDB	4.5e-05	26	183	FDPS,ADD3,SCD,C7orf58,SVEP1,TIMP2,C1S,SERPING1,GSTM2,ECHDC2,CDC14B,SQLE,SQRDL,HSD17B7,CDKN1C,PLA2R1,PDZRN3,IL1R1,IDI1,KIT,FADS2,LSS,LUM,FADS1,LDLR,EGFR
Coexpression	CANCER_UNDIFFERENTIATED_META_UP	CANCER_UNDIFFERENTIATED_META_UP	mSigDB	0	26	68	KIF2C,BIRC5,MCM3,MCM2,UBE2C,TOP2A,GARS,CCNB1,CCNA2,GPSM2,H2AFX,CCT6A,CDC20,CDC2,KIAA0101,DLGAP5,MELK,NCAPD2,UBE2S,COL1A2,CKS1B,KPNA2,RFC4,NCAPH,TRIP13,MAD2L1
Coexpression	SERUM_FIBROBLAST_CORE_UP	SERUM_FIBROBLAST_CORE_UP	mSigDB	0.000202	25	189	MTHFD1,RUVBL2,MCM3,MCM7,FLNC,TOMM40,PGM2,NUP107,SMC2,RNASEH2A,CHEK1,PTPLB,UMPS,LRRC40,PLOD2,TNFRSF12A,TMEM48,DCBLD2,CENPN,IPO4,DHFR,ANKRD32,DTYMK,IFRD2,NUP93
Coexpression	LI_FETAL_VS_WT_KIDNEY_UP	LI_FETAL_VS_WT_KIDNEY_UP	mSigDB	5.2e-05	25	174	SLC22A5,MATN2,SLC37A4,MITF,ALDH6A1,ATP1B1,PGRMC2,OXCT1,SEMA3C,CDKN1C,PMP22,COL1A2,PDZRN3,VLDLR,TOM1L1,CLDN3,IL1R1,UGCG,SERPINF1,CTSO,CTDSPL,TRIM2,GNG12,PRPS2,KRT19
Coexpression	BM Top 100 - myometrium	BM Top 100 - myometrium	Body Map	0	25	67	FBLN1,SNAI2,MRGPRF,ESR1,SFRP4,SYNPO2,ALDH1A2,CLDN1,MYOCD,GAS1,MAMDC2,SMOC2,HOXA10,HOXD10,WT1,COL1A2,COL1A1,PGR,COL14A1,COL3A1,DCN,MFAP5,DES,LUM,EMX2
Coexpression	TPA_SENS_LATE_DN	TPA_SENS_LATE_DN	mSigDB	0.006909	24	230	ACADSB,SCD,PRC1,AURKB,ATP1A2,TLR3,PGRMC2,PEBP1,C1S,MYH10,YARS,GSTM5,SORBS2,HADH,NEO1,SC65,CHEK1,CHN1,PDGFRA,CTSO,KIT,LOX,KIF20B,LIMK2
Coexpression	ATRIA_UP	ATRIA_UP	mSigDB	0.000534	24	190	EFEMP1,FBLN1,FBLN2,SLIT3,FGFR2,EPHB2,AEBP1,ALDH1A2,ME1,TGFBR3,DDR2,PARM1,GAS1,NR2F2,GPX3,IL1R1,IGFBP6,PLK1,TRIP6,DAP,RARRES2,ISLR,MAGED1,EPB41L3
Coexpression	YAGI_AML_PROG_FAB	YAGI_AML_PROG_FAB	mSigDB	0.000219	24	179	AMD1,MCM3,NTRK1,TIMP2,TM7SF2,PAQR3,PBX1,GATA2,MYH10,SQLE,LAPTM4B,HOXA9,PROS1,TOM1L1,PLOD2,TPM1,DDB1,RFC4,DHCR24,BAG2,ADAMTS3,FADS1,LAMA5,ZBTB16
Coexpression	SASAKI_ATL_UP	SASAKI_ATL_UP	mSigDB	7.3e-05	24	167	KIF2C,FGFR1,MCM3,ZWINT,UBE2C,ATP1B1,ATP5G3,TK1,FST,TOP2A,PARM1,BUB1B,HIST1H4C,TFRC,GSTZ1,CCNB1,CCNA2,DLGAP5,TPX2,PLK1,IDH1,KIF11,DHCR24,MAD2L1
Coexpression	SASAKI_TCELL_LYMPHOMA_VS_CD4_UP	SASAKI_TCELL_LYMPHOMA_VS_CD4_UP	mSigDB	7.3e-05	24	167	KIF2C,FGFR1,MCM3,ZWINT,UBE2C,ATP1B1,ATP5G3,TK1,FST,TOP2A,PARM1,BUB1B,HIST1H4C,TFRC,GSTZ1,CCNB1,CCNA2,DLGAP5,TPX2,PLK1,IDH1,KIF11,DHCR24,MAD2L1
Coexpression	BRCA_BRCA1_NEG	BRCA_BRCA1_NEG	mSigDB	1.1e-05	24	149	ETFB,STARD10,MATN2,EPDR1,GLI3,GJA1,SPON1,GATA3,CXCR7,ANO1,NEO1,GPC1,SPAG5,CDH11,KANK2,HMGCS2,WT1,PALLD,PDLIM3,SERPINF1,COL3A1,PARVA,PRRX2,ITGBL1
Coexpression	STEMCELL_COMMON_UP	STEMCELL_COMMON_UP	mSigDB	0.000393	23	175	SUCLG2,FHL1,RYK,ALDH7A1,GRWD1,SH3D19,GARS,CAD,NDUFAB1,GSTA4,LAPTM4B,LIMA1,PPA1,XRCC5,NOP58,RAB18,TOM1L1,UMPS,TRIP6,RCN1,DDX1,DTYMK,CTTN
Coexpression	IDX_TSA_UP_CLUSTER6	IDX_TSA_UP_CLUSTER6	mSigDB	9.3e-05	23	159	SLC19A1,FASN,ALAD,ME1,HIBADH,MCCC1,ACAA2,ATP5D,PARM1,ISOC1,NDUFB9,NDUFB6,NDUFS1,HADH,SFXN1,MRPL51,PDHB,TUFM,RARRES2,DLAT,ACAD9,DHCR7,LDHB
Coexpression	CIS_XPC_UP	CIS_XPC_UP	mSigDB	3e-05	23	148	FDPS,ADK,MGP,UBE2C,TOMM40,GATA3,AURKA,NDP,H2AFX,RNASEH2A,CDC2,KIAA0101,PROS1,NCAPD2,COL1A1,KIF11,TRIP13,FADS2,MAD2L1,SEMA3B,FADS1,FIGNL1,NUP93
Coexpression	CHANG_SERUM_RESPONSE_DN	CHANG_SERUM_RESPONSE_DN	mSigDB	1e-06	23	124	FDPS,ADD3,SCD,SELENBP1,C7orf58,TIMP2,C1S,SERPING1,CDC14B,SQLE,GSN,SQRDL,GPR124,CDKN1C,PLA2R1,IL1R1,IDI1,KIT,FADS2,LSS,LUM,FADS1,LDLR
Coexpression	BRCA_PROGNOSIS_NEG	BRCA_PROGNOSIS_NEG	mSigDB	0	23	90	PRC1,ASNS,MCCC1,PAQR3,OXCT1,BUB1,TFRC,AURKA,GPSM2,PITRM1,DLGAP5,DTL,MELK,PTPLB,DEPDC1,CTPS,CENPN,RFC4,TRIP13,MAD2L1,ECT2,DIAPH3,SPC25
Coexpression	CMV_ALL_DN	CMV_ALL_DN	mSigDB	0	22	102	EFEMP1,FBLN1,ANPEP,AR,MITF,TGFBR3,DDR2,GAS1,C1R,NR2F2,CXCR7,CDH11,CHN1,COL1A2,COL1A1,WEE1,PDGFRA,COL5A2,COL3A1,TPM1,LAMB2,PTPN13
Coexpression	BM Top 100 - endometrium	BM Top 100 - endometrium	Body Map	0	22	66	FBLN1,SNAI2,SFRP4,ALDH1A2,TBX3,NR2F2,ANO1,HOXA9,HOXA10,HOXD10,WT1,COL1A2,COL1A1,WNT5A,PGR,IGF1,COL3A1,IGFBP4,ISLR,LUM,EMX2,KRT19
Coexpression	DOX_RESIST_GASTRIC_UP	DOX_RESIST_GASTRIC_UP	mSigDB	0	22	43	PRC1,MCM4,RRM2,RRM1,TOP2A,BUB1,NCAPG2,KIF4A,PLK4,CDCA8,CDC20,CDC2,KIAA0101,HMMR,TPX2,NCAPG,PLK1,ASF1B,RFC4,PBK,MAD2L1,DTYMK
Coexpression	IRITANI_ADPROX_VASC	IRITANI_ADPROX_VASC	mSigDB	0.000352	21	152	EFEMP1,SLC6A8,MT2A,MT1A,ANPEP,MCM5,ATP1B1,NRCAM,BGN,NR2F2,COL1A2,PFN2,COL6A1,PLOD2,IFI27,PLA2G4A,TPM1,RCN1,ITM2A,LDHB,LAMA5
Coexpression	BASSO_REGULATORY_HUBS	BASSO_REGULATORY_HUBS	mSigDB	7.1e-05	21	136	PRDX3,RUVBL2,SLC25A4,ASNS,TOMM40,GARS,CCNB1,CCNA2,NDUFAB1,CDC2,POLR2F,POLD2,TPX2,UBE2S,CTPS,RFC4,TRIP13,CYC1,ITM2A,MAD2L1,CYCS
Coexpression	MANALO_HYPOXIA_DN	MANALO_HYPOXIA_DN	mSigDB	0	21	80	PRC1,MCM4,MCM3,MCM5,MCM2,ZWINT,ATIC,RRM2,RRM1,CCNF,CCNE1,NOP56,CDC2,POLD2,UBE2S,USP1,UMPS,CTPS,TRIP13,DHFR,MAD2L1
Coexpression	RUIZ_TENASCIN_TARGETS	RUIZ_TENASCIN_TARGETS	mSigDB	0	21	77	EFEMP1,WNT4,MCM4,MCM3,FZD2,MCM5,MCM2,MCM7,RRM2,FST,FZD1,CCNA2,H2AFX,RRAS2,WNT5A,WNT6,IL1R1,PDGFRA,CTPS,TPM1,EGFR
Coexpression	ZHAN_MM_CD138_PR_VS_REST	ZHAN_MM_CD138_PR_VS_REST	mSigDB	0	21	42	SLC19A1,PRC1,BIRC5,RRM2,UBE2C,TOP2A,BUB1B,AURKA,CCNB1,NEK2,ZWILCH,CDC2,KIAA0101,DLGAP5,TPX2,NUSAP1,TSR1,RFC4,TRIP13,E2F8,SPC25
Coexpression	CROONQUIST_IL6_STARVE_UP	CROONQUIST_IL6_STARVE_UP	mSigDB	0	20	34	KIF2C,ZWINT,RRM2,UBE2C,TK1,CDC45L,TOP2A,BUB1B,BUB1,PLK4,CCNB1,CDC20,CHEK1,WEE1,KIF22,KIF11,DHFR,MAD2L1,LIG1,SPC25
Coexpression	ALCALAY_AML_NPMC_UP	ALCALAY_AML_NPMC_UP	mSigDB	0.000476	19	134	MEIS1,MMP2,HIST1H2BC,HIST1H2BE,GATA2,ECHDC2,LAPTM4B,HOXA9,HOXA11,HOXA10,WT1,TOM1L1,DLG5,COCH,LUM,LMNA,EPB41L3,LAMB2,NGFRAP1
Coexpression	CMV_24HRS_DN	CMV_24HRS_DN	mSigDB	0	19	71	EFEMP1,ANPEP,MITF,TGFBR3,DDR2,GAS1,C1R,CXCR7,CDH11,CHN1,COL1A2,COL1A1,WEE1,PDGFRA,COL5A2,COL3A1,TPM1,LAMB2,PTPN13
Coexpression	BM Top 100 - cervix	BM Top 100 - cervix	Body Map	0	19	68	FBLN1,SNAI2,MRGPRF,ESR1,SFRP4,SYNPO2,MYOCD,PI15,HOXA10,COL1A2,COL1A1,PGR,COL14A1,COL5A2,IGF1,COL3A1,DCN,MFAP5,DES
Coexpression	SHEPARD_GENES_COMMON_BW_CB_MO	SHEPARD_GENES_COMMON_BW_CB_MO	mSigDB	0	19	67	ANLN,MT2A,CDCA3,PRC1,BIRC5,AURKB,TACC3,TK1,TM7SF2,CDC14B,CCNB1,CDC20,CDC2,CDCA2,DLGAP5,MELK,TPX2,MASTL,KIF11
Coexpression	ADIP_DIFF_CLUSTER5	ADIP_DIFF_CLUSTER5	mSigDB	0	19	38	ANLN,PRC1,AURKB,RRM1,UBE2C,TK1,BUB1,CAD,CCNB1,CCNA2,H2AFX,CDC20,CDC2,ISYNA1,MELK,HMMR,NUSAP1,KIF20A,KIF22
Coexpression	AGEING_KIDNEY_SPECIFIC_DN	AGEING_KIDNEY_SPECIFIC_DN	mSigDB	0.000607	18	126	PRDX3,HIBADH,ALDH6A1,ATP5G3,GOT2,OXCT1,PEBP1,ISOC1,NDUFS1,GSTA4,RHOBTB3,ZNF711,PRKAA2,CRABP1,DLAT,ABCA5,CYCS,LDHB
Coexpression	IDX_TSA_UP_CLUSTER5	IDX_TSA_UP_CLUSTER5	mSigDB	1.9e-05	18	97	PEX11A,FDX1,ACO2,PRDX3,PTRF,ETFB,TOMM40,TMX2,PC,GYS1,NDUFAB1,PPA1,TMEM97,USMG5,CYC1,MRPL18,ADAM12,PHB2
Coexpression	BM Top 100 - coronary artery	BM Top 100 - coronary artery	Body Map	0	18	73	FBLN1,MGP,FMO2,TIMP1,BGN,C1R,SMOC2,COL1A2,COL1A1,COL14A1,COL3A1,IGFBP4,IGFBP6,TPM1,DCN,MFAP5,DES,LUM
Coexpression	BM Top 100 - saphenous vein	BM Top 100 - saphenous vein	Body Map	0	18	69	FBLN1,SYNPO2,MGP,MYOCD,CALD1,SMOC2,VGLL3,COL1A2,COL1A1,PDLIM3,COL14A1,COL3A1,TPM1,MFAP5,ITGBL1,DES,LUM,SULF1
Coexpression	CHANG_SERUM_RESPONSE_UP	CHANG_SERUM_RESPONSE_UP	mSigDB	0.005709	17	142	MTHFD1,MCM3,MCM7,FLNC,TOMM40,NUP107,SRM,RNASEH2A,CHEK1,VDAC1,UMPS,PLOD2,TNFRSF12A,TPM1,IPO4,DHFR,IFRD2
Coexpression	BM Top 100 - vagina	BM Top 100 - vagina	Body Map	2e-06	17	76	FBLN1,SNAI2,ESR1,SFRP4,SYNPO2,MYOCD,PI15,KLF5,COL1A2,COL1A1,PGR,COL14A1,COL3A1,DCN,MFAP5,DES,KRT19
Coexpression	BM Top 100 - dorsal root ganglia	BM Top 100 - dorsal root ganglia	Body Map	1e-06	17	72	SFRP4,CLDN1,AHNAK2,MATN2,FZD2,STMN2,MME,FAM70A,MAP7D2,COL1A2,SV2C,COL3A1,IGFBP6,DCN,MFAP5,LUM,SUSD2
Coexpression	P21_P53_ANY_DN	P21_P53_ANY_DN	mSigDB	0	17	46	ANLN,PRC1,MCM4,MCM3,MCM2,MCM7,AURKB,UBE2C,BUB1,AURKA,SMC2,CDC2,DLGAP5,KNTC1,TPX2,NCAPG,PBK
Coexpression	YU_CMYC_UP	YU_CMYC_UP	mSigDB	0	17	31	FDPS,ANLN,BIRC5,NUDCD2,RRM1,TSPAN4,TOP2A,BUB1,AURKA,DTL,UBE2S,CKS1B,PLK1,IDI1,KIF20A,E2F8,ECT2
Coexpression	BREASTCA_TWO_CLASSES	BREASTCA_TWO_CLASSES	mSigDB	0.006876	16	133	FKBP5,MTHFD1,MCM7,GART,CCNA2,CDK4,CD63,DLGAP5,CHEK1,POLR2F,CKS1B,VLDLR,CTPS,MAD2L1,NUP93,PARD3
Coexpression	AGEING_KIDNEY_DN	AGEING_KIDNEY_DN	mSigDB	0.002701	16	121	HIBADH,ATP5G3,GOT2,OXCT1,ISOC1,NDUFS1,RHOBTB3,ZNF711,PRKAA2,CRABP1,CTH,DCBLD2,DLAT,ABCA5,CYCS,LDHB
Coexpression	SANSOM_APC_LOSS4_UP	SANSOM_APC_LOSS4_UP	mSigDB	0.001587	16	115	EPHB2,MCM3,MCM2,MCM7,GLUL,PSMG2,PRDX2,DTL,MT4,IGFBP4,CTPS,TNFRSF12A,ACOT1,ECT2,DTYMK,DIAPH3
Coexpression	IRS1_KO_ADIP_UP	IRS1_KO_ADIP_UP	mSigDB	0.00016	16	94	FHL1,SDC2,MGP,ASNS,GAS5,TMX2,BUB1,SERPING1,YARS,SQLE,RHOU,TMEM97,WNT5A,IGF1,ODZ3,LDLR
Coexpression	FERRANDO_MLL_T_ALL_DN	FERRANDO_MLL_T_ALL_DN	mSigDB	3.9e-05	16	84	FKBP5,MCM5,MCM2,RRM1,UBE2C,ACAA2,ATP5G3,GOT2,TOP2A,GLUL,HIST1H4C,HADH,POLD2,UBE2S,PRRX2,NUP93
Coexpression	BRENTANI_CELL_CYCLE	BRENTANI_CELL_CYCLE	mSigDB	2.1e-05	16	80	CDC45L,GAS1,BUB1B,BUB1,CCNB1,CCNA2,CCNF,CCNE1,CDK4,GSPT1,CDC20,CDC2,CHEK1,CDKN1C,CKS1B,MAD2L1
Coexpression	BM Top 100 - urethra	BM Top 100 - urethra	Body Map	1.3e-05	16	77	FBLN1,SYNPO2,KLF5,MAMDC2,COL1A2,COL1A1,WNT5A,IL1R1,COL14A1,ATP8B1,COL3A1,MFAP5,DES,LUM,SULF1,KRT19
Coexpression	BM Top 100 - ovary	BM Top 100 - ovary	Body Map	5e-06	16	72	SNAI2,TGFBR3,TIMP1,C1R,C1S,NR2F2,SMOC2,WT1,COL1A2,COL1A1,PGR,COL14A1,COL3A1,IGFBP4,DCN,LUM
Coexpression	HESS_HOXAANMEIS1_DN	HESS_HOXAANMEIS1_DN	mSigDB	1e-06	16	62	PPAN,RUVBL2,MCM7,ASNS,RRM1,GAS5,CDC45L,PSMG2,C1QBP,PRMT1,HOXA9,WEE1,CTPS,TRIP13,DTYMK,IFRD2
Coexpression	HESS_HOXAANMEIS1_UP	HESS_HOXAANMEIS1_UP	mSigDB	1e-06	16	62	PPAN,RUVBL2,MCM7,ASNS,RRM1,GAS5,CDC45L,PSMG2,C1QBP,PRMT1,HOXA9,WEE1,CTPS,TRIP13,DTYMK,IFRD2
Coexpression	GOLDRATH_CELLCYCLE	GOLDRATH_CELLCYCLE	mSigDB	0	16	28	S100A6,AURKB,TACC3,CDC45L,BUB1,AURKA,PLK4,CCNA2,NEK2,CCNF,CHEK1,CKS1B,PLK1,NCAPH,MAD2L1,ECT2
Coexpression	BRCA1_OVEREXP_DN	BRCA1_OVEREXP_DN	mSigDB	0.002447	15	109	FASN,FKBP4,MTHFD1,MCM2,ATIC,CAD,NARS,CCNE1,MLEC,XRCC5,VDAC1,CTPS,DHCR24,SMAD6,RRP1B
Coexpression	CMV-UV_HCMV_6HRS_DN	CMV-UV_HCMV_6HRS_DN	mSigDB	0.00138	15	103	SNAI2,ETFB,MATN2,MEIS1,ASNS,GLI3,PARM1,GAS1,NR2F2,KIRREL,AURKA,HOXA9,HOXA11,WEE1,KIAA1462
Coexpression	VEGF_MMMEC_ALL_UP	VEGF_MMMEC_ALL_UP	mSigDB	0.000464	15	93	EFEMP1,SLC6A8,ESR1,ANGPT2,SEMA5A,MGP,MMP2,THY1,BGN,C1S,PRKCI,COL1A2,COL6A1,IFI27,ELN
Coexpression	BM Top 100 - prostate gland	BM Top 100 - prostate gland	Body Map	4.4e-05	15	76	ABP1,SYNPO2,ALDH1A3,ANPEP,MME,TBX3,PI15,CLDN3,IL1R1,ATP8B1,COL3A1,STEAP2,DES,LUM,KRT19
Coexpression	RADMACHER_AMLNORMALKARYTYPE_SIG	RADMACHER_AMLNORMALKARYTYPE_SIG	mSigDB	4.4e-05	15	76	SLC6A8,FGFR1,CTNNAL1,SLC2A1,SELENBP1,GLUL,NR2F2,NBL1,HOXA10,PMP22,CNN3,COL1A1,UGCG,IFI27,VASN
Coexpression	BM Top 100 - colon cecum	BM Top 100 - colon cecum	Body Map	2.3e-05	15	72	FBLN1,ADH1C,SFRP2,SYNPO2,MGP,KLF5,COL1A2,COL1A1,COL14A1,ATP8B1,COL3A1,MFAP5,DES,LUM,C10orf99
Coexpression	IL1_CORNEA_DN	IL1_CORNEA_DN	mSigDB	1.9e-05	15	71	SLIT3,CTNNAL1,ALDH3A2,ALDH1A2,MAP2,ME1,MITF,RYK,KDELR3,ALDH7A1,TGFBR3,MYH10,GSTA4,PRKCI,IDH2
Coexpression	EMT_UP	EMT_UP	mSigDB	3e-06	15	62	PHGDH,SDC2,FMO1,ASNS,MMP2,DDR2,GAS1,PCOLCE,CXCR7,SRM,PMP22,VLDLR,PDGFRA,COL6A1,DCN
Coexpression	IDX_TSA_UP_CLUSTER2	IDX_TSA_UP_CLUSTER2	mSigDB	2e-06	15	60	FKBP5,SPHK1,MAP3K6,GRWD1,TGFBR3,TIMP1,GJA1,FST,TEAD4,CAD,IL1R1,UGDH,FTSJ3,PTGES,LIMK1
Coexpression	CMV_IE86_UP	CMV_IE86_UP	mSigDB	0	15	50	MCM3,MCM5,MCM2,MCM7,RRM1,BLM,H2AFX,CCNE1,CDC2,KIAA0101,TPX2,UMPS,KIF11,DHFR,MAD2L1
Coexpression	GREENBAUM_E2A_UP	GREENBAUM_E2A_UP	mSigDB	0	15	33	KIF2C,ANLN,FGFR2,TOP2A,BUB1,KIF4A,AURKA,PLK4,CCNB1,CCNA2,H2AFX,NUSAP1,KIF11,MAD2L1,ECT2
Coexpression	CMV_HCMV_TIMECOURSE_48HRS_DN	CMV_HCMV_TIMECOURSE_48HRS_DN	mSigDB	0.004897	14	106	ADD3,ETFB,SEMA5A,SDC2,MEIS1,FZD2,RRAS2,POLD2,UGCG,COL3A1,ADAM12,SMAD6,ADAMTS2,EGFR
Coexpression	HDACI_COLON_BUT16HRS_DN	HDACI_COLON_BUT16HRS_DN	mSigDB	0.00412	14	104	FDPS,CDCA3,PPP1R14B,ATP5B,ISOC1,SMC2,SQRDL,CDC2,KIAA0101,CKS1B,FAM136A,ENAH,DLG5,DTYMK
Coexpression	BM Top 100 - trigerminal ganglia	BM Top 100 - trigerminal ganglia	Body Map	0.000199	14	77	SFRP4,AHNAK2,MATN2,STMN2,MME,FAM70A,KLF5,PMP22,COL1A2,SV2C,COL14A1,COL3A1,IGFBP6,LUM
Coexpression	BM Top 100 - mammary gland	BM Top 100 - mammary gland	Body Map	0.000128	14	74	FBLN1,SFRP4,ANPEP,MGP,FMO2,PI15,GATA3,ANO1,COL1A2,COL1A1,COL3A1,DCN,LUM,KRT19
Coexpression	BM Top 100 - stomach fundus	BM Top 100 - stomach fundus	Body Map	0.00011	14	73	FBLN1,SYNPO2,MGP,SMOC2,COL1A2,COL1A1,COL14A1,ATP8B1,COL3A1,TPM1,DCN,MFAP5,DES,LUM
Coexpression	YAO_P4_KO_VS_WT_UP	YAO_P4_KO_VS_WT_UP	mSigDB	9.4e-05	14	72	B3GALNT1,WNT4,SCD,MEIS1,ATP1A2,TBX3,NBL1,CDKN1C,PROS1,IDH2,ARL4A,RARRES2,ELN,LAMA2
Coexpression	VANTVEER_BREAST_OUTCOME_GOOD_VS_POOR_DN	VANTVEER_BREAST_OUTCOME_GOOD_VS_POOR_DN	mSigDB	2.8e-05	14	65	PRC1,AKAP2,BIRC5,ASNS,RRM2,MCCC1,TK1,BUB1,TFRC,CTPS,RFC4,TRIP13,MAD2L1,ECT2
Coexpression	VERNELL_PRB_CLSTR1	VERNELL_PRB_CLSTR1	mSigDB	2e-05	14	63	CDCA5,MCM4,MCM7,RRM2,RRM1,JPH1,FST,BLM,CCNE1,KANK2,MELK,TMEM97,ASF1B,RFC4
Coexpression	JECHLINGER_EMT_UP	JECHLINGER_EMT_UP	mSigDB	3e-06	14	54	PHGDH,SDC2,FMO1,ASNS,MMP2,DDR2,GAS1,PCOLCE,SRM,PMP22,VLDLR,PDGFRA,COL6A1,DCN
Coexpression	LE_MYELIN_DN	LE_MYELIN_DN	mSigDB	0.004434	13	94	MT2A,SLC2A1,SCD,PMP22,CLTB,IDI1,CD55,DHCR24,LSS,LOX,SEMA3B,FADS1,ZBTB16
Coexpression	SANA_IFNG_ENDOTHELIAL_DN	SANA_IFNG_ENDOTHELIAL_DN	mSigDB	0.001797	13	85	FGFR1,CTNNAL1,APEX1,GJA1,TFRC,NDUFA4,NT5DC2,PRMT1,POLD2,TPX2,CCT3,ANTXR1,TXNDC5
Coexpression	PEART_HISTONE_DN	PEART_HISTONE_DN	mSigDB	0.000411	13	73	MCM3,MCM5,MCM7,ZWINT,UBE2C,PLK4,SUV39H1,KNTC1,HDAC4,WT1,PLK1,DTYMK,IFRD2
Coexpression	CORDERO_KRAS_KD_VS_CONTROL_UP	CORDERO_KRAS_KD_VS_CONTROL_UP	mSigDB	0.000411	13	73	SLC22A5,ADAM19,EPHB2,MATN2,P4HA2,FLRT2,BMP1,C1S,CALD1,COL1A1,TUFT1,TPM1,DKK3
Coexpression	BHATTACHARYA_ESC_UP	BHATTACHARYA_ESC_UP	mSigDB	0.000144	13	66	MTHFD1,SFRP2,MAD2L2,TK1,GJA1,KIF4A,CCNB1,CDC2,LAPTM4B,CRABP1,IDH1,KPNA2,LDHB
Coexpression	OLDAGE_DN	OLDAGE_DN	mSigDB	2e-06	13	46	FBN2,KIF2C,MCM2,UBE2C,CCNA2,H2AFX,CCNF,CDH11,CDC20,CKS1B,UGCG,PLK1,KIF11
Coexpression	ADIP_DIFF_CLUSTER4	ADIP_DIFF_CLUSTER4	mSigDB	0	13	34	SERPINA3,MCM4,MCM5,MCM7,ASS1,RRM2,GRWD1,HELLS,SMC2,ASF1B,MRPL18,ECM1,IFRD2
Coexpression	PARP_KO_UP	PARP_KO_UP	mSigDB	0	13	30	AK1,S100A6,MGP,FST,GPX3,TINAGL1,IGFBP4,IGFBP6,PRRX2,DCN,MFAP5,CTTN,ELN
Coexpression	BM Top 100 - adipose tissue omental	BM Top 100 - adipose tissue omental	Body Map	0.001594	12	74	FBLN1,MGP,FMO2,GAS1,DGAT2,VGLL3,WT1,COL1A2,COL1A1,COL3A1,DCN,LUM
Coexpression	BM Top 100 - adipose tissue	BM Top 100 - adipose tissue	Body Map	0.000966	12	70	FBN1,FBLN1,C1S,DGAT2,VGLL3,COL1A2,COL1A1,IGF1,COL3A1,DCN,MFAP5,LUM
Coexpression	HTERT_DN	HTERT_DN	mSigDB	0.000739	12	68	SLIT3,ARL4D,BLM,CDON,COL3A1,PLOD2,ISLR,ADAM12,ANTXR1,PTGES,FAM84A,ELN
Coexpression	HEARTFAILURE_VENTRICLE_DN	HEARTFAILURE_VENTRICLE_DN	mSigDB	0.000559	12	66	AMD1,MPI,TMEM147,TFRC,POLR2L,WARS,ABCB6,IDH1,NAMPT,IFI27,CSRP2,IFRD2
Coexpression	UVB_NHEK3_C7	UVB_NHEK3_C7	mSigDB	6.3e-05	12	53	ADK,MTHFD1,ASNS,ASS1,ATIC,UBE2C,YARS,CDC20,KIAA0101,NCAPD2,IDH2,PLA2G4A
Coexpression	REN_E2F1_TARGETS	REN_E2F1_TARGETS	mSigDB	1e-06	12	36	MTHFD1,MCM3,MCM5,RRM1,TOP2A,RAD54L,CDC2,KIAA0101,PRIM2,UMPS,RFC4,CBX5
Coexpression	ROS_MOUSE_AORTA_DN	ROS_MOUSE_AORTA_DN	mSigDB	0.006674	11	77	SERPINA3,SFRP2,S100A6,MGP,BGN,SERPING1,GPX3,PMP22,ENAH,TPM1,ELN
Coexpression	MOOTHA_VOXPHOS	MOOTHA_VOXPHOS	mSigDB	0.006674	11	77	ATP5B,ATP5G3,ATP5D,NDUFA4,NDUFAB1,NDUFA10,NDUFB6,NDUFS1,CYC1,CYCS,NGFRAP1
Coexpression	BRCA1_OVEREXP_PROSTATE_DN	BRCA1_OVEREXP_PROSTATE_DN	mSigDB	0.006674	11	77	FBN1,FBLN1,AHCY,STIL,ACAA2,COPS3,SEMA3C,UGCG,TRIP6,TPM1,NCAPH
Coexpression	BM Top 100 - thyroid gland	BM Top 100 - thyroid gland	Body Map	0.004923	11	74	MATN2,TBX3,FZD1,GPX3,PLA2R1,CLDN3,CRABP1,ATP8B1,COL3A1,TSHR,LUM
Coexpression	BRUNO_IL3_DN	BRUNO_IL3_DN	mSigDB	0.001331	11	63	AK1,SCD,S100A6,PBX1,HIST1H2BC,HK2,SERPINF1,ENAH,RCN1,CD55,DHCR7
Coexpression	CANCER_NEOPLASTIC_META_UP	CANCER_NEOPLASTIC_META_UP	mSigDB	0.001009	11	61	AHCY,MCM3,TOP2A,CDC2,KIAA0101,TPX2,UBE2S,COL1A2,PLK1,KPNA2,RFC4
Coexpression	FSH_OVARY_MCV152_UP	FSH_OVARY_MCV152_UP	mSigDB	0.000874	11	60	FASN,FDPS,MEIS1,HIST1H2BJ,TM7SF2,HIST1H4C,SQLE,COL3A1,IDI1,FADS2,FADS1
Coexpression	LEE_MYC_DN	LEE_MYC_DN	mSigDB	0.000755	11	59	EFEMP1,SERPINA3,FKBP5,MT2A,SLC37A4,TDO2,PCOLCE,SFXN1,IL1R1,IGF1,EGFR
Coexpression	ADIP_DIFF_CLUSTER1	ADIP_DIFF_CLUSTER1	mSigDB	0.000403	11	55	FIGF,SFRP2,FZD2,MGP,GAS1,PDGFRA,IGF1,IDH1,CTSK,TPM1,SERPINB9
Coexpression	INOS_ALL_UP	INOS_ALL_UP	mSigDB	0.000341	11	54	PABPC4,MCM4,MCM5,MCM2,MIF,RRM1,CCNE1,SRM,PPA1,RBBP7,LIG1
Coexpression	CANTHARIDIN_DN	CANTHARIDIN_DN	mSigDB	0.0002	11	51	MTHFD1,RUVBL2,MCM7,RRM2,RRM1,ATP5G3,NDUFB6,POLD2,PRIM1,CTPS,IDH3A
Coexpression	VEGF_MMMEC_6HRS_UP	VEGF_MMMEC_6HRS_UP	mSigDB	0.000137	11	49	SLC6A8,ESR1,SEMA5A,MGP,MMP2,THY1,BGN,C1S,COL1A2,COL6A1,ELN
Coexpression	NAKAJIMA_MCSMBP_MAST	NAKAJIMA_MCSMBP_MAST	mSigDB	9.2e-05	11	47	PTRF,MT2A,MT1A,MAOB,DUSP14,TIMP1,FST,TSPAN4,PEBP1,GATA2,KIT
Coexpression	POD1_KO_MOST_UP	POD1_KO_MOST_UP	mSigDB	0	11	29	STARD10,PHGDH,HMMR,PENK,COL6A1,SERPINF1,COL3A1,DCN,LUM,LBP,PTN
Coexpression	ADIP_DIFF_UP	ADIP_DIFF_UP	mSigDB	0.008577	10	69	PEX11A,FASN,SERPINA3,ALAD,ME1,SELENBP1,PC,IDH3G,IDH1,DCN
Coexpression	CARIES_PULP_DN	CARIES_PULP_DN	mSigDB	0.007744	10	68	FGFR1,ATP1A2,FAM70A,SPON1,SORBS2,LGR4,CRABP1,KIT,TRIM2,DIO3
Coexpression	HTERT_UP	HTERT_UP	mSigDB	0.006975	10	67	EFEMP1,SLC6A8,FHL1,TMTC1,ASS1,KDELR3,USP53,CALD1,TSHZ1,LUM
Coexpression	ROSS_FAB_M7	ROSS_FAB_M7	mSigDB	0.005614	10	65	GATA2,NDUFB6,NEO1,SQLE,LAPTM4B,PROS1,PLOD2,TPM1,FADS2,NGFRAP1
Coexpression	UVB_NHEK3_C8	UVB_NHEK3_C8	mSigDB	0.005017	10	64	FBN2,FASN,FHL1,ALDH9A1,SLC2A1,ME1,MYH10,SEMA3C,PFN2,COL5A2
Coexpression	MYC_TARGETS	MYC_TARGETS	mSigDB	0.000132	10	41	FASN,FKBP4,APEX1,TFRC,CAD,CCNA2,CCNE1,CDK4,SRM,TPM1
Coexpression	P21_ANY_DN	P21_ANY_DN	mSigDB	2.3e-05	10	34	SPAG5,CDC20,KIAA0101,DTL,UBE2S,CKS1B,PLK1,KIF20A,PBK,TRIP13
Coexpression	CROONQUIST_IL6_RAS_DN	CROONQUIST_IL6_RAS_DN	mSigDB	1e-06	10	24	KIF2C,MCM3,UBE2C,BUB1B,CCNB1,CDC20,CDC2,WEE1,KIF22,SPC25
Coexpression	HADDAD_HSC_CD7_UP	HADDAD_HSC_CD7_UP	mSigDB	0.008891	9	59	MCM4,ZWINT,RRM2,MME,SPON1,KIF15,CDC20,PALLD,SERPINF1
Coexpression	HADDAD_CD45CD7_PLUS_VS_MINUS_UP	HADDAD_CD45CD7_PLUS_VS_MINUS_UP	mSigDB	0.008891	9	59	MCM4,ZWINT,RRM2,MME,SPON1,KIF15,CDC20,PALLD,SERPINF1
Coexpression	LEE_MYC_UP	LEE_MYC_UP	mSigDB	0.0038	9	52	CDCA3,GLUL,GSTM2,CDC2,NUSAP1,IDH3A,KIF20A,CSRP2,PDGFC
Coexpression	SCHUMACHER_MYC_UP	SCHUMACHER_MYC_UP	mSigDB	0.0038	9	52	FKBP4,MTHFD1,AEBP1,AHCY,TFRC,POLD2,CTPS,NAMPT,PRPS2
Coexpression	ZHAN_MM_CD138_MS_VS_REST	ZHAN_MM_CD138_MS_VS_REST	mSigDB	0.001131	9	44	FZD2,MITF,PBX1,TEAD1,PALLD,PCSK5,MAGI1,DTNA,NGFRAP1
Coexpression	IDX_TSA_DN_CLUSTER1	IDX_TSA_DN_CLUSTER1	mSigDB	0.000793	9	42	FBN1,FBLN2,SLC6A8,S100A6,TIMP1,PROS1,TINAGL1,PRRX2,CTTN
Coexpression	ABBUD_LIF_UP	ABBUD_LIF_UP	mSigDB	0.000658	9	41	ACAA2,TSPAN4,HAS1,GPX3,SQRDL,RHOU,IL1R1,CXCL14,LBP
Coexpression	CMV_HCMV_TIMECOURSE_24HRS_DN	CMV_HCMV_TIMECOURSE_24HRS_DN	mSigDB	0.000543	9	40	ADD3,ANPEP,ALDH7A1,SEMA3A,GSTA4,RHOBTB3,WNT5A,UGCG,PDGFRA
Coexpression	IRS_KO_ADIP_DN	IRS_KO_ADIP_DN	mSigDB	0.000361	9	38	SNAI2,SFRP2,FMO1,GJA1,CAPN6,IL1R1,COL6A1,LPAR1,DKK3
Coexpression	GENOTOXINS_ALL_4HRS_REG	GENOTOXINS_ALL_4HRS_REG	mSigDB	1.9e-05	9	27	ANLN,PRC1,BUB1,TCF19,AURKA,NEK2,CDC20,KIF22,ECT2
Coexpression	P21_P53_MIDDLE_DN	P21_P53_MIDDLE_DN	mSigDB	4e-06	9	23	ANLN,MCM4,MCM3,MCM7,AURKB,BUB1,SMC2,KNTC1,PBK
Coexpression	TSADAC_HYPOMETH_OVCA_UP	TSADAC_HYPOMETH_OVCA_UP	mSigDB	0.008897	8	49	MCM4,METTL1,UBE2C,HIST1H2BK,HIST1H4H,HIST1H3B,CALD1,TPX2
Coexpression	HYPOPHYSECTOMY_RAT_DN	HYPOPHYSECTOMY_RAT_DN	mSigDB	0.007852	8	48	FDPS,SCD,MGP,ACAA2,HADH,COL3A1,IDH1,DCN
Coexpression	BECKER_TAMOXIFEN_RESISTANT_DN	BECKER_TAMOXIFEN_RESISTANT_DN	mSigDB	0.006042	8	46	FGFR1,ME1,ACAA2,GJA1,GATA3,KHDRBS3,SEMA3C,IL1R1
Coexpression	IDX_TSA_UP_CLUSTER4	IDX_TSA_UP_CLUSTER4	mSigDB	0.002074	8	39	FKBP4,GLUL,NOP2,RHOU,COL6A1,IDH3A,CCT3,DPEP1
Coexpression	METASTASIS_ADENOCARC_DN	METASTASIS_ADENOCARC_DN	mSigDB	0.000801	8	34	ACADSB,MAOB,ROR1,NR2F2,PRKG2,NCAPH,RORB,PTN
Coexpression	SHIPP_FL_VS_DLBCL_DN	SHIPP_FL_VS_DLBCL_DN	mSigDB	0.000801	8	34	MCM7,ATIC,TFRC,CCNB1,DLGAP5,MELK,IDH2,CCT3
Coexpression	CPR_NULL_LIVER_UP	CPR_NULL_LIVER_UP	mSigDB	0.000647	8	33	FDPS,SCD,ASNS,SQLE,TMEM97,UGDH,CYP2B6,DHCR24
Coexpression	IRITANI_ADPROX_UP	IRITANI_ADPROX_UP	mSigDB	0.000106	8	26	UBE2C,TK1,TOP2A,BUB1B,CDC2,CDKN1C,PDLIM3,CSRP2
Coexpression	MIDDLEAGE_DN	MIDDLEAGE_DN	mSigDB	0	8	14	KIF2C,UBE2C,CCNA2,H2AFX,CCNF,CDC20,PLK1,KIF11
Coexpression	CMV_HCMV_TIMECOURSE_14HRS_DN	CMV_HCMV_TIMECOURSE_14HRS_DN	mSigDB	0.008396	7	39	APEX1,NR2F2,PMP22,PRIM2,TRIM2,SMAD6,BAG2
Coexpression	NI2_MOUSE_UP	NI2_MOUSE_UP	mSigDB	0.008396	7	39	SPHK1,NDUFS1,COL3A1,TPM1,LOX,PTGES,ELN
Coexpression	PASSERINI_EM	PASSERINI_EM	mSigDB	0.004532	7	35	EFEMP1,P4HA2,TIMP1,COL6A1,PLOD2,DCN,LUM
Coexpression	ADIP_VS_FIBRO_UP	ADIP_VS_FIBRO_UP	mSigDB	0.003823	7	34	FASN,PC,PPA1,VLDLR,CPT2,IGF1,LDHB
Coexpression	SMITH_HCV_INDUCED_HCC_UP	SMITH_HCV_INDUCED_HCC_UP	mSigDB	0.003201	7	33	ACACA,FDPS,SEMA5A,SDC2,TOP2A,TBX3,GSTA4
Coexpression	NEMETH_TNF_DN	NEMETH_TNF_DN	mSigDB	0.001788	7	30	SLC6A12,SCD,APEX1,AURKA,HELLS,CCNF,CHEK1
Coexpression	FRASOR_ER_UP	FRASOR_ER_UP	mSigDB	0.001788	7	30	SLC22A5,SDC2,TOP2A,IGFBP4,RFC4,PTGES,EPB41L3
Coexpression	VEGF_MMMEC_12HRS_UP	VEGF_MMMEC_12HRS_UP	mSigDB	0.001446	7	29	SLC6A8,MGP,MMP2,THY1,BGN,COL1A2,ELN
Coexpression	MENSSEN_MYC_UP	MENSSEN_MYC_UP	mSigDB	0.001446	7	29	C1QBP,CCNB1,CDK4,POLR2F,PPIF,CCT3,LDHB
Coexpression	YAO_P4_KO_VS_WT_DN	YAO_P4_KO_VS_WT_DN	mSigDB	2.1e-05	7	16	ABP1,ALDH1A2,TGFBR3,GJA1,FST,HOXA11,HOXA10
Coexpression	LAMB_CYCLIN_D3_GLOCUS	LAMB_CYCLIN_D3_GLOCUS	mSigDB	1.3e-05	7	15	MCM7,RRM2,TK1,TOP2A,PRIM1,NCAPH,LIG1
Coexpression	P21_P53_EARLY_DN	P21_P53_EARLY_DN	mSigDB	4e-06	7	13	PRC1,UBE2C,AURKA,CDC2,DLGAP5,TPX2,NCAPG
Coexpression	UVB_NHEK3_C6	UVB_NHEK3_C6	mSigDB	0.008429	6	30	ACO2,TPBG,POLD2,CKS1B,ARL4A,DHCR24
Coexpression	TNFALPHA_TGZ_ADIP_DN	TNFALPHA_TGZ_ADIP_DN	mSigDB	0.005931	6	28	FASN,ALAD,SELENBP1,PC,IDH3G,IDH1
Coexpression	CMV_UV-CMV_COMMON_HCMV_6HRS_DN	CMV_UV-CMV_COMMON_HCMV_6HRS_DN	mSigDB	0.005931	6	28	SNAI2,MEIS1,GAS1,NR2F2,HOXA11,WEE1
Coexpression	HG_PROGERIA_DN	HG_PROGERIA_DN	mSigDB	0.003258	6	25	KIF2C,MCM2,H2AFX,CCNF,CKS1B,UGCG
Coexpression	4NQO_UNIQUE_FIBRO_UP	4NQO_UNIQUE_FIBRO_UP	mSigDB	0.001605	6	22	FBLN2,HSPB8,RHOBTB3,PPA1,POLR2F,PDGFRL
Coexpression	CMV_HCMV_TIMECOURSE_16HRS_DN	CMV_HCMV_TIMECOURSE_16HRS_DN	mSigDB	0.000926	6	20	NAV3,TGFBR3,ACAA2,CXCR7,SIPA1L1,RHOBTB3
Coexpression	XU_CBP_UP	XU_CBP_UP	mSigDB	0.000926	6	20	GNL3,PPAN,S100A6,MCM2,PRMT1,RCN1
Coexpression	COLLER_MYC_UP	COLLER_MYC_UP	mSigDB	0.000683	6	19	FKBP4,AHCY,C1QBP,TFRC,PPIF,NAMPT
Coexpression	P21_MIDDLE_DN	P21_MIDDLE_DN	mSigDB	0.000155	6	15	KIAA0101,DTL,UBE2S,CKS1B,PBK,TRIP13
Coexpression	METASTASIS_ADENOCARC_UP	METASTASIS_ADENOCARC_UP	mSigDB	9.8e-05	6	14	FASN,FBLN2,PRMT1,COL1A2,COL1A1,MAD2L1
Coexpression	UVC_LOW_C2_DN	UVC_LOW_C2_DN	mSigDB	0.004691	5	19	NAV3,SIPA1L1,PRIM2,SAMD4A,EHBP1
Coexpression	CPR_LOW_LIVER_UP	CPR_LOW_LIVER_UP	mSigDB	0.002763	5	17	FDPS,SCD,SQLE,CYP2B6,DHCR7
Coexpression	ADIPOCYTE_PPARG_UP	ADIPOCYTE_PPARG_UP	mSigDB	0.002052	5	16	FASN,ABP1,ACSL4,AEBP1,PC
Coexpression	PARP_KO_DN	PARP_KO_DN	mSigDB	0.001041	5	14	CCNB1,CCNA2,CDC20,UBE2S,PRIM1
Coexpression	OXSTRESS_BREASTCA_DN	OXSTRESS_BREASTCA_DN	mSigDB	0.000161	5	10	UBE2C,HIST1H4C,CCNA2,CHEK1,PLK1
Coexpression	P21_EARLY_DN	P21_EARLY_DN	mSigDB	0.004551	4	12	SPAG5,CDC20,PLK1,KIF20A
Coexpression	PREADIP_VS_FIBRO_UP	PREADIP_VS_FIBRO_UP	mSigDB	0.004551	4	12	PMP22,VLDLR,IL1R1,ECM1
Coexpression	DAC_FIBRO_DN	DAC_FIBRO_DN	mSigDB	0.003186	4	11	MCM2,CCNA2,KIAA0101,KIF11
Coexpression	FERRANDO_CHEMO_RESPONSE_PATHWAY	FERRANDO_CHEMO_RESPONSE_PATHWAY	mSigDB	0.002129	4	10	MTHFD1,APEX1,TK1,DTYMK
Coexpression	COLLER_MYC_DN	COLLER_MYC_DN	mSigDB	0.003912	3	6	A2M,PDGFRA,TPM1
Domain	PS01187	EGF_CA	PROSITE	1.4e-05	14	70	EFEMP1,FAT1,FBLN2,SLIT3,SCUBE1,HMCN1,EFEMP2,BMP1,C1R,C1S,CD248,VLDLR,LTBP3,MASP1
Domain	PS00010	ASX_HYDROXYL	PROSITE	8.7e-05	13	72	EFEMP1,FAT1,FBLN2,SCUBE1,MATN2,HMCN1,EFEMP2,BMP1,C1R,C1S,VLDLR,LTBP3,MASP1
Domain	IPR001881	EGF_Ca_bd	InterPro	4e-05	13	67	EFEMP1,FAT1,FBLN2,SLIT3,MATN2,HMCN1,EFEMP2,BMP1,C1R,C1S,CD248,VLDLR,MASP1
Domain	SM00179	EGF_CA	SMART	2e-05	13	63	EFEMP1,FAT1,FBLN2,SLIT3,MATN2,HMCN1,EFEMP2,BMP1,C1R,C1S,CD248,VLDLR,MASP1
Domain	IPR009030	Growth_fac_rcpt	InterPro	0.000129	12	65	EFEMP1,FAT1,FBLN2,MATN2,EFEMP2,IGFBP4,IGFBP6,PCSK5,RSPO3,LAMB2,LAMA5,EGFR
Domain	IPR000152	Asx_hydroxyl_S	InterPro	0.000613	11	66	EFEMP1,FAT1,FBLN2,MATN2,HMCN1,EFEMP2,BMP1,C1R,C1S,VLDLR,MASP1
Domain	PF00125	Histone	Pfam	9.3e-05	10	45	HIST1H2BJ,HIST1H2BK,HIST2H3C,HIST1H2BH,HIST1H2BM,HIST1H2BL,HIST1H2BN,HIST1H2BB,H2AFX,HIST4H4
Domain	IPR007125	Histone_core_D	InterPro	9.3e-05	10	45	HIST1H2BJ,HIST1H2BK,HIST2H3C,HIST1H2BH,HIST1H2BM,HIST1H2BL,HIST1H2BN,HIST1H2BB,H2AFX,HIST4H4
Domain	PF00092	VWA	Pfam	0.00023	7	25	MATN2,C2,CACNA2D1,COL14A1,COL6A1,ANTXR1,COCH
Domain	PS50038	FZ	PROSITE	9.4e-05	7	22	SMO,SFRP2,SFRP4,SFRP5,FZD2,ROR1,FZD1
Domain	PF01392	Fz	Pfam	4.7e-05	7	20	SMO,SFRP2,SFRP4,SFRP5,FZD2,ROR1,FZD1
Domain	IPR000024	Fz_domain	InterPro	4.7e-05	7	20	SMO,SFRP2,SFRP4,SFRP5,FZD2,ROR1,FZD1
Domain	IPR000558	Histone_H2B	InterPro	3.2e-05	7	19	HIST1H2BJ,HIST1H2BK,HIST1H2BH,HIST1H2BM,HIST1H2BL,HIST1H2BN,HIST1H2BB
Domain	PD000497	Histone_H2B	ProDom	3.2e-05	7	19	HIST1H2BJ,HIST1H2BK,HIST1H2BH,HIST1H2BM,HIST1H2BL,HIST1H2BN,HIST1H2BB
Domain	PS00357	HISTONE_H2B	PROSITE	3.2e-05	7	19	HIST1H2BJ,HIST1H2BK,HIST1H2BH,HIST1H2BM,HIST1H2BL,HIST1H2BN,HIST1H2BB
Domain	SM00427	H2B	SMART	3.2e-05	7	19	HIST1H2BJ,HIST1H2BK,HIST1H2BH,HIST1H2BM,HIST1H2BL,HIST1H2BN,HIST1H2BB
Domain	PS50189	NTR	PROSITE	0.000158	6	17	SFRP2,SFRP4,SFRP5,TIMP1,TIMP2,PCOLCE
Domain	IPR001134	Netrin_C	InterPro	0.000158	6	17	SFRP2,SFRP4,SFRP5,TIMP1,TIMP2,PCOLCE
Domain	SM00063	FRI	SMART	0.000107	6	16	SMO,SFRP2,SFRP4,SFRP5,FZD2,FZD1
Domain	PS50975	ATP_GRASP	PROSITE	1e-06	6	8	SUCLG2,ACACA,MCCC1,GART,PC,CAD
Domain	PS00070	ALDEHYDE_DEHYDR_CYS	PROSITE	0.000541	5	14	ALDH1A3,ALDH9A1,ALDH1A2,ALDH6A1,ALDH7A1
Domain	PS00687	ALDEHYDE_DEHYDR_GLU	PROSITE	0.000541	5	14	ALDH1A3,ALDH9A1,ALDH1A2,ALDH6A1,ALDH7A1
Domain	PS50051	MCM_2	PROSITE	8e-06	5	7	MCM4,MCM3,MCM5,MCM2,MCM7
Domain	IPR011761	ATP-grasp	InterPro	8e-06	5	7	SUCLG2,MCCC1,GART,PC,CAD
Domain	IPR001208	MCM	InterPro	8e-06	5	7	MCM4,MCM3,MCM5,MCM2,MCM7
Domain	PD001041	MCM	ProDom	8e-06	5	7	MCM4,MCM3,MCM5,MCM2,MCM7
Domain	SM00350	MCM	SMART	8e-06	5	7	MCM4,MCM3,MCM5,MCM2,MCM7
Domain	PF00493	MCM	Pfam	8e-06	5	7	MCM4,MCM3,MCM5,MCM2,MCM7
Domain	PS00847	MCM_1	PROSITE	8e-06	5	7	MCM4,MCM3,MCM5,MCM2,MCM7
Domain	IPR012303	NAD_ADH	InterPro	0.000782	4	9	ALDH1A3,ALDH9A1,ALDH1A2,ALDH6A1
Domain	PS50968	BIOTINYL_LIPOYL	PROSITE	0.000453	4	8	ACACA,MCCC1,PC,DLAT
Domain	IPR013817	Pre-ATP_grasp	InterPro	0.000237	4	7	MCCC1,GART,PC,CAD
Domain	PS00470	IDH_IMDH	PROSITE	3.7e-05	4	5	IDH3G,IDH3A,IDH2,IDH1
Domain	IPR001804	IDH_IMDH_dimeric	InterPro	3.7e-05	4	5	IDH3G,IDH3A,IDH2,IDH1
Domain	PF00180	Iso_dh	Pfam	3.7e-05	4	5	IDH3G,IDH3A,IDH2,IDH1
Domain	IPR013814	IDH_IMDH	InterPro	3.7e-05	4	5	IDH3G,IDH3A,IDH2,IDH1
Domain	PF02786	CPSase_L_D2	Pfam	0.000562	3	4	MCCC1,PC,CAD
Domain	PS00867	CPSASE_2	PROSITE	0.000562	3	4	ACACA,MCCC1,CAD
Domain	PF00289	CPSase_L_chain	Pfam	0.000562	3	4	MCCC1,PC,CAD
Domain	PS50979	BC	PROSITE	0.000562	3	4	ACACA,MCCC1,PC
Domain	IPR009081	ACP_like	InterPro	0.000562	3	4	FASN,MRPL50,NDUFAB1
Domain	IPR005479	CPSase_D2_ATP_bd	InterPro	0.000562	3	4	MCCC1,PC,CAD
Domain	IPR011054	Rudmnt_hyb_motif	InterPro	0.000562	3	4	MCCC1,GART,PC
Domain	PS00188	BIOTIN	PROSITE	0.000562	3	4	ACACA,MCCC1,PC
Domain	IPR005481	CPase_L_N	InterPro	0.000562	3	4	MCCC1,PC,CAD
Domain	IPR011361	Pept_S1_Comp_Act	InterPro	0.000146	3	3	C1R,C1S,MASP1
Drug	D011374	Progesterone	CTD	0	165	1201	FBN1,A2M,FBLN1,SERPINA3,FBLN2,ABAT,ACAT2,FDPS,FH,FGFR1,FGFR2,FKBP5,FIGF,PGRMC1,ESR1,MT2A,MT1A,WNT4,SFRP4,SPHK1,ALDH1A3,SLC2A1,ASRGL1,ALDH1A2,MAOB,MAP2,CLDN1,ANGPT2,SLC4A11,SCD,PRC1,SDC2,APEX1,MCM4,MCM3,SELENBP1,MCM5,MCM2,KDSR,MCM7,P4HA2,AR,MGP,ASNS,STMN2,FLRT2,RRM2,RRM1,ATP5B,CRISPLD2,MMP2,GRWD1,MME,ATP1B1,THY1,NTRK1,TK1,MRTO4,GJA1,SPON2,SPON1,TPBG,TOP2A,GARS,KLF5,BMP2,PBX1,HIST1H2BH,TDO2,C1QBP,G…
Drug	CID000000238	adenosine triphosphate	Stitch	0.000234	107	1362	SUCLA2,AK5,ACACA,ACSL4,FH,FGFR1,FGFR2,FGF10,ADCY2,ADK,EPHB2,MTHFD1,SPHK1,AK1,WNK4,MAP3K6,MCM4,MCM3,MCM5,MCM2,MCM7,AURKB,ASNS,ASS1,ATP1A2,RYK,RRM2,RRM1,UBE2C,ATP5B,ATP1B1,MCCC1,ATP5G3,ROR1,ATP5D,NTRK1,TK1,DDR2,TLR3,CDC45L,TESK2,GLUL,GART,GARS,BUB1B,BUB1,BMPR1A,PC,MYH10,AURKA,CAD,YARS,PLK4,DDR1,NARS,CCNB1,CCNA2,EEF2K,NEK2,CCNE1,CDK4,CDC20,CDC2,CHEK1,POLR2L,MELK,POLR2F,POLD2,CDKN1C,HMMR,PRKCI,PRKG2,…
Drug	D019833	Genistein	CTD	0	107	867	KIF2C,ABP1,FKBP4,FHL1,MTHFD1,ESR1,SFRP2,SFRP4,ALDH1A3,SLC2A1,ALDH3A2,PADI2,CLDN1,SCD,CDCA5,PRC1,ME1,BIRC5,SELENBP1,MCM2,MCM7,AR,AURKB,ZWINT,ASS1,RYK,RRM2,UBE2C,CRISPLD2,MMP2,ATP1B1,TACC3,OLFML3,TK1,TIMP1,TIMP2,GJA1,CDC45L,GNAO1,TOP2A,GLUL,BUB1B,BUB1,FZD1,KIF15,TFRC,MYC,KIF4A,AURKA,PLK4,GSTM5,CCNB1,CCNA2,H2AFX,HADH,SMC2,SPAG5,CDC20,CDC2,KIAA0101,CHEK1,DTL,MELK,HOXA11,HOXA10,HMGCS2,NCAPD2,TMEM97,CO…
Drug	CID000000197	adenosine diphosphate	Stitch	1.9e-05	98	1147	SUCLA2,AK5,ACACA,FGFR1,FGFR2,FGF10,ADCY2,ADK,EPHB2,MTHFD1,SPHK1,AK1,WNK4,MAP3K6,MCM4,MCM3,MCM5,MCM2,MCM7,AURKB,ATP1A2,RYK,RRM2,RRM1,UBE2C,ATP5B,ATP1B1,MCCC1,ATP5G3,ROR1,ATP5D,NTRK1,TK1,DDR2,TLR3,CDC45L,TESK2,GLUL,GART,BUB1B,BUB1,BMPR1A,PC,TFRC,MYH10,AURKA,CAD,PLK4,DDR1,CCNB1,CCNA2,EEF2K,TNKS1BP1,NEK2,CCNE1,CDK4,GSN,CDC20,CDC2,CD63,CHEK1,POLR2L,MELK,POLR2F,PRKCI,PRKG2,COL1A2,COL1A1,PRKCA,RPS6KA6,W…
Drug	D004317	Doxorubicin	CTD	0	93	809	FBLN1,FASN,SLC22A5,SLIT3,ACO2,FKBP5,ADD3,ADAM19,PGRMC1,NOX4,ESR1,MT2A,ETFB,AHCY,SLC2A1,CASP12,CLDN1,PRC1,SLC25A4,BIRC5,MCM4,KDSR,AURKB,ZWINT,AIFM1,RRM2,ALDH7A1,MMP2,MME,GJA1,BGN,SPON1,TOP2A,BUB1B,KLF5,HIST1H2BC,KIF15,TFRC,MYC,CAPN6,KIF4A,CALD1,CCNB1,CCNA2,GPSM2,H2AFX,HADH,GPX3,SQLE,SFXN1,CCNE1,CDK4,SRM,GSTA4,CDC2,CHEK1,LIMA1,HSPA9,MELK,LPHN1,DENND2A,DZIP1,HMMR,PRKCI,TMEM97,PRKCA,HK2,NCAPG,NUSAP1,…
Drug	CID000004792	phorbol ester	Stitch	0.000224	90	1104	FGFR1,ADCY2,FKBP4,ESR1,MT2A,SFRP2,SPHK1,SLC2A1,MAP2,ANGPT2,TOP1MT,ANPEP,SDC2,HIST1H3F,MIF,DUSP14,MMP2,MME,TGFBR3,THY1,HIST1H4I,TIMP1,TIMP2,GJA1,FST,KLF5,BMP2,BOC,HIST1H3A,HIST1H3D,HIST1H4F,HIST1H4D,HIST1H4J,HIST1H4K,HIST1H4H,HIST1H4C,HIST1H4B,HIST1H3E,HIST1H3C,HIST1H3G,HIST1H3I,HIST1H3H,HIST1H4A,HIST1H3B,HIST2H4A,TFRC,MYC,CALD1,CACNA2D1,HIST1H1B,H2AFX,HIST1H1A,GPC1,CDC2,HSPA9,CHN1,POLD2,TPX2,HIST…
Drug	CID000003003	dexamethasone	Stitch	8e-05	90	1072	A2M,FASN,SERPINA3,FDX1,ADCY2,FKBP5,ESR1,MT2A,MT1A,SFRP2,SLC2A1,SLC2A12,SCD,SELENBP1,AR,HIST1H3F,MIF,ASS1,MMP2,STON1,MME,TGFBR3,HIST1H4I,NTRK1,TK1,TIMP1,CLPP,BGN,GLUL,BMP2,BMPR1A,BOC,HIST1H3A,TDO2,HIST1H3D,HIST1H4F,HIST1H4D,HIST1H4J,HIST1H4K,HIST1H4H,HIST1H4C,HIST1H4B,HIST1H3E,HIST1H3C,HIST1H3G,HIST1H3I,HIST1H3H,HIST1H4A,HIST1H3B,HIST2H4A,MYC,HIST1H1B,H2AFX,HIST1H1A,CDC2,CYP2S1,EPB41L4A,MT4,PROS1,…
Drug	CID000005538	retinoic acid	Stitch	0.000187	85	1024	SNAI2,FGFR1,FGFR2,PPAN,ESR1,ALDH1A3,ALDH9A1,SLC2A1,SLC2A12,ALDH3A2,ALDH1A2,MAP2,ANPEP,BIRC5,AR,MGP,ALDH7A1,MMP2,GRWD1,TGFBR3,HIST1H4I,NTRK1,TIMP1,GJA1,FST,SEMA3A,BMP1,BMP2,BMPR1A,HIST1H4F,HIST1H4D,HIST1H4J,HIST1H4K,HIST1H4H,HIST1H4C,HIST1H4B,HIST1H4A,GATA2,NR2F2,HIST2H4A,MYC,GSTZ1,GSTM5,GSTM2,CCNA2,MMP23B,CHRD,CDK4,GSTA4,CYP2S1,HOXA9,HOXA11,HOXD11,HOXD10,STRA6,HIST4H4,PRKCI,COL1A2,COL1A1,PRKCA,CR…
Drug	CID000000450	estradiol	Stitch	5e-05	79	899	FBLN1,FDX1,FGFR1,FGFR2,HSPB8,ADCY2,ESR1,PHGDH,ANPEP,S100A6,P4HA2,AR,HIST1H3F,MITF,MMP2,TGFBR3,HIST1H4I,TK1,TIMP2,GJA1,TLR3,FST,GLUL,BMP2,BOC,HIST1H3A,HIST1H3D,HIST1H4F,HIST1H4D,HIST1H4J,HIST1H4K,HIST1H4H,HIST1H4C,HIST1H4B,HIST1H3E,HIST1H3C,HIST1H3G,HIST1H3I,HIST1H3H,HIST1H4A,HIST1H3B,NR2F2,HIST2H4A,MYC,GUCY1B3,GYS1,HIST1H1B,MMP23B,H2AFX,HIST1H1A,CDH11,RHOU,HSD17B7,POLD2,HOXA10,HIST4H4,PRKCI,COL1A…
Drug	C006780	bisphenol A	CTD	0	74	426	FKBP4,ESR1,SLC2A1,PRC1,BIRC5,SELENBP1,MCM5,MCM2,MCM7,AR,HIST1H2BJ,AURKB,ZWINT,METTL1,RRM2,UBE2C,CRISPLD2,ATP1B1,TACC3,OLFML3,TK1,GJA1,CDC45L,TOP2A,GLUL,BUB1B,BLM,FZD1,KIF15,MYC,CAPN6,KIF4A,AURKA,PLK4,GSTM5,GSTM2,CCNA2,H2AFX,HADH,SMC2,CDC20,CDC2,KIAA0101,CHEK1,DTL,MELK,HOXA10,HMGCS2,NCAPD2,TMEM97,PRIM1,CKS1B,WNT5A,VLDLR,PGR,IGF1,IGFBP4,IGFBP6,CTPS,PLOD2,KIF20A,SERPINB9,MASTL,CENPN,KIF11,KPNA2,CYP1…
Drug	CID000000784	hydrogen peroxide	Stitch	8e-05	71	797	ABP1,ACO2,PRDX3,ADCY2,NOX4,MT2A,MT1A,ALDH9A1,ALDH3A2,MAOB,SDC2,APEX1,P4HA2,HIST1H3F,ATP1A2,AIFM1,RRM2,RRM1,ALDH7A1,MMP2,MME,HIST1H4I,HIST1H3A,HIST1H3D,PRDX2,HIST1H4F,HIST1H4D,HIST1H4J,HIST1H4K,HIST1H4H,HIST1H4C,HIST1H4B,HIST1H3E,HIST1H3C,HIST1H3G,HIST1H3I,HIST1H3H,HIST1H4A,HIST1H3B,HIST2H4A,SUOX,NDP,NDUFB9,HIST1H1B,NDUFS1,H2AFX,NDUFV1,HIST1H1A,SMC2,GPC1,HSPA9,POLD2,MT4,HIST4H4,PRKCI,PRKCA,CLCN2,U…
Drug	D004054	Diethylstilbestrol	CTD	0	71	658	SERPINA3,FBLN2,ABP1,FDPS,GNL3,FAM162A,FKBP4,ESR1,MT2A,AEBP1,MT1A,WNT4,SLC2A1,PHGDH,PADI2,EPDR1,S100A6,SDC2,APEX1,SELENBP1,FZD2,AR,FMO1,ASS1,MMP2,TIMP1,GJA1,SPON1,TOP2A,BUB1B,HIST1H2BH,MYC,MYH10,AURKA,DDR1,CCNB1,NDN,H2AFX,CDK4,GSPT1,CDC20,HSD17B7,HSPA9,CDKN1C,HOXA9,HOXA11,HOXA10,COL1A2,COL1A1,CKS1B,WNT5A,WARS,CLDN3,PGR,PDGFRL,IGF1,COL3A1,IGFBP4,IGFBP6,CCT3,DCN,CD55,KCNK2,CYP11A1,DKC1,MAD2L1,CYCS,C…
Drug	CID000000264	butyrate	Stitch	0	71	647	FASN,ABAT,GNL3,ADCY2,CTNNAL1,ESR1,ETFB,SLC2A1,SLC2A12,HIST1H3F,AFF2,AIFM1,MMP2,HIST1H4I,TIMP1,TIMP2,GLUL,OXCT1,HIST1H3A,HIST1H3D,HIST1H4F,HIST1H4D,HIST1H4J,HIST1H4K,HIST1H4H,HIST1H4C,HIST1H4B,HIST1H3E,HIST1H3C,HIST1H3G,HIST1H3I,HIST1H3H,HIST1H4A,HIST1H3B,HIST2H4A,TFRC,MYC,GSTZ1,GSTM5,GSTM2,CCNB1,NDUFAB1,HIST1H1B,H2AFX,HAS1,HIST1H1A,CDK4,GSTA4,CDC2,HSPA9,HDAC4,POLR2F,POLD2,TPX2,HIST4H4,COL1A1,CRAB…
Drug	D002117	Calcitriol	CTD	0.00129	70	863	ABAT,GPR115,FGFR1,FGFR2,ADAM19,ESR1,CLDN1,SLC25A4,HMCN1,NAV3,MGP,MITF,SVEP1,ASS1,MMP2,ROR1,TIMP2,KIAA1797,TPBG,GLUL,BMP2,PBX1,FZD1,GATA2,PCDH7,CXCR7,MYC,NDUFS1,ARRDC4,ANO10,SQLE,CDK4,SEMA3C,SRM,CYP2S1,HOXA10,LGR4,DGAT2,XRCC5,COL1A2,COL1A1,PALLD,CBX2,TINAGL1,WNT5A,LPGAT1,VDAC1,IL1R1,COLEC12,ATP8B1,PLEKHA7,MFSD2A,ARL4A,DCBLD2,SERPINB9,EHBP1,DCN,KPNA2,MAGI1,GCNT3,TRIM2,RPS6KA5,SLC7A8,SMAD6,LOX,CXCL1…
Drug	CID000000925	NAD+	Stitch	0	69	432	ACO2,FH,ADCY2,ADH1C,MTHFD1,NOX4,AHCY,ALDH1A3,ALDH9A1,PHGDH,ALDH3A2,ALDH1A2,ME1,NUDT5,HIST1H3F,HIBADH,ALDH6A1,AIFM1,ALDH7A1,HIST1H4I,HIST1H3A,HIST1H3D,HIST1H4F,HIST1H4D,HIST1H4J,HIST1H4K,HIST1H4H,HIST1H4C,HIST1H4B,HIST1H3E,HIST1H3C,HIST1H3G,HIST1H3I,HIST1H3H,HIST1H4A,HIST1H3B,GATA3,HIST2H4A,PC,CDC14B,NDUFA4,NDUFAB1,NDUFA10,NDUFB9,HIST1H1B,NDUFB6,NDUFS1,H2AFX,NDUFV1,HADH,HIST1H1A,HSD17B7,LDHD,HIST4…
Drug	C017947	sodium arsenite	CTD	0.000452	68	801	A2M,ABP1,FGFR1,HSPB8,ADAM19,ESR1,MT2A,MT1A,ALDH1A3,SLC2A1,APEX1,FZD2,MCM2,MCM7,AURKB,UBE2C,MMP2,GJA1,FST,TOP2A,KLF5,BMP2,PBX1,PRDX2,GATA3,TFRC,MYC,GSTM2,CCNB1,CCNA2,H2AFX,CCNF,CCNE1,CDK4,SEMA3C,GSTA4,CDC20,SQRDL,CDC2,RHOU,HSD17B7,HSPA9,HOXA10,HIST4H4,WT1,COL1A1,PRKCA,WEE1,WNT5A,PGR,IGF1,PLK1,TNFRSF12A,KIT,RPS6KA5,CD55,ACOT1,DHFR,MAD2L1,SMAD6,CYCS,PRPS2,LIG1,EPB41L3,CTTN,KRT19,EGFR,EFNB1
Drug	C059514	resveratrol	CTD	0	68	554	FASN,ACACA,ANLN,FGFR1,ESR1,SPHK1,CASP12,STIL,CLDN1,BIRC5,APEX1,MCM4,AR,MITF,ZWINT,ASNS,AIFM1,RRM2,ATP5B,MMP2,MME,ATP5G3,TIMP1,GJA1,FST,TOP2A,GLUL,BUB1B,BUB1,BMP2,HIST1H2BE,HIST1H4F,COPS3,MYC,CCNB1,CCNA2,HELLS,NEK2,CCNE1,CDK4,GSPT1,GSTA4,CDC2,CDKN1C,PRKCA,HK2,PRIM1,PRKAA2,WARS,PGR,IGF1,IGFBP4,PLK1,IDI1,CTSK,KIF11,KPNA2,KIT,RPS6KA5,RFC4,CYP11A1,PBK,MAD2L1,CYCS,LMNA,PTGES,ZBTB16,EGFR
Drug	D013749	Tetrachlorodibenzodioxin	CTD	0	68	500	FASN,FDPS,FGFR1,FAM162A,FKBP4,FHL1,ESR1,MT2A,MT1A,SPHK1,ALDH1A3,ALDH3A2,SSBP3,PRC1,ME1,SLC37A4,MCM2,MCM7,AR,FMO1,ASNS,ASS1,RRM2,MMP2,TK1,TIMP2,TOP2A,GLUL,FZD1,C2,C1S,PC,CCNA2,GPC1,SFXN1,CCNF,CCNE1,CDK4,GSTA4,CYP2S1,CHEK1,MT4,HMGCS2,CNN3,COL1A2,PRKCA,PRIM2,TINAGL1,VLDLR,CLDN3,PGR,IL1R1,CRABP1,UGDH,IGF1,COL3A1,IGFBP6,PLK1,IDI1,CYP11A1,RARB,DHFR,LMNA,LOX,FADS1,LDHB,NGFRAP1,EGFR
Drug	CID000000783	1H	Stitch	0	65	604	FASN,ACO2,FH,ADH1C,MTHFD1,NOX4,ETFB,NRBP2,ALDH1A3,ALDH9A1,PHGDH,ALDH3A2,ALDH1A2,SCD,KDSR,HIBADH,FMO2,FMO1,ATP1A2,ALDH6A1,RRM2,RRM1,ATP5B,ALDH7A1,ATP5G3,ATP5D,TM7SF2,GLUL,GUCY1B3,CAD,NBL1,NDUFA4,NDUFAB1,NDUFA10,NDUFB9,NDUFB6,NDUFS1,NDUFV1,HADH,SQLE,CYP2S1,PHF16,HSD17B7,PPA1,LDHD,CLCN2,PDHB,UGDH,IGF1,IDH3G,IDH3A,IDH2,IDH1,OGDHL,CYP11A1,CYP11B1,CYC1,NOMO1,CYP2B6,DLAT,DHCR24,DHFR,DHCR7,CYCS,LDHB
Drug	CID000000888	magnesium	Stitch	0.000106	64	705	AK5,FDPS,FGFR1,FGFR2,GNL3,ADCY2,ADK,MTHFD1,SPHK1,AK1,ALDH9A1,ALAD,ALDH3A2,TOP1MT,ANPEP,SLC25A4,APEX1,ARL4D,NUDT5,ATP1A2,RRM2,RRM1,ALDH7A1,MMP2,MCCC1,CLPP,GLUL,PC,GYS1,AURKA,CAD,YARS,PGM2,NBL1,MMP23B,GSN,RNASEH2A,RPP38,PPA1,POLR2F,DGAT2,PRKCI,COL1A2,COL1A1,PRKCA,HK2,TOM1L1,TUFM,IDI1,IDH3G,IDH3A,IDH2,IDH1,ENPP7,CTDSPL,TPM1,DCTD,DTYMK,PRPS2,LIG1,LDHB,LAMB2,LAMA5,LAMA2
Drug	D009151	Mustard Gas	CTD	0.001409	63	762	FBN1,SLC22A5,PRDX3,FGFR2,ADK,SFRP2,CLDN1,ANPEP,PHLDA3,MIF,MMP2,MME,TIMP1,TIMP2,GJA1,TLR3,FST,TOP2A,GAS1,BMP1,PBX1,TEAD1,TEAD4,C2,NR2F2,MYC,GUCY1B3,CAPN6,SUV39H1,GSTM5,GSTM2,NDN,EEF2K,CCNF,CCNE1,RHOU,RRAS2,MRAS,HOXA9,HOXA11,HEPH,PMP22,IL1R1,PDGFRA,PENK,IGF1,TYRO3,ODZ3,PLOD2,CSRP2,EHBP1,RPS6KA5,RARB,SLC7A8,SMAD6,CYCS,LMNA,LIG1,LAMA5,LAMA2,LBP,PARD3,SEMA3E
Drug	D002995	Clofibric Acid	CTD	6.1e-05	62	664	PEX11A,SUCLG2,A2M,SUCLA2,SLC22A5,FDPS,ACOT2,GNL3,ADK,CASP12,ASRGL1,CLDN1,UNC5B,SDC2,APEX1,CLYBL,NUDT5,MIF,FMO1,ATIC,ATP1B1,ACAA2,THOP1,GART,GARS,BMP1,BMP2,PEBP1,HIST1H2BH,PTTG1IP,IGSF11,PCOLCE,GCDH,CAD,GSTM2,ECHDC2,NDUFS1,NDUFV1,NT5DC2,SFXN1,CDK4,SRM,RNASEH2A,MLEC,PRMT1,POLR2F,XRCC5,COL1A2,COL1A1,WARS,VDAC1,UMPS,CPT2,IGF1,COL3A1,TUFM,TNFRSF12A,CCT3,DDB1,KPNA2,TRIM2,LSS
Drug	D010634	Phenobarbital	CTD	0.003109	61	758	SLC22A5,ACSL4,ACAT2,FKBP5,LYVE1,NOX4,SLC2A1,ALDH3A2,CLDN1,BIRC5,SLC37A4,MCM4,TMEM106B,UBE2C,MME,ACAA2,TK1,GJA1,SPON1,TESK2,GNAO1,TOP2A,GAS1,BUB1B,BMP2,PSMG2,CXCR7,CALD1,GSTM2,CCNA2,NDUFA4,H2AFX,NEK2,CCNE1,GSTA4,CDC20,PRMT1,LRRC28,HMMR,RAB18,WEE1,GPT2,IGF1,ABCB6,TUFT1,ASF1B,FAM13A,NAMPT,IFI27,MFSD2A,ARL4A,TRIM2,ECHDC1,RARB,CYP2B6,ACOT1,PDGFC,CGN,GNA14,LRRC8A,NUP93
Drug	D020849	Raloxifene	CTD	0	61	541	EFEMP1,SLC19A1,SLC22A5,ADCY2,ESR1,AEBP1,APEX1,AR,MGP,FLNC,ASNS,RRM1,MMP2,THY1,TIMP1,GJA1,FST,BGN,GLUL,PRDX2,PCOLCE,CXCR7,MYC,CDON,AURKA,NARS,NBL1,TACC1,CCNB1,CCNA2,CHRD,GPC1,KIAA0101,RHOBTB3,XRCC5,PROS1,COL1A1,PALLD,CLTB,PGR,PDGFRA,COL5A2,IGF1,COL3A1,IGFBP4,IGFBP6,IDH2,KIF20A,CTSK,TPM1,SERPINB9,KPNA2,MFAP5,NCAPH,RBBP7,DHCR24,LUM,LOX,SEMA3B,LDLR,PTPN13
Drug	CID000023930	manganese	Stitch	1e-06	60	556	ACO2,GNL3,ADCY2,SFRP2,ALDH9A1,ALAD,ALDH3A2,NUDT5,HIST1H3F,ASS1,RRM2,RRM1,ALDH7A1,HIST1H4I,GLUL,HIST1H3A,HIST1H3D,HIST1H4F,HIST1H4D,HIST1H4J,HIST1H4K,HIST1H4H,HIST1H4C,HIST1H4B,HIST1H3E,HIST1H3C,HIST1H3G,HIST1H3I,HIST1H3H,HIST1H4A,HIST1H3B,HIST2H4A,PC,GUCY1B3,GYS1,CAD,CACNA2D1,NBL1,HIST1H1B,H2AFX,HIST1H1A,NEK2,RNASEH2A,PPA1,POLR2F,HIST4H4,XPNPEP1,COL1A1,PRIM2,PENK,IDH3G,IDH3A,IDH2,IDH1,ANTXR1,CYCS…
Drug	CID000001690	doxorubicin	Stitch	0	60	469	SLC6A2,FDX1,ESR1,STIL,TOP1MT,AR,HIST1H3F,AIFM1,MME,HIST1H4I,GART,CASC5,HIST1H3A,HIST1H3D,HIST1H4F,HIST1H4D,HIST1H4J,HIST1H4K,HIST1H4H,HIST1H4C,HIST1H4B,HIST1H3E,HIST1H3C,HIST1H3G,HIST1H3I,HIST1H3H,HIST1H4A,HIST1H3B,HIST2H4A,MYC,FBXW7,GSTZ1,GSTM5,GSTM2,NBL1,CCNB1,CCNA2,HIST1H1B,H2AFX,HIST1H1A,GSTA4,CDC2,CHEK1,HDAC4,POLD2,HOXA9,HIST4H4,PRKCI,WT1,PRKCA,PGR,UGCG,PCSK5,ABCB6,PLK1,CCT3,CYCS,LDHB,ELN,EG…
Drug	CID000000611	glutamate	Stitch	0.003228	55	670	ABAT,ACO2,FH,ADCY2,EPHB2,ALDH9A1,SLC2A1,PHGDH,ALDH3A2,MAOB,MAP2,ME1,MGP,ASNS,ASS1,ATP1A2,ALDH7A1,STON1,MCCC1,GOT2,GLUL,OXCT1,GART,PC,GCDH,CAD,CACNA2D1,TAC3,GPSM2,PRKCI,PRKCA,HK2,GPT2,CLCN2,VDAC1,PFAS,PENK,SERPINF1,SLC25A13,CTPS,IDH3G,IDH3A,IDH2,IDH1,HTR1B,KARS,SLC7A8,DHFR,HAND2,CYCS,SYT13,DRD4,CGN,LDHB,GRINL1A
Drug	CID000000231	arachidonic acid	Stitch	0.003076	53	639	ACSL4,ADCY2,SCD,HIST1H3F,ATP1A2,HIST1H4I,BMP2,HIST1H3A,HIST1H3D,HIST1H4F,HIST1H4D,HIST1H4J,HIST1H4K,HIST1H4H,HIST1H4C,HIST1H4B,HIST1H3E,HIST1H3C,HIST1H3G,HIST1H3I,HIST1H3H,HIST1H4A,HIST1H3B,HIST2H4A,GYS1,TAC3,HIST1H1B,H2AFX,HIST1H1A,CYP2S1,HIST4H4,PRKCI,COL1A2,COL1A1,PRKCA,CLCN2,VDAC1,COL14A1,PENK,COL6A1,COL3A1,PLA2G4A,ENPP7,KCNK2,CYP11A1,CYP11B1,CYP2B6,FADS2,CYCS,LOX,PTGES,FADS3,FADS1
Drug	D004052	Diethylnitrosamine	CTD	0.000107	53	553	SUCLG2,SUCLA2,SLC22A5,FDPS,ACOT2,GNL3,ADK,CASP12,ASRGL1,CLDN1,SDC2,APEX1,CLYBL,NUDT5,MIF,FMO1,ATIC,MMP2,ATP1B1,ACAA2,THOP1,GART,GARS,BMP1,BMP2,PEBP1,IGSF11,PCOLCE,MYC,CAD,GSTM2,CCNB1,NDUFV1,NT5DC2,SFXN1,CCNE1,CDK4,SRM,RNASEH2A,MLEC,PRMT1,POLR2F,XRCC5,VDAC1,UMPS,IGF1,TUFM,CCT3,DDB1,KPNA2,TRIM2,DAP,LSS
Drug	CID000016886	5-aza-2'-deoxycytidine	Stitch	0	53	403	FBN2,SLIT3,ADH1C,ESR1,SFRP4,ALDH1A3,ALDH1A2,HIST1H3F,AFF2,HIST1H4I,TMX2,EFEMP2,TWSG1,HIST1H3A,HIST1H3D,PRDX2,HIST1H4F,HIST1H4D,HIST1H4J,HIST1H4K,HIST1H4H,HIST1H4C,HIST1H4B,HIST1H3E,HIST1H3C,HIST1H3G,HIST1H3I,HIST1H3H,HIST1H4A,HIST1H3B,HIST2H4A,MYC,NDN,LRRC1,HIST1H1B,H2AFX,HIST1H1A,DLGAP5,CDKN1C,HOXA9,HOXD11,HIST4H4,COL1A2,PGR,CRABP1,IFI27,DAP,RARB,PSD3,EPB41L3,FADS3,FADS1,EMX2
Drug	CID000023978	copper	Stitch	1e-06	51	434	FASN,ABP1,ANLN,ADCY2,MT2A,MT1A,ALAD,HIST1H3F,MMP2,HIST1H4I,HIST1H3A,HIST1H3D,HIST1H4F,HIST1H4D,HIST1H4J,HIST1H4K,HIST1H4H,HIST1H4C,HIST1H4B,HIST1H3E,HIST1H3C,HIST1H3G,HIST1H3I,HIST1H3H,HIST1H4A,HIST1H3B,HIST2H4A,NDUFAB1,HIST1H1B,H2AFX,HIST1H1A,GPC1,PPA1,HEPH,MT4,HIST4H4,PRKCI,COL1A1,PRKCA,GFPT2,PGR,PENK,COL3A1,CTH,KCNK2,CYC1,CYCS,LOX,LDHB,ELN,SLC30A2
Drug	CID000000597	cytosine	Stitch	0	51	333	AHCY,PHGDH,APEX1,NUDT5,AR,HIST1H3F,METTL1,RRM2,RRM1,HIST1H4I,TK1,GART,BLM,NSUN2,HIST1H3A,TDO2,HIST1H3D,HIST1H4F,HIST1H4D,HIST1H4J,HIST1H4K,HIST1H4H,HIST1H4C,HIST1H4B,HIST1H3E,HIST1H3C,HIST1H3G,HIST1H3I,HIST1H3H,HIST1H4A,HIST1H3B,HIST2H4A,MYC,GYS1,SUV39H1,HIST1H1B,H2AFX,HIST1H1A,HDAC4,POLD2,HIST4H4,UMPS,CPT2,IGF1,ABCB6,CTPS,MASTL,RARB,DHFR,LOX,LIG1
Drug	D003345	Corticosterone	CTD	0	51	194	FBN2,EFEMP1,A2M,FBLN2,MT1A,SLC2A1,CASP12,ME1,SDC2,MCM4,MCM3,MCM7,AR,AURKB,FMO1,ASNS,RRM1,UBE2C,CRISPLD2,TK1,TPBG,TOP2A,GLUL,BMP2,FSTL3,KIF15,CAPN6,PLK4,GSTM2,CCNB1,EEF2K,GPX3,CCNE1,CDK4,CDC20,MELK,HMGCS2,NCAPD2,PRIM1,TINAGL1,WARS,LEPRE1,PFN2,IGF1,IGFBP6,PLK1,CSRP2,RFC4,CYP11B1,DPEP1,PTPN3
Drug	C472791	3-(4'-hydroxy-3'-adamantylbiphenyl-4-yl)acrylic acid	CTD	0.001636	50	577	KIF2C,FKBP5,SFRP2,AK1,SBSN,MAP3K6,PHLDA3,FZD2,CLYBL,TMTC1,ATP5B,ACAA2,TIMP2,TCF19,MYC,CAD,FBXW7,NARS,NDUFB9,GPSM2,H2AFX,CCT6A,CDK4,KIAA0101,LRRC28,MRAS,CDKN1C,MT4,PROS1,PALLD,NUSAP1,UGCG,IGFBP6,IDI1,RNF26,CCT3,KPNA2,KIT,TRIM2,CD55,PBK,KARS,NOMO1,DES,LSS,RAB23,ADAMTS2,PRPS2,PTGES,EGFR
Drug	CID000002019	actinomycin D	Stitch	1.1e-05	50	470	B3GALNT1,MT2A,MT1A,SLC2A1,MAOB,AMD1,TOP1MT,AR,HIST1H3F,ASNS,ASS1,HIST1H4I,TK1,BMP2,HIST1H3A,TDO2,HIST1H3D,HIST1H4F,HIST1H4D,HIST1H4J,HIST1H4K,HIST1H4H,HIST1H4C,HIST1H4B,HIST1H3E,HIST1H3C,HIST1H3G,HIST1H3I,HIST1H3H,HIST1H4A,HIST1H3B,HIST2H4A,MYC,HIST1H1B,H2AFX,HIST1H1A,NOP2,POLR2F,MT4,HIST4H4,CA13,WT1,PGR,IL1R1,IGF1,IGFBP4,TUFM,CYP11A1,CYCS,EGFR
Drug	CID000000312	chloride	Stitch	0.000707	49	541	SLC19A1,SLC6A12,SLC6A2,GNL3,ADCY2,WNK4,MAOB,HIST1H3F,MGP,ATP1A2,HIST1H4I,GARS,HIST1H3A,HIST1H3D,HIST1H4F,HIST1H4D,HIST1H4J,HIST1H4K,HIST1H4H,HIST1H4C,HIST1H4B,HIST1H3E,HIST1H3C,HIST1H3G,HIST1H3I,HIST1H3H,HIST1H4A,HIST1H3B,HIST2H4A,AURKA,GSTZ1,GSTM5,GSTM2,NBL1,TAC3,HIST1H1B,H2AFX,HIST1H1A,GSTA4,HIST4H4,CA13,PRKG2,GPT2,CLCN2,SV2C,VDAC1,PLA2G4A,HTR1B,LPAR1
Drug	D004128	Dimethylnitrosamine	CTD	0	49	376	A2M,FDPS,FAM162A,FKBP4,NOX4,MT2A,MT1A,PHGDH,SCD,APEX1,SLC37A4,C14orf1,FMO1,ASNS,MMP2,TIMP1,TIMP2,GJA1,TOP2A,KLF5,PC,MYC,CCNB1,CCNA2,H2AFX,SQLE,CDK4,GSN,CDC20,SQRDL,HSD17B7,HSPA9,PROS1,COL1A2,COL1A1,IL17RB,IL1R1,UGCG,COL3A1,TSHR,CRYAA,CCT3,DCN,GCNT3,DKC1,DHCR7,LSS,LBP,KRT19
Drug	CID000000681	dopamine	Stitch	0.001145	48	539	ABAT,ABP1,ACACA,SLC6A2,ADCY2,FKBP5,ADH1C,ESR1,MAOB,AR,HIST1H3F,ASS1,HIST1H4I,HIST1H3A,HIST1H3D,HIST1H4F,HIST1H4D,HIST1H4J,HIST1H4K,HIST1H4H,HIST1H4C,HIST1H4B,HIST1H3E,HIST1H3C,HIST1H3G,HIST1H3I,HIST1H3H,HIST1H4A,HIST1H3B,NR2F2,HIST2H4A,NDUFB9,HIST1H1B,NDUFS1,H2AFX,NDUFV1,HIST1H1A,HDAC4,HIST4H4,PRKCI,PRKCA,VDAC1,PGR,PENK,IGF1,HTR1B,OSBPL6,DRD4
Drug	C051890	irinotecan	CTD	0.000869	47	518	SLC19A1,ACACA,ACAT1,ADD3,ADAM19,MATN2,BIRC5,MCM4,AURKB,ASS1,UBE2C,THY1,GJA1,TOP2A,BUB1,HIST1H4C,GATA3,TFRC,MYH10,CDON,CCNA2,HELLS,H2AFX,NEK2,GPX3,CCT6A,CCNF,SEMA3C,CDC20,CDC2,RHOU,KIAA0101,HMMR,XRCC5,TPX2,PRKCI,PRKCA,NUSAP1,COL6A1,IGF1,PLK1,CTH,CYP2B6,MAD2L1,PTGES,EGFR,PTPN13
Drug	CID000001060	pyruvate	Stitch	0	47	314	SUCLG2,SUCLA2,FASN,AK5,ABAT,ACACA,ACO2,FH,ADCY2,ADK,AK1,ALDH9A1,SLC2A1,ALAD,AMD1,SLC25A4,ME1,GOT2,GLUL,OXCT1,BMP2,TDO2,PC,GYS1,CAD,PGM2,NDUFS1,NDUFV1,SPAG5,PLEKHF1,LDHD,HK2,GPT2,VDAC1,UMPS,CPT2,PDHB,CTH,IDH3G,IDH3A,IDH2,IDH1,TRIP6,DLAT,DHFR,CYCS,LDHB
Drug	CID000001079	S-adenosylmethionine	Stitch	0	47	252	SLC22A5,ACSL4,ACADSB,ADK,AHCY,AMD1,HIST1H3F,METTL1,RRM2,RRM1,HIST1H4I,NSUN2,HIST1H3A,HIST1H3D,HIST1H4F,HIST1H4D,HIST1H4J,HIST1H4K,HIST1H4H,C2,HIST1H4C,HIST1H4B,HIST1H3E,HIST1H3C,HIST1H3G,HIST1H3I,HIST1H3H,HIST1H4A,HIST1H3B,HIST2H4A,SUV39H1,NDUFAB1,HIST1H1B,H2AFX,HIST1H1A,SRM,PRMT1,POLR2L,POLR2F,NOP58,HIST4H4,COL1A1,CPT2,CTH,ACAD9,ECM1,LDHB
Drug	D011078	Polychlorinated Biphenyls	CTD	0	47	207	FKBP4,ESR1,PRC1,BIRC5,MCM2,MCM7,AURKB,ZWINT,RRM2,UBE2C,ATP1B1,TACC3,OLFML3,TK1,CDC45L,TOP2A,BUB1B,KIF15,MYC,KIF4A,AURKA,PLK4,CCNA2,H2AFX,HADH,SMC2,CDC20,CDC2,KIAA0101,CHEK1,DTL,MELK,NCAPD2,TMEM97,PRIM1,CKS1B,IGFBP4,CTPS,KIF20A,MASTL,CENPN,KIF11,KPNA2,PBK,TRIP13,ECT2,DTYMK
Drug	CID000000929	NADP	Stitch	0	46	339	FASN,ACACA,FDX1,ACO2,FH,HSPB8,ADH1C,MTHFD1,NOX4,ALDH1A3,ALDH9A1,ALDH3A2,ALDH1A2,ME1,KDSR,HIBADH,FMO2,FMO1,ALDH6A1,RRM2,RRM1,ALDH7A1,TM7SF2,GLUL,PC,PGM2,NDUFAB1,SQLE,CYP2S1,HSD17B7,HK2,PDHB,IDH3G,IDH3A,IDH2,IDH1,RDH10,CYP11A1,CYP11B1,CYP2B6,DLAT,DHCR24,DHFR,DHCR7,CYCS,LDHB
Drug	C006632	arsenic trioxide	CTD	0.002708	45	519	FGFR1,FGFR2,ESR1,MT2A,SLC2A1,ANPEP,RASSF8,ME1,SDC2,BIRC5,MCM2,NAV3,ZWINT,ASNS,ASS1,RYK,ALDH6A1,UBE2C,MMP2,ATP1B1,ACAA2,TIMP1,TIMP2,GJA1,TOP2A,KLF5,HIST1H2BM,HIST1H4C,MYC,GSTZ1,CCNB1,NUP107,H2AFX,GPX3,RNASEH2A,CHEK1,WT1,PCSK5,RARB,TRIP13,ITM2A,CSPP1,CYCS,SULF1,EGFR
Drug	C004648	testosterone enanthate	CTD	0.000563	45	480	SERPINA3,FAM162A,PTRF,FKBP4,FKBP5,ALDH1A3,SCD,AR,FMO2,ASS1,FLRT2,TLR3,TIPIN,EFEMP2,CAPN6,GPSM2,SMC2,GPC1,SC65,CD151,CDC2,RHOBTB3,HEPH,COL1A2,COL1A1,PALLD,PRKAA2,USP1,COL14A1,ATP8B1,UGCG,COL5A2,COL6A1,COL3A1,PLOD2,IFI27,TSHZ1,CBX5,PALM2,ECT2,LTBP3,LUM,LIMK2,PTN,PARD3
Drug	CID000000930	NADPH	Stitch	3.9e-05	45	427	FASN,ACACA,FDX1,ACO2,FH,ADH1C,MTHFD1,NOX4,ALDH1A3,ALDH9A1,ALAD,ALDH3A2,SCD,ME1,KDSR,FMO2,FMO1,RRM2,RRM1,ALDH7A1,MCCC1,TM7SF2,GLUL,PC,NDUFAB1,HAS1,SQLE,CYP2S1,HSD17B7,HK2,PDHB,IDI1,IDH3G,IDH3A,IDH2,IDH1,CYP11A1,CYP11B1,CYP2B6,DLAT,DHCR24,DHFR,DHCR7,CYCS,LDHB
Drug	D002945	Cisplatin	CTD	2.3e-05	45	418	A2M,FASN,SLC6A12,FGFR2,CTNNAL1,MT2A,MT1A,SLC2A1,SDC2,BIRC5,APEX1,MCM2,P4HA2,ASS1,MAD2L2,GJA1,GOT2,SPON1,GAS1,GARS,PBX1,MYC,GUCY1B3,YARS,GSTM2,DDR1,GPX3,CCNE1,CDH3,CD151,LAPTM4B,XRCC5,PROS1,PRKCI,IL1R1,UMPS,UGDH,CTH,CD55,TRIP13,SLC7A8,CYCS,FADS1,KRT19,EGFR
Drug	D015741	Metribolone	CTD	0	45	322	SUCLA2,FASN,ACADSB,PRDX3,FKBP5,RUVBL2,STARD10,ALDH1A3,ALDH9A1,PHGDH,SELENBP1,AR,HIBADH,ASNS,MMP2,MME,GOT2,SPON2,GLUL,CASC5,CASC4,PGM2,TACC1,GSPT1,RHOU,XRCC5,TPX2,LDHD,XPNPEP1,PRKCA,WARS,CLDN3,PGR,IDI1,IDH1,TSHZ1,DLG5,CENPN,DDX1,STEAP2,LMNA,PRPS2,FADS1,LDLR,EGFR
Drug	CID000002524	calcitriol	Stitch	3e-06	44	373	FDX1,ESR1,SFRP4,PADI2,AR,MGP,HIST1H4I,NTRK1,BBS2,BMP2,BOC,HIST1H4F,HIST1H4D,HIST1H4J,HIST1H4K,HIST1H4H,HIST1H4C,HIST1H4B,HIST1H4A,HIST2H4A,TFRC,MYC,CALD1,GSTZ1,GSTM5,GSTM2,GSTA4,KNTC1,HIST4H4,CA13,PRKCI,COL1A1,PRKCA,IGF1,COL3A1,IGFBP4,PCSK5,IFI27,PLA2G4A,CYCS,LAMB2,LAMA5,LAMA2,EGFR
Drug	D017239	Paclitaxel	CTD	1e-06	44	363	SUCLA2,FASN,FDPS,FHL1,ADD3,MT2A,PRC1,BIRC5,RAB34,NAV3,AIFM1,RRM2,BGN,TOP2A,BUB1B,PRDX2,CXCR7,MYC,AURKA,GSTM5,CCNB1,CHEK1,MELK,PMP22,HMGCS2,XRCC5,NCAPG,IL17RB,CLDN3,NUSAP1,UMPS,IGFBP4,IDH2,NAMPT,CTSK,DCTD,TRIM2,CYP2B6,DHCR24,MAD2L1,CYCS,LDLR,EGFR,PTPN13
Drug	D000431	Ethanol	CTD	0.000256	43	436	PEX11A,SLC19A1,FASN,FDPS,FDX1,ACOT2,FGFR2,ESR1,MT1A,SLC2A1,ME1,HIBADH,FLNC,MIF,FMO1,MMP2,TIMP1,GLUL,TDO2,TFRC,CACNA2D1,NDUFAB1,SQLE,PMP22,HMGCS2,XRCC5,COL1A2,COL1A1,PRKCA,PRIM1,UGDH,IGF1,PLOD2,IDI1,RARB,SLC7A8,DLAT,ACOT1,DHCR7,LDLR,PNCK,LBP,EGFR
Drug	D007213	Indomethacin	CTD	0.00022	43	433	SLC19A1,SNAI2,FGFR1,FGFR2,FGF10,PHGDH,AMD1,SCD,SALL1,ME1,BIRC5,TMTC1,ASNS,MMP2,TGFBR3,TIMP1,TIMP2,NRCAM,GLUL,NR2F2,TFRC,MYC,GSTM2,GPX3,CCNE1,CDK4,CD63,HMGCS2,PRKCI,COL1A1,WEE1,ATP8B1,UGCG,PDGFRA,COL3A1,CTH,CYP2B6,ACOT1,DHFR,CSPP1,LSS,CYCS,EGFR
Drug	CID000003310	etoposide	Stitch	0.000118	43	421	ESR1,TOP1MT,ANPEP,HIST1H3F,HIST1H4I,CASC5,HIST1H3A,HIST1H3D,HIST1H4F,HIST1H4D,HIST1H4J,HIST1H4K,HIST1H4H,HIST1H4C,HIST1H4B,HIST1H3E,HIST1H3C,HIST1H3G,HIST1H3I,HIST1H3H,HIST1H4A,HIST1H3B,HIST2H4A,MYC,CCNB1,HIST1H1B,H2AFX,HIST1H1A,CHRD,CDK4,CDC2,CHEK1,HOXA9,XRCC5,HIST4H4,WT1,PRIM1,VDAC1,TYRO3,CYCS,LMNA,LIG1,EFNA5
Drug	CID000003640	cortisol	Stitch	3.4e-05	43	399	A2M,FDX1,SDC2,AR,HIST1H3F,TGFBR3,HIST1H4I,TK1,GLUL,BMP2,HIST1H3A,TDO2,HIST1H3D,HIST1H4F,HIST1H4D,HIST1H4J,HIST1H4K,HIST1H4H,HIST1H4C,HIST1H4B,HIST1H3E,HIST1H3C,HIST1H3G,HIST1H3I,HIST1H3H,HIST1H4A,HIST1H3B,HIST2H4A,HIST1H1B,H2AFX,HIST1H1A,HIST4H4,COL1A1,PGR,PPIF,PENK,IGF1,IGFBP4,IGFBP6,CYP11A1,CYP11B1,CYCS,PTGES
Drug	CID000003816	kainate	Stitch	0	43	315	ABAT,MAP2,HIST1H3F,HIST1H4I,GLUL,HIST1H3A,HIST1H3D,HIST1H4F,HIST1H4D,HIST1H4J,HIST1H4K,HIST1H4H,HIST1H4C,HIST1H4B,HIST1H3E,HIST1H3C,HIST1H3G,HIST1H3I,HIST1H3H,HIST1H4A,HIST1H3B,HIST2H4A,FBXW7,GSTZ1,GSTM5,GSTM2,TAC3,GPSM2,HIST1H1B,H2AFX,HIST1H1A,GSTA4,HIST4H4,PRKCI,PRKCA,IL1R1,UGCG,PENK,HTR1B,KARS,CYCS,DRD4,GRINL1A
Drug	D006861	Hydrogen Peroxide	CTD	0.000202	42	418	ACACA,FDX1,FGFR1,HSPB8,MT2A,ME1,MCM4,AURKB,FMO1,DUSP14,UBE2C,MMP2,TK1,DDR2,GJA1,FST,TOP2A,PRDX2,HIST1H4C,MYC,GSTZ1,GSTM2,CCNA2,GPX3,SQLE,CDH11,CDH3,GSTA4,CDC20,SQRDL,CHEK1,PLA2R1,PRKCA,PFN2,PGR,IL1R1,PLK1,TPM1,RCN1,RPS6KA5,CYC1,LDLR
Drug	CID000002244	aspirin	Stitch	0.000182	42	416	ACACA,ANPEP,HIST1H3F,ASS1,MMP2,MME,HIST1H4I,BMP2,BOC,HIST1H3A,HIST1H3D,HIST1H4F,HIST1H4D,HIST1H4J,HIST1H4K,HIST1H4H,HIST1H4C,HIST1H4B,HIST1H3E,HIST1H3C,HIST1H3G,HIST1H3I,HIST1H3H,HIST1H4A,HIST1H3B,HIST2H4A,GYS1,HIST1H1B,H2AFX,HAS1,HIST1H1A,CD151,CD63,HIST4H4,CA13,COL1A2,COL1A1,COL14A1,COL6A1,COL3A1,LUM,PTGES
Drug	CID000000745	glutathione	Stitch	0.003071	40	451	ACO2,ADH1C,NOX4,MT2A,MT1A,ALDH9A1,ALAD,ALDH3A2,MAOB,APEX1,SELENBP1,RRM2,RRM1,ALDH7A1,MMP2,GOT2,TDO2,GSTZ1,GSTM5,GSTM2,MMP23B,HAS1,SMC2,SQLE,GSTA4,MT4,GPT2,PPIF,CTH,IDH3G,IDH3A,IDH2,IDH1,CRYAA,CYP2B6,CYCS,PTGES,LIG1,DPEP1,LDHB
Drug	CID000001103	spermine	Stitch	2e-06	40	318	ABP1,SMO,ESR1,AMD1,PLCD3,HIST1H3F,GLI3,HIST1H4I,GOT2,HIST1H3A,HIST1H3D,HIST1H4F,HIST1H4D,HIST1H4J,HIST1H4K,HIST1H4H,HIST1H4C,HIST1H4B,HIST1H3E,HIST1H3C,HIST1H3G,HIST1H3I,HIST1H3H,HIST1H4A,HIST1H3B,HIST2H4A,HIST1H1B,H2AFX,HIST1H1A,GPC1,SRM,PPA1,POLR2F,POLD2,HIST4H4,PRKG2,GPT2,ENPP7,CSRP2,CYCS
Drug	CID000000181	acetyl-CoA	Stitch	0	40	269	FASN,ACACA,ACAT1,ACAT2,ACADSB,ACO2,FH,PTRF,ETFB,RDH13,ALDH9A1,ALAD,ALDH3A2,SCD,ME1,MCM2,SLC33A1,ASNS,ALDH6A1,ALDH7A1,MCCC1,ACAA2,GOT2,OXCT1,PC,GCDH,NDUFAB1,HADH,HMGCS2,HK2,CPT2,PDHB,IDH3G,IDH3A,IDH2,IDH1,DLAT,LDHB,ACAD8,ACSS3
Drug	CID000000928	reduced nicotinamide adenine dinucleotide	Stitch	0	40	222	FASN,FDX1,ACO2,FH,ADH1C,MTHFD1,ALDH1A3,ALDH9A1,PHGDH,ALDH3A2,ALDH1A2,ME1,HIBADH,ALDH6A1,ALDH7A1,GYS1,NDUFA4,NDUFAB1,NDUFA10,NDUFB9,NDUFB6,NDUFS1,NDUFV1,HADH,HSD17B7,LDHD,VDAC1,PDHB,UGDH,IDH3G,IDH3A,IDH2,IDH1,OGDHL,DLAT,DHCR24,DHFR,DHCR7,CYCS,LDHB
Drug	D010269	Paraquat	CTD	0.001665	39	422	ACO2,PRDX3,FKBP5,MT2A,MT1A,ALAD,ALDH1A2,MAP3K6,APEX1,ATP1A2,CRISPLD2,ATP1B1,TIMP1,TIMP2,GJA1,FST,GNAO1,PRDX2,TFRC,MYC,GSTM2,GPX3,GPC1,SQLE,GSTA4,HSPA9,LPHN1,WT1,COL1A1,PDGFRA,IGF1,NAMPT,NRM,DHCR7,SMAD6,DRD4,LIMK1,ELN,EGFR
Drug	CID000000190	adenine	Stitch	7.4e-05	39	361	AK5,ADCY2,ADK,MTHFD1,AHCY,AK1,SLC25A4,ME1,APEX1,NUDT5,AR,ARL2,METTL1,ASS1,ATIC,AIFM1,RRM2,RRM1,MAD2L2,THOP1,GART,TDO2,SRM,POLD2,XPNPEP1,HK2,VDAC1,PFAS,UMPS,PPIF,IDH3G,IDH3A,IDH2,IDH1,DDB1,DHFR,CYCS,PRPS2,LDHB
Drug	D001554	Benzene	CTD	5.8e-05	39	357	FASN,ACACA,FDPS,FGFR2,PTRF,FKBP5,MT1A,AHCY,ANPEP,ME1,PHLDA3,GJA1,HIST1H2BM,MYC,CACNA2D1,POLDIP2,CCNB1,NDUFS1,H2AFX,SQLE,CCNF,CDC2,CD63,CDKN1C,XRCC5,COL1A1,WEE1,COL3A1,IDI1,IDH1,NAMPT,PLA2G4A,ACOT1,DHCR24,DHCR7,SMAD6,LIMK1,FADS1,EGFR
Drug	CID000004946	propranolol	Stitch	0.000304	38	373	ADCY2,AR,HIST1H3F,MITF,MPI,HIST1H4I,BOC,HIST1H3A,HIST1H3D,HIST1H4F,HIST1H4D,HIST1H4J,HIST1H4K,HIST1H4H,HIST1H4C,HIST1H4B,HIST1H3E,HIST1H3C,HIST1H3G,HIST1H3I,HIST1H3H,HIST1H4A,HIST1H3B,HIST2H4A,CACNA2D1,TAC3,HIST1H1B,H2AFX,HIST1H1A,HIST4H4,PRKCI,PRKCA,PENK,HTR1B,CYP11A1,CYP11B1,DRD4,LDLR
Drug	C095105	bexarotene	CTD	1.4e-05	38	323	FASN,ACAT1,ACOT2,ADD3,ESR1,ALDH3A2,MAOB,SCD,ME1,SDC2,BIRC5,AR,FMO1,ASNS,ATP1B1,ATP5D,GARS,GAS7,CCNE1,HSPA9,CLDN3,CPT2,IGF1,IGFBP6,CTH,PLOD2,CSRP2,TPM1,RARB,DLAT,ACOT1,DHCR7,ITM2A,CYCS,LUM,LOX,CXCL14,LDHB
Drug	CID000000175	acetate	Stitch	2.5e-05	37	319	FASN,ACACA,FH,ADK,ALDH1A3,ALDH9A1,ALAD,ALDH3A2,ME1,CLYBL,SLC33A1,ALDH7A1,MMP2,TIMP1,TIMP2,TSPAN4,OXCT1,BOC,C2,PC,GSTZ1,GSTM5,GSTM2,PGM2,NBL1,NDUFAB1,MMP23B,GSTA4,HDAC4,PRKCI,PRKCA,IDH3G,IDH3A,IDH2,IDH1,LPAR1,ACSS3
Drug	D001564	Benzo(a)pyrene	CTD	2e-06	37	284	SNAI2,FIGF,ESR1,MT1A,SFRP4,CDCA3,SEMA5A,BIRC5,AR,RRM2,RRM1,TACC3,FST,BUB1,BLM,FZD1,MYC,MYH10,CCNB1,CCNA2,NEK2,GPC1,GSTA4,CDC2,CYP2S1,NCAPG,PRIM2,IGF1,TSHR,KIF20A,RARB,PBK,CYP2B6,ADAM12,SMAD9,CYCS,LIG1
Drug	CID000000317	coenzyme A	Stitch	1e-06	37	282	SUCLG2,SUCLA2,FASN,ACACA,ACSL4,ACAT1,ACAT2,ACADSB,FDPS,ACOT2,FKBP4,AK1,SCD,P4HA2,HIBADH,ALDH6A1,MPI,MCCC1,ACAA2,OXCT1,PC,ACOT11,NDUFAB1,HADH,CCT7,SQLE,DGAT2,HMGCS2,GPT2,CPT2,PDHB,OGDHL,DLAT,SARDH,ACAD9,DHCR7,LDLR
Drug	CID000024584	MgCl2	Stitch	0	37	259	GNL3,ADCY2,ADK,HIST1H3F,FMO2,ASNS,HIST1H4I,OXCT1,HIST1H3A,HIST1H3D,HIST1H4F,HIST1H4D,HIST1H4J,HIST1H4K,HIST1H4H,HIST1H4C,HIST1H4B,HIST1H3E,HIST1H3C,HIST1H3G,HIST1H3I,HIST1H3H,HIST1H4A,HIST1H3B,HIST2H4A,MYH10,HIST1H1B,H2AFX,HIST1H1A,GSN,PPA1,DGAT2,HIST4H4,HK2,PFN2,TPM1,PRPS2
Drug	CID000000424	aspartate	Stitch	0.000164	36	336	ABAT,FDPS,ACO2,FH,FKBP4,FKBP5,SLC2A1,PHGDH,ME1,ASNS,ASS1,MME,MCCC1,FKBP14,CLPP,GOT2,GLUL,PC,CAD,HSPA9,GPT2,CLCN2,UMPS,SLC25A13,PLOD2,IDH3G,IDH3A,IDH2,IDH1,KIT,IPO4,KARS,DHFR,CYCS,SYT13,LDHB
Drug	CID000077999	rosiglitazone	Stitch	6.9e-05	36	322	A2M,FASN,SERPINA3,SLC2A1,SCD,HIST1H3F,HIST1H4I,HIST1H3A,HIST1H3D,HIST1H4F,HIST1H4D,HIST1H4J,HIST1H4K,HIST1H4H,HIST1H4C,HIST1H4B,HIST1H3E,HIST1H3C,HIST1H3G,HIST1H3I,HIST1H3H,HIST1H4A,HIST1H3B,HIST2H4A,E2F7,HIST1H1B,H2AFX,HIST1H1A,HIST4H4,GPT2,IL1R1,IGF1,COL3A1,NAMPT,LMNA,LBP
Drug	C023036	perfluorooctanoic acid	CTD	1e-06	36	262	PEX11A,SLC22A5,ACACA,ACSL4,ACAT1,FDPS,ACOT2,ACO2,FKBP5,ALDH9A1,CASP12,ALDH3A2,SCD,ME1,ASNS,RRM2,BBS2,BUB1,CCNA2,SQLE,HSD17B7,LRRC28,HMGCS2,VLDLR,ATP8B1,PPARGC1B,CPT2,CTSK,DAP,CYP2B6,DIO3,ACOT1,LSS,LOX,LDLR,EGFR
Drug	CID000011005	myristate	Stitch	0	36	228	FASN,ACSL4,SCD,APEX1,HIST1H3F,MPI,HIST1H4I,HIST1H3A,HIST1H3D,HIST1H4F,HIST1H4D,HIST1H4J,HIST1H4K,HIST1H4H,HIST1H4C,HIST1H4B,HIST1H3E,HIST1H3C,HIST1H3G,HIST1H3I,HIST1H3H,HIST1H4A,HIST1H3B,HIST2H4A,FBXW7,NDUFAB1,HIST1H1B,H2AFX,HIST1H1A,CCT7,SPAG5,HIST4H4,PRKCI,PRKCA,PGR,CYCS
Drug	CID000014917	fluoride	Stitch	0	36	219	AK5,GNL3,ADCY2,NOX4,AK1,NUDT5,HIST1H3F,HIST1H4I,HIST1H3A,HIST1H3D,HIST1H4F,HIST1H4D,HIST1H4J,HIST1H4K,HIST1H4H,HIST1H4C,HIST1H4B,HIST1H3E,HIST1H3C,HIST1H3G,HIST1H3I,HIST1H3H,HIST1H4A,HIST1H3B,HIST2H4A,NBL1,HIST1H1B,H2AFX,HIST1H1A,PPA1,HIST4H4,COL1A1,COL14A1,IGF1,COL3A1,GNA14
Drug	D014747	Vinblastine	CTD	0	36	195	SUCLA2,ACAT2,ADD3,PGRMC1,ETFB,PRC1,AURKB,ZWINT,RRM2,MME,TOP2A,BUB1,KIF15,MYC,KIF4A,CCNB1,LRRC1,GPSM2,HADH,SFXN1,CDCA8,CDC2,MELK,HMMR,TMEM97,NCAPG,NUSAP1,PDHB,IDH2,KIF20A,KIF11,KPNA2,TRIM2,NCAPH,MAD2L1,DKK3
Drug	CID000000612	lactate	Stitch	0.000428	35	340	AK5,ACACA,ACO2,FH,PPAN,AK1,SLC2A1,C10orf2,ME1,ASS1,ATP5B,STON1,GOT2,BMP2,PC,GYS1,NDUFS1,NDUFV1,HADH,HDAC4,LDHD,WT1,HK2,GPT2,CPT2,PDHB,SLC25A13,CTH,IDH3G,IDH3A,IDH2,IDH1,DLAT,CYCS,LDHB
Drug	CID000000977	O2	Stitch	0.000405	35	339	ABP1,ACO2,FH,NOX4,ALDH9A1,ALAD,MAOB,SCD,P4HA2,FMO2,FMO1,RRM2,RRM1,TM7SF2,BMP2,TDO2,TFRC,SUOX,NBL1,SQLE,CYP2S1,HSD17B7,PROS1,WT1,PLOD2,CTDSPL,CYP11A1,CYP11B1,CYC1,CYP2B6,FADS2,CYCS,LOX,FADS3,FADS1
Drug	CID005460104	phosphatidic acid	Stitch	8.6e-05	35	313	ADCY2,SPHK1,SLC25A4,HIST1H3F,HIST1H4I,HIST1H3A,HIST1H3D,HIST1H4F,HIST1H4D,HIST1H4J,HIST1H4K,HIST1H4H,HIST1H4C,HIST1H4B,HIST1H3E,HIST1H3C,HIST1H3G,HIST1H3I,HIST1H3H,HIST1H4A,HIST1H3B,HIST2H4A,HIST1H1B,H2AFX,HIST1H1A,ISYNA1,DGAT2,HIST4H4,PRKCI,PRKCA,PLA2G4A,ENPP7,KCNK2,LPAR1,CYCS
Drug	CID000000703	FAD	Stitch	5e-06	35	275	SUCLG2,A2M,SUCLA2,SERPINA3,ACADSB,FDX1,NOX4,ETFB,MAOB,SCD,ME1,FMO2,AIFM1,RRM2,RRM1,MME,OXCT1,GCDH,SUOX,NDUFAB1,NDUFS1,NDUFV1,SQLE,SQRDL,VLDLR,PDHB,CTDSPL,RBBP7,DLAT,SARDH,FADS2,ACAD9,DHCR24,CYCS,ACAD8
Drug	CID000000544	arsenite	Stitch	0	35	243	FBN1,ESR1,MT2A,MT1A,HIST1H3F,HIST1H4I,KLF5,HIST1H3A,HIST1H3D,HIST1H4F,HIST1H4D,HIST1H4J,HIST1H4K,HIST1H4H,HIST1H4C,HIST1H4B,HIST1H3E,HIST1H3C,HIST1H3G,HIST1H3I,HIST1H3H,HIST1H4A,HIST1H3B,HIST2H4A,CCNB1,HIST1H1B,H2AFX,HIST1H1A,CDC2,MT4,HIST4H4,ABCB6,CYCS,LIG1,EGFR
Drug	CID000014888	arsenic trioxide	Stitch	0	35	181	FGFR1,ESR1,MT2A,HIST1H3F,AIFM1,HIST1H4I,TPBG,HIST1H3A,HIST1H3D,HIST1H4F,HIST1H4D,HIST1H4J,HIST1H4K,HIST1H4H,HIST1H4C,HIST1H4B,HIST1H3E,HIST1H3C,HIST1H3G,HIST1H3I,HIST1H3H,HIST1H4A,HIST1H3B,HIST2H4A,MYC,CCNB1,CCNA2,HIST1H1B,H2AFX,HIST1H1A,CDC2,HIST4H4,VDAC1,CYCS,ZBTB16
Drug	CID000003121	valproic acid	Stitch	3e-06	34	255	SLC22A5,ABAT,HIST1H3F,ASS1,TGFBR3,MCCC1,HIST1H4I,HIST1H3A,HIST1H3D,HIST1H4F,HIST1H4D,HIST1H4J,HIST1H4K,HIST1H4H,HIST1H4C,HIST1H4B,HIST1H3E,HIST1H3C,HIST1H3G,HIST1H3I,HIST1H3H,HIST1H4A,HIST1H3B,HIST2H4A,CACNA2D1,HIST1H1B,H2AFX,HIST1H1A,ISYNA1,HDAC4,HIST4H4,XPNPEP1,SLC25A13,DRD4
Drug	C496197	trans-10,cis-12-conjugated linoleic acid	CTD	0	34	159	KIF2C,FASN,ANLN,CLDN1,PRC1,ME1,BIRC5,MCM4,MCM2,MCM7,RRM2,TK1,TOP2A,BUB1B,BLM,KIF15,MYC,PLK4,E2F7,NEK2,CDK4,RNASEH2A,CDC2,CDKN1C,TPX2,HK2,PDGFRA,PLK1,ENPP7,CSRP2,KIF11,PBK,E2F8,CYCS
Drug	CID000001110	succinate	Stitch	0	33	205	SUCLG2,SUCLA2,AK5,ABAT,ACO2,FH,AK1,ALDH9A1,SLC25A4,ME1,P4HA2,GOT2,GLUL,OXCT1,PC,CAD,HDAC4,LDHD,HK2,UMPS,PLOD2,IDH3G,IDH3A,IDH2,IDH1,HTR1B,OGDHL,DCTD,CYP11A1,CYC1,ARHGAP20,CYCS,LDHB
Drug	CID000005727	ZnCl2	Stitch	0	33	117	MT2A,MT1A,ALAD,AR,HIST1H3F,HIST1H4I,HIST1H3A,HIST1H3D,HIST1H4F,HIST1H4D,HIST1H4J,HIST1H4K,HIST1H4H,HIST1H4C,HIST1H4B,HIST1H3E,HIST1H3C,HIST1H3G,HIST1H3I,HIST1H3H,HIST1H4A,HIST1H3B,HIST2H4A,GSTZ1,GSTM5,GSTM2,CCNA2,HIST1H1B,H2AFX,HIST1H1A,GSTA4,MT4,HIST4H4
Drug	CID000000753	glycerol	Stitch	0.000978	32	316	FASN,ACACA,ACO2,FH,ADH1C,ME1,MCM4,MCM7,ATP5B,GART,PC,GYS1,CAD,NDUFB9,POLR2F,DGAT2,LDHD,PRKCI,PRKCA,HK2,PFAS,UMPS,CPT2,SLC25A13,IDH3G,IDH3A,IDH2,IDH1,PLA2G4A,DDB1,CYC1,CYCS
Drug	CID000003657	hydroxyurea	Stitch	0.00028	32	294	SLC19A1,AKAP2,MCM4,MCM2,MCM7,MGP,RRM2,RRM1,THY1,TK1,CDC45L,BMP2,BLM,HIST2H3C,GATA2,MYC,CCNB1,CCNA2,H2AFX,CDC2,CHEK1,POLD2,PALM2-AKAP2,XRCC5,PRIM1,PDGFRA,RFC4,NCAPH,DHFR,PALM2,DTYMK,LIG1
Drug	D015735	Mifepristone	CTD	0.000169	32	286	FBLN1,FASN,SLIT3,CTNNAL1,ESR1,SPHK1,CLDN1,ANPEP,S100A6,AR,STMN2,FLRT2,CRISPLD2,GJA1,FSTL3,CXCR7,PC,MYC,NDP,CDH11,CDC2,POLD2,WNT5A,CLDN3,PGR,SERPINF1,IGF1,PLOD2,DCN,LUM,EPB41L3,LAMA2
Drug	CID000000280	CO2	Stitch	0.000152	31	272	FASN,ACO2,FH,ADCY2,ALDH9A1,AMD1,ME1,P4HA2,HIBADH,ALDH6A1,MCCC1,TMX2,GLUL,GART,PC,GCDH,CACNA2D1,NBL1,HSD17B7,PROS1,CA13,UMPS,PDHB,PLOD2,IDH3G,IDH3A,IDH2,IDH1,OGDHL,DLAT,EMX2
Drug	D008628	Mercury	CTD	5.3e-05	31	257	A2M,SLIT3,MT2A,ETFB,MT1A,MCM2,NAV3,ZWINT,ALDH6A1,UBE2C,BUB1,HIST1H4C,HIST1H3I,MYC,GAS7,NUP107,GSN,RNASEH2A,POLD2,HEPH,IL17RB,PGR,UGCG,CRYAA,MFAP5,TRIP13,LMNA,DTNA,EMX2,SH3PXD2A,EFNB1
Drug	C070081	fulvestrant	CTD	1e-06	31	210	FASN,ESR1,AR,MGP,FLNC,ASNS,RRM1,MME,TGFBR3,FST,BMP2,BLM,MYC,MYH10,AURKA,NARS,TACC1,CCNB1,CCNA2,KIAA0101,XRCC5,PRKCA,PGR,PDGFRA,IGFBP4,KIF20A,SERPINB9,KPNA2,NCAPH,RBBP7,CYCS
Drug	CID000000051	alpha-ketoglutarate	Stitch	0	31	183	SLC22A5,ABAT,ACO2,FH,PRDX3,FKBP4,AK1,ALDH9A1,PHGDH,ME1,P4HA2,MCCC1,GOT2,GLUL,OXCT1,PC,COL1A1,HK2,GPT2,GFPT2,PLOD2,IDH3G,IDH3A,IDH2,IDH1,PRKAG2,CTDSPL,OGDHL,DLAT,CYCS,LDHB
Drug	CID000004763	phenobarbital	Stitch	0.003206	30	313	ABAT,ACOT2,ALDH9A1,SLC2A1,ALDH3A2,ALDH1A2,ALDH7A1,BMP2,TDO2,CAD,GSTZ1,GSTM5,GSTM2,ACOT11,HAS1,GSTA4,CYP2S1,PRKCI,PRKCA,GPT2,PPIF,UGDH,CYP11A1,CYP11B1,CYP2B6,SARDH,CYCS,PTGES,LDHB,EGFR
Drug	D003520	Cyclophosphamide	CTD	0.001231	30	294	ESR1,SALL1,APEX1,AURKB,RRM2,GJA1,TOP2A,KLF5,MYH10,GSTM2,CCT7,CDH3,SRM,CDC20,HSPA9,RRAS2,MELK,PALM2-AKAP2,DZIP1,PGR,IGFBP4,CCT3,TPM1,CYP2B6,GNG12,COCH,MAGED1,LDHB,EGFR,C13orf27
Drug	D019256	Cadmium Chloride	CTD	0.000364	30	273	FASN,FGFR1,ESR1,MT2A,MT1A,SLC2A1,MCM5,MCM2,AR,MGP,ALDH6A1,AIFM1,GLUL,BMP2,MYC,CCNB1,CCNA2,GSN,CDC2,CHEK1,COL1A1,VDAC1,PDGFRA,SERPINF1,IGF1,IDH2,TPM1,CYP11A1,CYCS,EPB41L3
Drug	CID000004421	Na	Stitch	1.7e-05	30	231	GNL3,WNK4,HIST1H3F,AFF2,ATP1A2,HIST1H4I,HIST1H3A,HIST1H3D,HIST1H4F,HIST1H4D,HIST1H4J,HIST1H4K,HIST1H4H,HIST1H4C,HIST1H4B,HIST1H3E,HIST1H3C,HIST1H3G,HIST1H3I,HIST1H3H,HIST1H4A,HIST1H3B,HIST2H4A,AURKA,NBL1,HIST1H1B,H2AFX,HIST1H1A,CHN1,HIST4H4
Drug	D005047	Etoposide	CTD	0.001047	29	278	FASN,FHL1,PHGDH,MATN2,PRC1,BIRC5,UBE2C,TOP2A,RAD54L,C14orf147,SORBS2,CCNA2,GPSM2,CHEK1,HDAC4,HEPH,PMP22,XRCC5,TMEM97,CTH,TRIM2,CD55,PBK,CYP2B6,PDGFC,BAG2,EPB41L3,DKK3,EGFR
Drug	D015073	2-Acetylaminofluorene	CTD	7.6e-05	29	238	SMO,MT1A,AK1,PADI2,MATN2,SLC25A4,PHLDA3,RRM1,UBE2C,MMP2,ACAA2,THY1,TIMP1,GJA1,MYC,DDR1,CACNA2D1,CCNB1,CCNA2,CCNE1,CDK4,CDH3,KIT,DAP,SULF2,DES,PTN,KRT19,EGFR
Drug	D002104	Cadmium	CTD	4.4e-05	29	231	FASN,ACO2,ESR1,MT2A,MT1A,ALAD,APEX1,MCM2,AR,MGP,ALDH6A1,AIFM1,GJA1,GLUL,MYC,CCNB1,CCNA2,GPX3,GSN,CDC2,CHEK1,MT4,VDAC1,PDGFRA,SERPINF1,IDH2,TPM1,CYCS,LIG1
Drug	D008942	Mitoxantrone	CTD	1e-06	29	189	SFRP4,PHGDH,SCD,SDC2,FZD2,ASNS,ASS1,SPON2,SPON1,GLUL,OXCT1,PBX1,PRDX2,GUCY1B3,GPX3,HDAC4,DIS3,LGR4,WARS,CTH,IDH3A,NAMPT,TPM1,TRIM2,CD55,RARB,COCH,MAGED1,LAMA2
Drug	D013196	Dihydrotestosterone	CTD	0	29	180	FASN,SNAI2,ACACA,FGFR1,ESR1,ALDH1A3,PHGDH,ALDH1A2,ME1,SELENBP1,MCM5,AR,MIF,FST,BUB1B,CCNB1,CCNA2,CCNE1,CDC20,LRRC28,HOXD11,COL1A1,PRKAA2,COL6A1,IGF1,IGFBP6,DHCR24,LAMA5,KRT19
Drug	D019772	Topotecan	CTD	5.9e-05	28	223	ACAT2,PTRF,FHL1,ADD3,ALAD,SCD,FLNC,ASS1,GJA1,TOP2A,GPSM2,H2AFX,HADH,CCNF,CDKN1C,DZIP1,TMEM97,WEE1,COL6A1,PLOD2,TPM1,TRIM2,NCAPH,PDGFC,MAGED1,LIMK2,DKK3,KRT19
Drug	DB00157	NADH	Drug Bank	0	28	144	ADH1C,MTHFD1,ALDH1A3,ALDH9A1,PHGDH,ALDH3A2,ALDH1A2,ME1,HIBADH,ALDH6A1,ALDH7A1,NDUFA4,NDUFAB1,NDUFA10,NDUFB9,NDUFB6,NDUFS1,NDUFV1,HADH,HSD17B7,PDHB,UGDH,IDH3G,IDH3A,DLAT,DHFR,DHCR7,LDHB
Drug	CID000007302	gamma-butyrolactone	Stitch	0	28	88	ABAT,HIST1H3F,HIST1H4I,HIST1H3A,HIST1H3D,HIST1H4F,HIST1H4D,HIST1H4J,HIST1H4K,HIST1H4H,HIST1H4C,HIST1H4B,HIST1H3E,HIST1H3C,HIST1H3G,HIST1H3I,HIST1H3H,HIST1H4A,HIST1H3B,HIST2H4A,TFRC,HIST1H1B,H2AFX,HIST1H1A,HIST4H4,HTR1B,LOX,DRD4
Drug	CID000024012	AlCl3	Stitch	0	28	83	ALAD,MAP2,HIST1H3F,STON1,HIST1H4I,HIST1H3A,HIST1H3D,HIST1H4F,HIST1H4D,HIST1H4J,HIST1H4K,HIST1H4H,HIST1H4C,HIST1H4B,HIST1H3E,HIST1H3C,HIST1H3G,HIST1H3I,HIST1H3H,HIST1H4A,HIST1H3B,HIST2H4A,NDUFAB1,HIST1H1B,H2AFX,HIST1H1A,HIST4H4,EFNA5
Drug	D008727	Methotrexate	CTD	0.001162	27	254	PEX11A,SUCLG2,SLC19A1,ABP1,FGFR1,MT1A,PRC1,FSTL1,ASS1,FLRT2,ATIC,UBE2C,ATP5D,TIMP1,TSPAN4,H2AFX,GPX3,CD151,HDAC4,HMGCS2,WNT5A,UGCG,CTH,FADS2,DHFR,MAGED1,FADS1
Drug	CID000000085	carnitine	Stitch	9e-06	27	191	FASN,SLC22A5,ACACA,ACADSB,ACOT2,ALDH9A1,SCD,SLC25A4,HIBADH,MCCC1,OXCT1,BOC,PC,GCDH,ACOT11,HADH,DGAT2,HK2,CPT2,IGF1,IDH3G,IDH3A,IDH2,IDH1,DLAT,ACAD9,ACAD8
Drug	C030123	coumarin	CTD	4e-06	27	182	FASN,MT2A,MT1A,MCM4,MCM3,MCM5,MCM2,FMO1,ZWINT,ASNS,GAS5,ACAA2,TFRC,GSTM5,CCNE1,GSTA4,ISYNA1,POLD2,WEE1,SLC35E3,UGDH,CTH,KIF20A,KCNK2,FADS1,KRT19,OAF
Drug	D007529	Isoflavones	CTD	0	27	140	KIF2C,ESR1,ALDH1A3,SCD,PRC1,ME1,SELENBP1,ATP1B1,FST,TM7SF2,TOP2A,HIST1H3D,HIST1H3H,KIF4A,GSTZ1,SQLE,COL1A1,CLDN3,PGR,UGDH,IGF1,TUFT1,IDI1,FADS2,DHFR,LSS,LDLR
Drug	CID000001111	succinyl-CoA	Stitch	0	27	113	SUCLG2,SUCLA2,ACO2,FH,PRDX3,ME1,ACAA2,HIST1H4I,PGRMC2,OXCT1,HIST1H4F,HIST1H4D,HIST1H4J,HIST1H4K,HIST1H4H,HIST1H4C,HIST1H4B,HIST1H4A,HIST2H4A,PC,SPAG5,CDH3,HIST4H4,IDH3G,IDH3A,IDH2,IDH1
Drug	CID000016590	diallyl disulfide	Stitch	0	27	93	HIST1H3F,HIST1H4I,HIST1H3A,HIST1H3D,HIST1H4F,HIST1H4D,HIST1H4J,HIST1H4K,HIST1H4H,HIST1H4C,HIST1H4B,HIST1H3E,HIST1H3C,HIST1H3G,HIST1H3I,HIST1H3H,HIST1H4A,HIST1H3B,HIST2H4A,HIST1H1B,H2AFX,HIST1H1A,SQLE,CDC2,HIST4H4,LSS,CYCS
Drug	CID000003496	Sonic	Stitch	3.2e-05	26	193	FGFR1,FGFR2,FGF10,SMO,WNT4,STIL,SALL1,FMO2,GLI3,GAS1,BMP2,BMPR1A,GATA3,NR2F2,CAD,CHRD,CD63,HOXD11,DZIP1,GLIS1,IGF1,DHCR7,HAND2,LSS,RAB23,SULF1
Drug	D010795	Phthalic Acids	CTD	1e-06	26	157	ACSL4,FDPS,FDX1,PRDX3,ALDH1A3,ME1,ASNS,ASS1,CRISPLD2,ATP1B1,GJA1,PEBP1,TFRC,GSTM2,SQLE,CDKN1C,IDI1,IDH1,TPM1,CD55,CYP11A1,SLC7A8,FADS2,DHCR7,LSS,FADS1
Drug	CID000003637	hydralazine	Stitch	0	26	125	HIST1H3F,HIST1H4I,HIST1H3A,HIST1H3D,HIST1H4F,HIST1H4D,HIST1H4J,HIST1H4K,HIST1H4H,HIST1H4C,HIST1H4B,HIST1H3E,HIST1H3C,HIST1H3G,HIST1H3I,HIST1H3H,HIST1H4A,HIST1H3B,HIST2H4A,HIST1H1B,H2AFX,HIST1H1A,HIST4H4,COL3A1,PLOD2,IDI1
Drug	CID000006466	gibberellin	Stitch	0	26	119	HIST1H3F,ALDH6A1,HIST1H4I,HIST1H3A,HIST1H3D,HIST1H4F,HIST1H4D,HIST1H4J,HIST1H4K,HIST1H4H,HIST1H4C,HIST1H4B,HIST1H3E,HIST1H3C,HIST1H3G,HIST1H3I,HIST1H3H,HIST1H4A,HIST1H3B,HIST2H4A,HIST1H1B,H2AFX,HIST1H1A,SRM,LPHN1,HIST4H4
Drug	CID000005971	mustard oil	Stitch	0	26	96	FBN1,HIST1H3F,HIST1H4I,HIST1H3A,HIST1H3D,PTTG1IP,HIST1H4F,HIST1H4D,HIST1H4J,HIST1H4K,HIST1H4H,HIST1H4C,HIST1H4B,HIST1H3E,HIST1H3C,HIST1H3G,HIST1H3I,HIST1H3H,HIST1H4A,HIST1H3B,HIST2H4A,TAC3,HIST1H1B,H2AFX,HIST1H1A,HIST4H4
Drug	CID000007843	diethyl	Stitch	0	26	90	ALAD,HIST1H3F,HIST1H4I,HIST1H3A,HIST1H3D,HIST1H4F,HIST1H4D,HIST1H4J,HIST1H4K,HIST1H4H,HIST1H4C,HIST1H4B,HIST1H3E,HIST1H3C,HIST1H3G,HIST1H3I,HIST1H3H,HIST1H4A,HIST1H3B,HIST2H4A,HIST1H1B,H2AFX,HIST1H1A,HIST4H4,RARB,DHFR
Drug	CID000003385	5-fluorouracil	Stitch	0.003368	25	247	ADK,ESR1,ALAD,TOP1MT,RRM2,RRM1,TK1,GART,TCF19,BMP2,BLM,CAD,CDH3,CHEK1,WEE1,VDAC1,PGR,UMPS,CPT2,CTPS,IFI27,RARB,DHFR,LIG1,EGFR
Drug	D017313	Fenretinide	CTD	0.001526	25	233	HSPB8,FKBP4,ANPEP,UBE2C,MMP2,TOMM40,BMP2,FZD1,MYC,GSTM5,NBL1,CCNA2,NDUFAB1,NDUFA10,NDUFB6,SEMA3C,CDC2,WARS,CLDN3,PPIF,IGF1,IDH1,RARB,LDLR,EGFR
Drug	CID000000311	citrate	Stitch	0.000871	25	224	FASN,SERPINA3,ACACA,ACO2,FH,ALAD,ME1,CLYBL,GOT2,OXCT1,PI15,PC,TFRC,SUOX,NDUFAB1,PROS1,HK2,CPT2,IDH3G,IDH3A,IDH2,IDH1,CYCS,KAZALD1,LDHB
Drug	CID000005213	silymarin	Stitch	0.000716	25	221	ABAT,FKBP5,STIL,GOT2,CCNB1,CCNA2,KHDRBS3,HAS1,CCNF,CDK4,CDC2,PRKCI,COL1A2,COL1A1,PRKCA,GPT2,GFPT2,COL14A1,COL6A1,COL3A1,PDE3A,IFI27,CYCS,LDHB,EGFR
Drug	CID000024759	hyaluronic acid	Stitch	8.7e-05	25	193	FBN1,FBN2,LYVE1,SDC2,MMP2,TGFBR3,TIMP1,GOT2,BGN,HAS1,GPC1,HMMR,COL1A2,COL1A1,GPT2,NUSAP1,COL14A1,UGDH,COL6A1,GPC6,COL3A1,DCN,LUM,SEMA3B,ELN
Drug	D014284	Triiodothyronine	CTD	2.2e-05	25	178	FASN,FDPS,FGFR1,FGFR2,FRS2,SLC2A1,ALDH3A2,ME1,MCM2,MMP2,GJA1,MYC,CCNB1,CCNA2,CCNE1,CDC2,COL1A2,COL1A1,VLDLR,IDH1,RARB,DIO3,FADS2,ACOT1,LSS
Drug	CID000000525	malate	Stitch	0	25	134	ACACA,ACO2,FH,SLC25A4,ME1,HIBADH,ASS1,GOT2,GLUL,OXCT1,PC,PGM2,HDAC4,LDHD,HK2,GPT2,PDHB,SLC25A13,TUFM,IDH3G,IDH3A,IDH2,IDH1,CYCS,LDHB
Drug	CID000006035	bromodeoxyuridine	Stitch	0.002564	24	229	FGFR2,FGF10,ALAD,MAP2,SDC2,AR,AFF2,TK1,BLM,MYC,CCNB1,CCNA2,CDK4,CDC2,COL1A1,PGR,PDGFRA,IGF1,IFI27,DCBLD2,DHFR,DES,KRT19,EGFR
Drug	D013752	Tetracycline	CTD	0.002421	24	228	GPR151,FASN,ACAT2,ACADSB,FDX1,SLC2A1,ALDH3A2,MAOB,SCD,ME1,APEX1,AR,HIBADH,FMO1,MMP2,TIMP1,GATA2,MYC,CACNA2D1,GPX3,UGCG,PRKAG2,FADS1,LBP
Drug	CID000001134	thymidine	Stitch	0.001409	24	219	B3GALNT1,ADK,ATIC,RRM2,RRM1,TK1,GART,BMP2,TFRC,MYC,GYS1,CCNB1,CCNA2,MT4,PGR,UMPS,IGF1,CTPS,TSHR,IFI27,DCTD,DHFR,DTYMK,EGFR
Drug	D008701	Methapyrilene	CTD	0.000286	24	196	A2M,ABAT,FAM162A,FKBP4,MT2A,MT1A,CASP12,PHGDH,MAOB,APEX1,TIMP1,TOP2A,PC,MYC,GSTM2,CCNB1,H2AFX,CDK4,CDC20,HSPA9,HMGCS2,CTH,CCT3,DKC1
Drug	D002762	Cholecalciferol	CTD	9.9e-05	24	183	ACSL4,SMO,WNT4,MAP3K6,FSTL1,P4HA2,AR,MMP2,GJA1,FST,BMP1,BMP2,BMPR1A,PBX1,CXCR7,CCNE1,CDK4,WNT5A,CRABP1,IGFBP4,IDI1,ENAH,CYP2B6,PTGES
Drug	CID000000975	GSSG	Stitch	5.8e-05	24	177	ACO2,NOX4,MT2A,MT1A,ALAD,APEX1,FMO1,RRM2,RRM1,MMP2,GOT2,BBS2,GSTZ1,GSTM5,GSTM2,MMP23B,SMC2,GSTA4,PPA1,MT4,GPT2,CTH,CYCS,LDHB
Drug	CID000000441	beta-hydroxybutyrate	Stitch	1e-06	24	137	FASN,ACACA,ACAT1,ACADSB,SLC2A1,ME1,HIBADH,ACAA2,GOT2,GLUL,OXCT1,PC,GSTM5,NDUFS1,NDUFV1,HMGCS2,HK2,CPT2,IGF1,IDH3G,IDH3A,IDH2,IDH1,LDHB
Drug	CID000001033	long-chain acyl-CoA	Stitch	0	24	131	FASN,ACACA,ACSL4,ACAT1,ACADSB,ACOT2,ETFB,SCD,SLC25A4,HIBADH,ALDH6A1,ACAA2,PGRMC2,OXCT1,PC,GCDH,ACOT11,NDUFAB1,DGAT2,CPT2,ACAD9,DHCR24,ACAD8,ACSS3
Drug	CID000002708	chlorambucil	Stitch	0	24	84	HIST1H3F,HIST1H4I,HIST1H3A,HIST1H3D,HIST1H4F,HIST1H4D,HIST1H4J,HIST1H4K,HIST1H4H,HIST1H4C,HIST1H4B,HIST1H3E,HIST1H3C,HIST1H3G,HIST1H3I,HIST1H3H,HIST1H4A,HIST1H3B,HIST2H4A,HIST1H1B,H2AFX,HIST1H1A,XRCC5,HIST4H4
Drug	CID000000866	polylysine	Stitch	0.000646	23	195	ADCY2,HIST1H4I,BOC,HIST1H4F,HIST1H4D,HIST1H4J,HIST1H4K,HIST1H4H,HIST1H4C,HIST1H4B,HIST1H4A,HIST2H4A,TFRC,GCDH,PLK4,HIST4H4,COL1A1,PLOD2,KARS,SLC7A8,DKC1,CYCS,EGFR
Drug	C016583	4-(N-methyl-N-nitrosamino)-1-(3-pyridyl)-1-butanone	CTD	0.000158	23	177	FASN,FAM162A,FKBP4,MT2A,MT1A,PHGDH,APEX1,TIMP1,TOP2A,GATA3,MYC,CCNB1,H2AFX,CDK4,GSTA4,CDC20,CYP2S1,HSPA9,CCT3,DCN,RARB,CYP2B6,DKC1
Drug	CID000000984	palmitoyl	Stitch	3.2e-05	23	160	FASN,SLC22A5,ACACA,ACADSB,ACOT2,STARD10,SCD,SLC25A4,AKAP2,CLN6,C1QBP,PC,ACOT11,NDUFAB1,MRAS,PALM2-AKAP2,HK2,LPGAT1,CPT2,PLA2G4A,ACAD9,PALM2,CYCS
Drug	CID000041322	BPDE	Stitch	2.1e-05	23	156	SELENBP1,MCM7,HIST1H3F,CDC45L,PGRMC2,HIST2H3C,HIST1H3A,HIST1H3D,HIST1H3E,HIST1H3C,HIST1H3G,HIST1H3I,HIST1H3H,HIST1H3B,GSTM2,H2AFX,GSTA4,CYP2S1,CHEK1,HK2,RARB,CYP2B6,CYCS
Drug	C057862	cyanoginosin LR	CTD	8e-06	23	147	SUCLG2,NOX4,APEX1,ASNS,ASS1,GAS1,MYC,GSTM5,GSTM2,GPX3,CCNF,GSN,GSTA4,SMOC2,WEE1,HK2,PFN2,UGDH,PDGFRA,IDH1,TNFRSF12A,TPM1,CTTN
Drug	CID000004913	procainamide	Stitch	3e-06	23	138	HIST1H3F,HIST1H4I,HIST1H3A,HIST1H3D,HIST1H4F,HIST1H4D,HIST1H4J,HIST1H4K,HIST1H4H,HIST1H4C,HIST1H4B,HIST1H3E,HIST1H3C,HIST1H3G,HIST1H3I,HIST1H3H,HIST1H4A,HIST1H3B,HIST2H4A,HIST1H1B,H2AFX,HIST1H1A,HIST4H4
Drug	CID000000637	deoxycytidine	Stitch	0	23	116	ADK,AHCY,METTL1,RRM2,RRM1,HIST1H4I,TK1,BLM,HIST1H4F,HIST1H4D,HIST1H4J,HIST1H4K,HIST1H4H,HIST1H4C,HIST1H4B,HIST1H4A,HIST2H4A,CAD,MT4,HIST4H4,UMPS,DCTD,DKK3
Drug	CID000000177	acetaldehyde	Stitch	0.002218	22	201	ACAT1,FH,ADH1C,ADK,MT2A,MT1A,ALDH1A3,ALDH9A1,ALDH3A2,ALDH1A2,ALDH6A1,ALDH7A1,C2,ZADH2,MT4,LDHD,PRKCI,COL1A2,COL1A1,PRKCA,COL14A1,COL3A1
Drug	CID000003426	fructose	Stitch	0.001718	22	197	FASN,ACACA,FH,ANLN,ADCY2,SLC2A1,SLC2A12,SCD,ANPEP,ME1,MCM2,AR,MPI,TDO2,PC,GYS1,PGM2,HK2,PPARGC1B,COL3A1,PRPS2,LDHB
Drug	D001556	Lindane	CTD	0.000932	22	188	SNAI2,ACO2,ADD3,ESR1,MT1A,AR,RAB34,ATP5D,GJA1,GLUL,MYC,GPX3,SQLE,PGR,IGF1,TYRO3,IDH1,DCN,CYP11A1,CYP11B1,CYP2B6,CYCS
Drug	CID000001174	uracil	Stitch	0.000321	22	174	ABAT,AK1,APEX1,ASS1,RRM2,RRM1,MAD2L2,TK1,GART,BLM,COPS3,CAD,H2AFX,CDH3,POLD2,UMPS,TUFM,KIF22,DKC1,DHFR,LSS,LIG1
Drug	C005961	bis(tri-n-butyltin)oxide	CTD	2e-05	22	145	CDCA3,BIRC5,APEX1,RRM2,RRM1,TACC3,THY1,BUB1,BLM,PRDX2,GATA3,MYH10,CCNB1,CCNA2,NEK2,NCAPG,PRIM2,VDAC1,KIF20A,PBK,LIG1,NGFRAP1
Drug	C404910	2,2-bis(4-hydroxyphenyl)-1,1,1-trichloroethane	CTD	6e-06	22	134	FDX1,ESR1,NUF2,CASP12,AR,ASNS,PPP1R14B,KIF15,GPX3,CDK4,SMOC2,HSD17B7,PFN2,PGR,IGF1,KIF11,DAP,CYP11A1,E2F8,MAD2L1,LMNA,EGFR
Drug	D016685	Mitomycin	CTD	0.002964	21	193	ACOT2,FHL1,MATN2,APEX1,MME,DDR1,CCNB1,GPSM2,PMP22,TMEM97,WNT5A,UMPS,CTDSPL,TRIM2,RFC4,PBK,RBBP7,COCH,LMNA,LIG1,DKK3
Drug	C029424	hydrazine	CTD	0.001441	21	182	SLC6A12,SLC6A2,HSPB8,NOX4,ESR1,SFRP2,SLC2A1,ROR1,GOT2,CAPN6,GSTM2,CCNB1,NDUFS1,HSPA9,HMGCS2,CPT2,IGFBP6,SLC25A13,CTSO,RCN1,LDLR
Drug	CID000000754	glycerol 3-phosphate	Stitch	0.000239	21	159	FASN,AK5,ACACA,FH,AK1,SCD,ME1,SLC37A4,PC,NDUFAB1,DGAT2,LDHD,HK2,LPGAT1,IDH3G,IDH3A,IDH2,IDH1,CYCS,LDHB,GPD1L
Drug	CID000000986	palmitoyl-CoA	Stitch	0.000115	21	151	PEX11A,FASN,ACACA,ACSL4,ACADSB,ACOT2,SCD,SLC25A4,ALDH6A1,GYS1,ACOT11,NDUFAB1,DGAT2,HK2,CPT2,PLA2G4A,FADS2,ACAD9,CYCS,LBP,ACAD8
Drug	C010176	halofuginone	CTD	6e-06	21	124	FBN1,ABP1,SCD,FSTL1,MMP2,TIMP1,TIMP2,BGN,PCOLCE,GPX3,PMP22,COL1A2,COL1A1,PRIM1,WNT5A,PDGFRA,TYRO3,CD55,LOX,ELN,DKK3
Drug	CID000001318	1,10-phenanthroline	Stitch	0.002373	20	177	A2M,ADAM19,ALAD,ANPEP,HIBADH,MMP2,MME,TIMP1,TIMP2,TAC3,MMP23B,PITRM1,XPNPEP1,COL1A1,PENK,IGFBP4,IGFBP6,IFI27,CYCS,ELN
Drug	CID000001051	pyridoxal phosphate	Stitch	0.001174	20	167	FASN,ABAT,ABP1,ACSL4,FDX1,AMD1,TOP1MT,ALDH7A1,GOT2,TDO2,GYS1,YARS,SRM,COL1A1,GPT2,GFPT2,UGCG,PLK1,CTH,LOX
Drug	CID000003405	folate	Stitch	0.000867	20	163	SLC19A1,FKBP5,MTHFD1,AHCY,ALAD,MAOB,AFF2,ATIC,GART,TFRC,PROS1,COL1A1,PFAS,UMPS,CTH,DCBLD2,RARB,SARDH,DHFR,CYCS
Drug	CID000002550	captopril	Stitch	0.000382	20	153	NOX4,ANPEP,SLC33A1,MME,THOP1,BMP2,MYC,TAC3,CDH11,HSPA9,HEPH,PRKCA,PENK,IGF1,COL3A1,PBK,CYP11B1,CYCS,CGN,ELN
Drug	CID000104727	aluminum	Stitch	0.000382	20	153	A2M,SERPINA3,ANLN,ADCY2,ALAD,MAP2,STON1,MME,NTRK1,TFRC,HAS1,KNTC1,GPT2,IDH3G,IDH3A,IDH2,IDH1,CYCS,GNA14,ELN
Drug	D013739	Testosterone	CTD	1.2e-05	20	120	ACACA,FGFR1,FGFR2,ESR1,BIRC5,AR,FMO1,TFRC,HOXA9,HOXA11,HOXA10,COL1A1,PGR,IGF1,IGFBP4,IGFBP6,CYP11A1,KCND3,CYP2B6,EGFR
Drug	D016572	Cyclosporine	CTD	5e-06	20	114	CDCA3,BIRC5,RRM2,RRM1,TACC3,TIMP1,BUB1,BLM,MYH10,CCNB1,CCNA2,NEK2,NCAPG,PRIM2,PPIF,IGF1,KIF20A,PBK,LIG1,EGFR
Drug	CID000000723	fumarate	Stitch	0.002112	19	163	SUCLG2,SUCLA2,FH,ME1,AFF2,ASS1,GOT2,BBS2,OXCT1,PC,GSTZ1,XPNPEP1,GPT2,IDH3G,IDH3A,IDH2,IDH1,HTR1B,CYCS
Drug	D002087	Butyrates	CTD	0.00047	19	144	ESR1,BIRC5,APEX1,MYC,GSTM2,DDR1,CCNB1,CCNA2,GPX3,CCNE1,CDK4,GSN,GSTA4,CDC20,CDC2,HIST4H4,PGR,CTSK,CYCS
Drug	C430898	AGN 194204	CTD	0.000299	19	139	FDPS,FDX1,ADAM19,ACAA2,GJA1,GATA3,CCNB1,CCNE1,CDK4,CDC2,STRA6,PROS1,HK2,IDI1,DHCR7,BZW2,ITM2A,LMNA,EGFR
Drug	D014520	Urethane	CTD	0.000225	19	136	FASN,PRDX3,CASP12,TIMP2,GJA1,GAS1,MYC,NARS,CCNB1,CDK4,GSN,CDKN1C,PRKCA,WEE1,CKS1B,IGF1,TPM1,SARDH,EGFR
Drug	CID000000200	AICAR	Stitch	0.000185	19	134	FASN,AK5,ACACA,ADK,AHCY,AK1,SLC2A1,ATIC,RRM1,GART,CALD1,GYS1,MELK,XPNPEP1,HK2,PRKAA2,CPT2,IDH1,DHFR
Drug	C016601	4-hydroxytamoxifen	CTD	2.5e-05	19	116	ESR1,AR,MGP,FLNC,ASNS,RRM1,AURKA,NARS,CCNE1,KIAA0101,XRCC5,IGF1,KIF20A,SERPINB9,KPNA2,NCAPH,RBBP7,KRT19,EGFR
Drug	CID000001005	phosphoenolpyruvate	Stitch	0.00327	18	157	ABP1,FH,ANLN,ADCY2,SLC25A4,ME1,MPI,PC,PGM2,HDAC4,LDHD,HK2,IDH3G,IDH3A,IDH2,IDH1,TRIP6,LDHB
Drug	D016604	Aflatoxin B1	CTD	0.001574	18	147	FAM162A,FKBP4,MT2A,MT1A,PHGDH,APEX1,TIMP1,TOP2A,MYC,CCNB1,H2AFX,CDK4,GSTA4,CDC20,HSPA9,CCT3,DCN,DKC1
Drug	CID000000787	hydroxylamine	Stitch	0.001346	18	145	A2M,ACO2,FMO1,ASNS,GLUL,OXCT1,TDO2,PC,GSTZ1,GSTM5,GSTM2,CCT7,GSTA4,PPA1,COL1A1,COL3A1,LSS,CYCS
Drug	CID000000283	formate	Stitch	0.001242	18	144	SERPINA3,FH,ADK,MTHFD1,ATIC,RRM2,RRM1,TM7SF2,GART,TDO2,PC,SUOX,NBL1,SRM,CYC1,CYCS,LDHB,ELN
Drug	D010882	Piperonyl Butoxide	CTD	0.000482	18	133	FAM162A,FKBP4,MT2A,MT1A,PHGDH,ME1,APEX1,TIMP1,TOP2A,MYC,CCNB1,H2AFX,CDK4,CDC20,HSPA9,XRCC5,CCT3,DKC1
Drug	CID000000970	oxaloacetate	Stitch	0.000364	18	130	ACACA,ACO2,FH,ME1,CLYBL,MCCC1,GOT2,GLUL,PC,PGM2,LDHD,HK2,GPT2,IDH3G,IDH3A,IDH2,IDH1,LDHB
Drug	C002791	bismuth tripotassium dicitrate	CTD	0.0003	18	128	SLC6A8,MT1A,AK1,SLC2A1,ME1,MIF,ZWINT,ATP1A2,GNAO1,GATA3,PC,GPC1,HMMR,HK2,VDAC1,COQ7,DCN,DES
Drug	D005395	Fish Oils	CTD	2.1e-05	18	105	PEX11A,FASN,FDPS,FDX1,ACOT2,MT1A,ME1,FLNC,CACNA2D1,NDUFAB1,SQLE,XRCC5,COL1A2,PRIM1,IDI1,ACOT1,DHCR7,PNCK
Drug	CID000247705	ergosterol	Stitch	0	18	74	ACAT1,ACAT2,FDPS,PGRMC1,ALAD,SCD,MCM4,MME,TM7SF2,ACOT11,SQLE,SRM,CLTB,IDI1,CYP11A1,DHCR7,LSS,LDLR
Drug	C052785	rebamipide	CTD	0	18	69	FGFR2,ME1,BIRC5,AURKB,MMP2,TOP2A,BMP2,TFRC,MYC,GSTM2,NDUFB6,GPX3,COL1A1,WEE1,IGF1,COL3A1,ACOT1,DHFR
Drug	C019499	2-nitrofluorene	CTD	0.002669	17	142	FAM162A,FKBP4,MT2A,MT1A,PHGDH,APEX1,TIMP1,TOP2A,MYC,CCNB1,H2AFX,CDK4,CDC20,HSPA9,CCT3,DCN,DKC1
Drug	CID000001139	thymidylate	Stitch	0.001676	17	136	MTHFD1,AK1,AFF2,RRM2,RRM1,TK1,GART,BLM,POLD2,PFAS,UMPS,CTPS,DCTD,DHFR,DTYMK,DTNA,LIG1
Drug	CID000000760	glyoxylate	Stitch	0.000327	17	118	ABAT,ACO2,FH,ME1,MGP,MPI,GOT2,OXCT1,PC,GSTZ1,GPT2,GFPT2,IDH3G,IDH3A,IDH2,IDH1,LDHB
Drug	CID000004899	PDL	Stitch	7.6e-05	17	105	SDC2,HIST1H3F,MMP2,BGN,BMP2,HIST2H3C,HIST1H3A,HIST1H3D,HIST1H3E,HIST1H3C,HIST1H3G,HIST1H3I,HIST1H3H,HIST1H3B,COL1A1,SERPINF1,DCN
Drug	CID000003862	mimosine	Stitch	4e-06	17	85	P4HA2,RRM2,RRM1,CCNB1,CCNA2,H2AFX,CDK4,CDC2,CHEK1,IGFBP6,PDE3A,PLK1,KPNA2,MAGI1,LONP1,GEMIN6,CYCS
Drug	D005996	Nitroglycerin	CTD	0.001491	16	123	ACAT1,FGFR2,NOX4,MAOB,APEX1,ARL2,FMO1,MMP2,THY1,GUCY1B3,GSTM2,GSN,PMP22,HTR1B,DHCR7,ELN
Drug	C022838	nickel chloride	CTD	0.000482	16	111	ABP1,FDPS,ACO2,SLC2A1,P4HA2,ASNS,UBE2C,GAS1,HIST1H4C,HIST4H4,HK2,IGFBP4,TUFT1,IDH2,GCNT3,LSS
Drug	C063002	2,3-dimethoxy-1,4-naphthoquinone	CTD	0.000126	16	99	ACOT2,SCD,MCM2,ZWINT,ASNS,ALDH6A1,UBE2C,TIMP1,HIST1H4C,NUP107,GSN,RNASEH2A,SQRDL,IL17RB,TRIP13,KRT19
Drug	CID000002265	azathioprine	Stitch	7.6e-05	16	95	SLC19A1,ABAT,ADK,MT2A,MT1A,AHCY,RRM2,RRM1,GOT2,BMP2,BLM,BOC,MT4,GPT2,GFPT2,DLG5
Drug	CID000000461	palmitoylcarnitine	Stitch	5e-06	16	77	SLC22A5,ACACA,ACADSB,ACOT2,PC,ACOT11,HMGCS2,PRKCI,PRKG2,PRKCA,HK2,CPT2,PLA2G4A,CYC1,ACAD9,CYCS
Drug	CID000000074	acetoacetyl-CoA	Stitch	3e-06	16	75	FASN,SERPINA3,ACACA,ACAT1,ACAT2,ACADSB,FH,ACAA2,OXCT1,BMPR1A,PC,GCDH,NDUFAB1,HADH,HMGCS2,ACAD8
Drug	C032036	bromobenzene	CTD	0.001059	15	108	NOX4,MT2A,FMO1,TIMP1,OXCT1,C1R,GSTA4,MT4,HMGCS2,CLTB,IGF1,TSHR,LONP1,CYCS,LDHB
Drug	CID000002891	vitamin B12	Stitch	0.000417	15	99	FKBP5,MTHFD1,PGRMC1,ALAD,BOC,TAC3,CHRD,UMPS,IGF1,IGFBP4,IGFBP6,CTH,HTR1B,DHFR,DRD4
Drug	CID000000278	carbamyl phosphate	Stitch	0.000417	15	99	ACACA,MTHFD1,PHGDH,ASNS,ASS1,GLUL,GART,PC,CAD,CA13,PFAS,UMPS,SLC25A13,CTPS,DHFR
Drug	CID000000096	acetoacetate	Stitch	0.000183	15	92	FASN,ACACA,ACAT1,ACAT2,HIBADH,OXCT1,C1S,SERPING1,PC,GSTZ1,NDUFS1,NDUFV1,HMGCS2,HK2,CPT2
Drug	CID000001129	tetrahydrofolate	Stitch	3e-05	15	79	SLC19A1,ABP1,MTHFD1,AHCY,PHGDH,ALAD,AR,ATIC,GLUL,GART,PFAS,UGCG,DCTD,SARDH,DHFR
Drug	CID000000573	beta-carotene	Stitch	0.001723	14	102	SLC6A8,MPI,THY1,GJA1,GSTZ1,GSTM5,GSTM2,CCNA2,GSTA4,PPIF,RARB,CYP2B6,PDGFC,LOX
Drug	CID000002707	chloral hydrate	Stitch	0.001566	14	101	ACACA,ADH1C,ALDH1A3,ALDH9A1,SLC2A1,ALDH3A2,ALDH1A2,ALDH7A1,CYP2S1,PPARGC1B,HTR1B,CYP11A1,CYP11B1,CYP2B6
Drug	D024483	Vitamin K 3	CTD	0.000947	14	96	MT2A,CASP12,ME1,APEX1,AURKB,UBE2C,TK1,HIST1H4C,CCNA2,CHEK1,PLA2R1,PLK1,LDLR,EGFR
Drug	C000188	alachlor	CTD	0.000549	14	91	FDPS,ESR1,AR,ATIC,MMP2,TIMP1,TOP2A,PCOLCE,TFRC,CCNB1,PGR,COL5A2,CYP2B6,ELN
Drug	CID000001054	pyridoxine	Stitch	0.000303	14	86	SUCLA2,ABAT,ALAD,PPP1R14B,ALDH7A1,GOT2,TDO2,GPT2,GFPT2,UMPS,CTH,PLOD2,FADS2,LOX
Drug	D006918	Hydroxyurea	CTD	0.000206	14	83	PRC1,RAB34,UBE2C,MAD2L2,CCNB1,CCNA2,CDCA8,CCNE1,CHEK1,CDKN1C,XRCC5,NAMPT,KPNA2,MAD2L1
Drug	D000965	Antimony	CTD	0.000138	14	80	A2M,FDPS,SCD,MCM2,ZWINT,ALDH6A1,UBE2C,HIST1H4C,SQLE,RNASEH2A,HSD17B7,TUFT1,GCNT3,LSS
Drug	D000966	Antimony Potassium Tartrate	CTD	7.7e-05	14	76	A2M,FDPS,SCD,MCM2,ZWINT,ALDH6A1,UBE2C,HIST1H4C,SQLE,RNASEH2A,HSD17B7,TUFT1,GCNT3,LSS
Drug	CID000024550	CREST	Stitch	6e-06	14	61	FBN1,HIST1H3F,HIST1H3A,HIST1H3D,HIST1H3E,HIST1H3C,HIST1H3G,HIST1H3I,HIST1H3H,HIST1H3B,CTDSPL,RCC2,CBX5,DLAT
Drug	CID000014785	OCN	Stitch	0.001555	13	90	ADK,ESR1,AR,MGP,SEMA3A,TWSG1,BMP2,BMPR1A,CHRD,COL1A2,COL1A1,PGR,EFNA5
Drug	CID000000137	delta-aminolevulinic acid	Stitch	0.001401	13	89	SUCLG2,SUCLA2,FDX1,ACO2,ADK,ALAD,TDO2,TFRC,SPAG5,CYC1,LSS,CYCS,LIG1
Drug	CID000024437	sodium bisulfite	Stitch	0.00126	13	88	SLC19A1,SDC2,AR,TWSG1,BLM,SUOX,E2F7,CCNA2,NDN,RFC4,PSD3,SEMA3B,PTPN13
Drug	CID000001041	phosphoribosylpyrophosphate	Stitch	0.001013	13	86	AK5,ADK,MTHFD1,AK1,ASNS,GART,CAD,GFPT2,PFAS,UMPS,NAMPT,DHFR,PRPS2
Drug	CID000000967	oro	Stitch	0.000906	13	85	ACADSB,ASS1,RRM2,RRM1,CAD,HEPH,UMPS,IGF1,COQ7,ACAD9,DHCR7,PRPS2,ACAD8
Drug	CID000000869	malonyl-CoA	Stitch	0.000719	13	83	FASN,AK5,ACACA,ACADSB,AK1,SCD,PGRMC2,OXCT1,PC,NDUFAB1,DGAT2,HMGCS2,CPT2
Drug	CID005362549	deuterium	Stitch	0.000639	13	82	MAOB,HIST1H3F,HIST1H3A,HIST1H3D,HIST1H3E,HIST1H3C,HIST1H3G,HIST1H3I,HIST1H3H,HIST1H3B,DHFR,CYCS,LAMB2
Drug	CID000000422	6-phosphogluconate	Stitch	0.000171	13	72	ACACA,ME1,HIBADH,PGM2,COL1A1,HK2,IDH3G,IDH3A,IDH2,IDH1,DHFR,LMNA,LDHB
Drug	CID000000265	butyryl-CoA	Stitch	1.6e-05	13	58	FASN,ACAT1,ACAT2,ACADSB,ETFB,ACAA2,OXCT1,GCDH,NDUFAB1,HADH,DGAT2,ACAD9,ACAD8
Drug	CID000000296	methylmalonate semialdehyde	Stitch	0	13	30	ABAT,ACAT1,ACAT2,MT2A,ALDH1A3,ALDH9A1,ALDH3A2,HIBADH,ASNS,ALDH6A1,ALDH7A1,HADH,VDAC1
Drug	CID000001029	hydroxylysine	Stitch	0.003439	12	87	P4HA2,MMP2,SEMA3A,GCDH,COL1A2,COL1A1,COL14A1,COL6A1,COL3A1,PLOD2,LOX,ELN
Drug	D020106	Acrylamide	CTD	0.002826	12	85	FGFR1,MMP2,TIMP1,GLUL,CCNE1,CDK4,COL1A1,IGF1,PLA2G4A,CYP11A1,CYCS,EGFR
Drug	C103505	AM 251	CTD	0.001866	12	81	MCM3,MCM5,ASS1,TACC3,RAD54L,YARS,VLDLR,WARS,PPIF,UGCG,CTH,CD55
Drug	CID000000966	oleoyl-CoA	Stitch	0.001498	12	79	ACACA,ACSL4,ACAT1,ACAT2,ACADSB,SCD,SLC25A4,NDUFAB1,DGAT2,LPGAT1,CPT2,FADS2
Drug	CID000005394	temozolomide	Stitch	0.001337	12	78	PRC1,BIRC5,AURKB,TK1,GAS1,BUB1,H2AFX,CDC2,CHEK1,MELK,DLG5,EGFR
Drug	C105260	4-tert-octylphenol	CTD	0.001059	12	76	GNL3,ESR1,S100A6,AR,GJA1,HIST1H2BH,HSD17B7,COL1A2,PGR,IGF1,CYCS,EGFR
Drug	D028321	Plant Preparations	CTD	0.000326	12	67	ESR1,SELENBP1,RRM1,MMP2,TIMP1,TIMP2,TOP2A,PMP22,COL1A2,IGF1,TSHR,LDLR
Drug	CID000005585	antipsoriatic	Stitch	9.2e-05	12	59	HIST1H4I,HIST1H4F,HIST1H4D,HIST1H4J,HIST1H4K,HIST1H4H,HIST1H4C,HIST1H4B,HIST1H4A,HIST2H4A,HIST4H4,CCT3
Drug	CID000159659	trimethyllysine	Stitch	5.4e-05	12	56	HIST1H3F,HIST2H3C,HIST1H3A,HIST1H3D,HIST1H3E,HIST1H3C,HIST1H3G,HIST1H3I,HIST1H3H,HIST1H3B,PFN2,CYCS
Drug	CID000000856	lanosterol	Stitch	4.4e-05	12	55	FDPS,FGFR2,PGRMC1,ALAD,TM7SF2,SQLE,CYP11A1,DHCR24,DHCR7,LSS,CYCS,LDLR
Drug	CID000006394	TML	Stitch	2e-06	12	41	HIST1H3F,ATP5B,HIST2H3C,HIST1H3A,HIST1H3D,HIST1H3E,HIST1H3C,HIST1H3G,HIST1H3I,HIST1H3H,HIST1H3B,CHN1
Drug	CID000009154	fluoranthene	Stitch	0	12	31	HIST1H3F,MGP,HIST1H3A,HIST1H3D,HIST1H3E,HIST1H3C,HIST1H3G,HIST1H3I,HIST1H3H,HIST1H3B,NUSAP1,MASP1
Drug	D003634	DDT	CTD	0.002217	11	72	ESR1,MT2A,ANPEP,AR,GJA1,MYC,PGR,IL1R1,TSHR,CYP11A1,CYP2B6
Drug	CID000004284	DEET	Stitch	0.001758	11	70	SLIT3,FIGF,EPHB2,SEMA5A,SEMA3A,SEMA3C,CYP2B6,ROBO2,SEMA3B,SEMA3E,EFNB1
Drug	CID000007847	acrolein	Stitch	0.001758	11	70	MT2A,MT1A,ALDH9A1,PHGDH,ALDH3A2,AMD1,ALDH7A1,TPBG,NBL1,MT4,CYP2B6
Drug	CID000004688	pargyline	Stitch	0.00138	11	68	ABP1,SLC6A2,ALDH9A1,ALDH3A2,MAOB,AR,ALDH7A1,PCOLCE,HTR1B,LOX,DRD4
Drug	CID000000239	beta-alanine	Stitch	0.000622	11	62	SLC22A5,ABAT,SLC6A12,ALDH1A3,ALDH9A1,ALDH3A2,ALDH6A1,ALDH7A1,GARS,CAD,NDUFAB1
Drug	C052342	topiramate	CTD	3e-05	11	45	ACSL4,ACADSB,ME1,SLC37A4,ASS1,GOT2,NR2F2,CAPN6,SQLE,IGF1,IDI1
Drug	D010100	Oxygen	CTD	9e-06	11	40	ACO2,ESR1,MT2A,MT1A,BIRC5,RRM2,TIMP1,WT1,COL1A1,CYP11A1,LOX
Drug	CID000000752	glycerate	Stitch	0.002599	10	63	NOX4,ALDH1A3,ALDH9A1,PHGDH,ALDH3A2,MGP,ALDH7A1,PGM2,LDHD,LDHB
Drug	CID000004462	ubiquinones	Stitch	0.002599	10	63	FDPS,ETFB,GCDH,CAD,NDUFAB1,NDUFS1,NDUFV1,COQ7,CYC1,CYCS
Drug	CID000003406	4-methylpyrazole	Stitch	0.0023	10	62	SUCLG2,SUCLA2,ACSL4,ADH1C,ALDH9A1,ALDH3A2,ALDH1A2,ALDH7A1,SARDH,LDHB
Drug	D024505	Tocopherols	CTD	0.0023	10	62	FGFR1,FGFR2,BIRC5,ATP1A2,RRM2,RRM1,AURKA,KIF20A,CSRP2,SYT13
Drug	D002725	Chloroform	CTD	0.00203	10	61	SLC2A1,ALDH3A2,MAOB,APEX1,HIBADH,FMO1,TIMP1,MYC,FADS1,LBP
Drug	CID000003641	ha	Stitch	0.001785	10	60	FGFR2,FGF10,TK1,OXCT1,PC,NBL1,IDH3G,IDH3A,IDH2,IDH1
Drug	CID000000613	methylmalonyl-CoA	Stitch	0.001033	10	56	SUCLA2,FASN,ACACA,FH,MYOCD,OXCT1,PC,NDUFAB1,CPT2,DHFR
Drug	D003676	Deferoxamine	CTD	0.000893	10	55	SLC6A2,ACO2,TFRC,CCNB1,CCNA2,CCNE1,GSTA4,WT1,COL1A1,CYC1
Drug	CID000000186	acetyl phosphate	Stitch	0.000659	10	53	SLC6A2,FH,ADK,MTHFD1,GLUL,OXCT1,CAD,NDUFAB1,NDUFB9,HDAC4
Drug	CID000000380	octanoyl-CoA	Stitch	0.000478	10	51	FASN,ACADSB,FH,SLC25A4,ACAA2,GCDH,NDUFAB1,HADH,CPT2,ACAD8
Drug	CID000060843	pemetrexed	Stitch	0.000405	10	50	SLC19A1,TOP1MT,RRM2,RRM1,TPBG,GART,HMMR,CPT2,DHFR,EGFR
Drug	D002794	Choline	CTD	0.000341	10	49	SLC22A5,MTHFD1,ALDH1A2,MGP,MMP2,BUB1B,CDCA8,CHEK1,COLEC12,KIF20A
Drug	D004918	Erythromycin Estolate	CTD	0.000341	10	49	FASN,ALDH3A2,MAOB,APEX1,HIBADH,FMO1,TIMP1,MYC,FADS1,LBP
Drug	CID000000808	isobutyryl-CoA	Stitch	0.000285	10	48	FASN,ACADSB,FDPS,FH,SCD,ACAA2,GCDH,NDUFAB1,ACAD9,ACAD8
Drug	CID000000521	3-hydroxybutyryl-CoA	Stitch	5.6e-05	10	40	ACAT1,ACAT2,ACADSB,FH,ETFB,ACAA2,OXCT1,GCDH,HADH,CHN1
Drug	D019266	Iron, Dietary	CTD	2.7e-05	10	37	MT2A,MT1A,MMP2,TIMP2,PC,TFRC,HEPH,CNN3,COL1A2,RBBP7
Drug	CID000006597	dichloroacetate	Stitch	0.002616	9	53	PRDX3,FGF10,TPBG,PC,GSTZ1,NDUFV1,PPARGC1B,PDHB,DLAT
Drug	CID000009210	quinazoline	Stitch	0.001483	9	49	SLC19A1,AURKB,ATIC,GART,AURKA,PDGFRA,KIT,DHFR,EGFR
Drug	CID000315411	MBF	Stitch	0.000551	9	43	PGRMC1,SLC2A1,SEMA3A,CCNB1,CCNA2,HK2,HAND2,DTYMK,LIG1
Drug	CID000003605	hexanoyl-CoA	Stitch	4.8e-05	9	32	FASN,ACADSB,ACAA2,OXCT1,GCDH,NDUFAB1,HADH,DGAT2,ACAD8
Drug	CID000003858	benzylsuccinate	Stitch	0.003325	8	45	ANPEP,RRM2,RRM1,JPH1,BBS2,OXCT1,IGF1,IFI27
Drug	CID000023403	tiadenol	Stitch	0.003325	8	45	ACOT2,SCD,GSTZ1,GSTM5,GSTM2,ACOT11,GSTA4,FADS2
Drug	CID000007964	chlorobenzene	Stitch	0.002873	8	44	RRM1,OXCT1,CCNB1,CCNA2,RRAS2,TYRO3,DTYMK,LIG1
Drug	CID000000620	dADP	Stitch	0.001798	8	41	AK5,AK1,AMD1,RRM2,RRM1,CAD,HK2,CYCS
Drug	CID000000863	lipoamide	Stitch	0.001521	8	40	NOX4,UNC5B,HEPH,PDHB,OGDHL,DLAT,HAND2,CYCS
Drug	C007610	equol	CTD	0.000887	8	37	ESR1,ME1,MCM4,AR,CCNA2,CHEK1,PRIM2,UGDH
Drug	CID000164800	decanoyl-CoA	Stitch	0.00039	8	33	FASN,ACAT1,ACAT2,ACADSB,ACAA2,NDUFAB1,HADH,CPT2
Drug	CID000000134	gamma-butyrobetaine	Stitch	0.000191	8	30	SLC22A5,AK1,ALDH1A3,ALDH9A1,ALDH3A2,ALDH7A1,OXCT1,CPT2
Drug	CID000000071	alpha-ketoadipate	Stitch	0.000112	8	28	FASN,GCDH,PLOD2,IDH3G,IDH3A,IDH2,IDH1,OGDHL
Drug	CID000000309	cis-aconitate	Stitch	0.000112	8	28	ACO2,FH,TFRC,MT4,IDH3G,IDH3A,IDH2,IDH1
Drug	D000677	Amsacrine	CTD	2.3e-05	8	23	PRC1,UBE2C,TOP2A,MYC,CCNB1,CCNA2,CCNE1,RARB
Drug	CID000001149	trypanothione	Stitch	0.003516	7	36	AMD1,ASNS,RRM2,RRM1,TBX3,SRM,NXN
Drug	CID000000763	guanidinoacetic acid	Stitch	0.001725	7	32	SLC6A8,FH,ADK,AHCY,METTL1,ASS1,UGCG
Drug	CID000001021	porphobilinogen	Stitch	0.001415	7	31	SUCLG2,SUCLA2,ALAD,TDO2,SPAG5,CDK4,LIG1
Drug	C081021	Go 6976	CTD	0.001151	7	30	MCM7,CCNB1,CDC2,PRKCA,PLA2G4A,CYP11A1,EGFR
Drug	D014112	Toxaphene	CTD	0.000453	7	26	ESR1,AR,GJA1,GSN,LDHD,PGR,LDHB
Drug	C009159	rapeseed oil	CTD	0.000348	7	25	SCD,NDUFAB1,COL1A1,VLDLR,CPT2,CTPS,FADS1
Drug	DB00130	L-Glutamine	Drug Bank	0.000348	7	25	ASNS,GLUL,CAD,GFPT2,PFAS,CTPS,SLC7A8
Drug	C007350	nitrofen	CTD	0.000348	7	25	FGF10,ESR1,ALDH1A3,ALDH1A2,AR,GJA1,RARB
Drug	CID000000454	octanal	Stitch	0.000348	7	25	ADK,ALDH9A1,ALDH3A2,ALDH1A2,SCD,ALDH7A1,KIF22
Drug	D008044	Linuron	CTD	0.000143	7	22	FGFR2,ESR1,AR,GPC1,IGF1,IDI1,EGFR
Drug	D000452	Aldrin	CTD	0.000103	7	21	ESR1,AR,PGR,PDGFRA,KIT,RARB,CYP2B6
Drug	CID000000800	indole-3-acetaldehyde	Stitch	0.000103	7	21	ABP1,MT2A,ALDH1A3,ALDH9A1,ALDH3A2,MAOB,ALDH7A1
Drug	CID000002344	benztropine	Stitch	0.003375	6	27	SLC6A2,MAOB,GART,HTR1B,DTNA,DRD4
Drug	D005031	Ethylenethiourea	CTD	0.003375	6	27	KIF2C,MCM5,MCM2,FMO2,ASNS,GSTM2
Drug	CID000009015	4-hydroxyanisole	Stitch	0.003375	6	27	RRM2,RRM1,GSTZ1,GSTM5,GSTM2,GSTA4
Drug	CID000092745	CI2	Stitch	0.002754	6	26	FDX1,SLC6A8,AR,PMP22,PGR,CYP11A1
Drug	D005938	Glucocorticoids	CTD	0.002754	6	26	MT2A,BGN,GSTM2,CDK4,COL3A1,DCN
Drug	CID000439340	acryloyl-CoA	Stitch	0.002223	6	25	FASN,ACADSB,OXCT1,GCDH,HMGCS2,DHCR24
Drug	CID000005942	norspermidine	Stitch	0.001773	6	24	ABP1,AMD1,ASNS,GLI3,GLUL,SRM
Drug	CID000001256	perillic acid	Stitch	0.001396	6	23	ALDH1A3,ALDH9A1,ALDH3A2,ALDH7A1,BGN,CDK4
Drug	CID000104734	As(3+)	Stitch	0.001396	6	23	MT2A,MT1A,H2AFX,PRMT1,MT4,PBK
Drug	CID000096356	phosphoramide mustard	Stitch	0.001083	6	22	ALDH9A1,ALDH3A2,ALDH7A1,TPBG,NBL1,CYP2B6
Drug	C031143	AICA ribonucleotide	CTD	0.000826	6	21	ACACA,CCNB1,CCNA2,PRKAA2,IGF1,CYP11A1
Drug	CID005460802	tyrosine radical	Stitch	0.000826	6	21	ABP1,NOX4,SCD,APEX1,RRM2,RRM1
Drug	CID000000118	gamma-aminobutyraldehyde	Stitch	0.00062	6	20	ABAT,ABP1,ALDH1A3,ALDH9A1,ALDH3A2,ALDH7A1
Drug	C027869	lingzhi	CTD	0.000327	6	18	PRDX2,MYC,XRCC5,WARS,LDHB,KRT19
Drug	DB00128	L-Aspartic Acid	Drug Bank	0.000327	6	18	ASRGL1,ASNS,ASS1,GOT2,CAD,SLC25A13
Drug	CID000000075	3-aminopropanal	Stitch	0.000327	6	18	ABP1,SMO,ALDH1A3,ALDH9A1,ALDH3A2,ALDH7A1
Drug	CID000000484	aminoimidazole	Stitch	0.000229	6	17	SNAI2,ADK,ATIC,GART,HAS1,PFAS
Drug	CID000169621	3-ketopalmitoyl-CoA	Stitch	0.000155	6	16	ACAT1,ACAT2,SCD,ACAA2,HADH,ACAD9
Drug	D048789	Phytoestrogens	CTD	0.000155	6	16	ESR1,AR,BUB1B,HOXA11,HOXA10,PGR
Drug	CID000000036	3-isopropylmalate	Stitch	2e-06	6	9	ACO2,TEAD1,IDH3G,IDH3A,IDH2,IDH1
Drug	C464660	6-ethylchenodeoxycholic acid	CTD	0.003382	5	19	MMP2,TIMP1,TIMP2,PRMT1,COL1A1
Drug	C002029	17alpha-ethynylestr-5(10)-ene-3alpha,17beta-diol	CTD	0.003382	5	19	ADD3,ESR1,CCNA2,CCNE1,CDK4
Drug	CID000005582	trimetrexate	Stitch	0.003382	5	19	SLC19A1,ALAD,ATIC,GART,DHFR
Drug	CID000000219	2-amino-3-ketobutyrate	Stitch	0.002612	5	18	AKAP2,PALM2-AKAP2,CLTB,KARS,PALM2
Drug	C104586	roscovitine	CTD	0.002612	5	18	BIRC5,CDK4,CDC2,DHFR,CYCS
Drug	CID000000052	2-methyl-3-hydroxybutyryl-CoA	Stitch	0.002612	5	18	ACAT1,ACAT2,ACADSB,ACAA2,HADH
Drug	C406082	monomethylarsonous acid	CTD	0.002612	5	18	MMP2,GJA1,COL1A1,PRKCA,DHFR
Drug	CID000008175	decanal	Stitch	0.001977	5	17	ALDH9A1,ALDH3A2,ALDH1A2,RRM1,ALDH7A1
Drug	CID000000365	linoleoyl-CoA	Stitch	0.001977	5	17	ACACA,SCD,FADS2,FADS3,FADS1
Drug	D008797	Metyrapone	CTD	0.001463	5	16	ESR1,AR,PGR,CYP11A1,CYP11B1
Drug	D006534	Heptachlor Epoxide	CTD	0.001463	5	16	ESR1,AR,GJA1,PRKCA,PGR
Drug	D017336	Loratadine	CTD	0.001463	5	16	SERPINA3,ESR1,AR,ASNS,LSS
Drug	CID000656469	gamma-linolenoyl-CoA	Stitch	0.001054	5	15	SCD,DGAT2,FADS2,FADS3,FADS1
Drug	CID000074688	5-hydroxyindole-3-acetaldehyde	Stitch	0.001054	5	15	ALDH1A3,ALDH9A1,ALDH3A2,MAOB,ALDH7A1
Drug	C095104	LG 100268	CTD	0.001054	5	15	SCD,CCNB1,CCNA2,CCNE1,IGFBP6
Drug	CID000440673	C05445	Stitch	0.001054	5	15	ADH1C,ALDH1A3,ALDH9A1,ALDH3A2,ALDH7A1
Drug	D010840	Phytosterols	CTD	0.000737	5	14	SQLE,HSD17B7,PPARGC1B,FADS2,FADS1
Drug	C467746	propyl pyrazole triol	CTD	0.000737	5	14	ESR1,NR2F2,PGR,IGFBP4,DHCR24
Drug	CID000072050	aureobasidin A	Stitch	0.000497	5	13	AURKA,UMPS,IDH2,IDH1,LOX
Drug	C054919	2,2-(2-chlorophenyl-4'-chlorophenyl)-1,1-dichloroethene	CTD	0.00032	5	12	ESR1,AR,PGR,PDGFRA,KIT
Drug	CID000000513	alpha-methylisocitrate	Stitch	0.00032	5	12	ACO2,IDH3G,IDH3A,IDH2,IDH1
Drug	CID000150841	imidazole acetaldehyde	Stitch	0.00032	5	12	ABP1,ALDH1A3,ALDH9A1,ALDH3A2,ALDH7A1
Drug	CID000067515	isothiazole	Stitch	0.000196	5	11	MAOB,NTRK1,CHEK1,KNTC1,MT4
Drug	C099150	trabectedin	CTD	0.000196	5	11	TK1,CCNB1,CCNA2,CCNE1,DHFR
Drug	CID005119182	homoisocitrate	Stitch	0.000112	5	10	ACO2,IDH3G,IDH3A,IDH2,IDH1
Drug	CID000000589	crotonobetaine	Stitch	0.000112	5	10	OXCT1,IDH3G,IDH3A,IDH2,IDH1
Drug	DB00039	Palifermin	Drug Bank	5.9e-05	5	9	FGFR1,FGFR2,COL1A1,COL6A1,COL3A1
Drug	CID000006556	isopentane	Stitch	0.003456	4	12	ESR1,TAC3,HADH,BAG2
Drug	C088860	4-((3-bromophenyl)amino)-6,7-dimethoxyquinazoline	CTD	0.003456	4	12	BIRC5,PRKCA,RARB,EGFR
Drug	CID000165609	4,4-dimethylzymosterol	Stitch	0.003456	4	12	ALAD,TM7SF2,HSD17B7,LSS
Drug	D003632	Dichlorodiphenyldichloroethane	CTD	0.003456	4	12	ESR1,AR,PDGFRA,KIT
Drug	C093323	farnesylthiosalicylic acid	CTD	0.003456	4	12	BIRC5,MMP2,TIMP2,CDC2
Drug	CID000016441	perillaldehyde	Stitch	0.003456	4	12	ALDH1A3,ALDH9A1,ALDH3A2,ALDH7A1
Drug	CID000008314	2-methylbutyrate	Stitch	0.003456	4	12	ACADSB,CLDN1,PC,GCDH
Drug	C118739	N-(2-aminophenyl)-4-(N-(pyridin-3-ylmethoxycarbonyl)aminomethyl)benzamide	CTD	0.003456	4	12	CCNA2,CCNE1,HIST4H4,CYCS
Drug	CID000096266	isochroman	Stitch	0.003456	4	12	ESR1,FBXW7,NBL1,HTR1B
Drug	CID000028020	metabisulfite	Stitch	0.002411	4	11	ASS1,PRDX2,SUOX,TAC3
Drug	C490728	lapatinib	CTD	0.002411	4	11	ESR1,BIRC5,CCNE1,EGFR
Drug	D012436	S-Adenosylmethionine	CTD	0.002411	4	11	SLC19A1,MTHFD1,COL1A2,COL1A1
Drug	D009255	Nafenopin	CTD	0.002411	4	11	HIBADH,ATP5B,MYC,GSTM2
Drug	CID000440610	3-ketohexanoyl-CoA	Stitch	0.002411	4	11	ACAT1,ACAT2,ACAA2,HADH
Drug	CID000010110	propiolate	Stitch	0.001605	4	10	ALDH1A3,ALDH9A1,ALDH3A2,ALDH7A1
Drug	CID000139279	tetraarsenic	Stitch	0.001605	4	10	MMP2,CCNA2,CDC2,CYCS
Drug	DB03147	Flavin-Adenine Dinucleotide	Drug Bank	0.001605	4	10	MAOB,AIFM1,GCDH,ACAD8
Drug	DB00619	Imatinib	Drug Bank	0.001605	4	10	NTRK1,DDR1,PDGFRA,KIT
Drug	CID000521293	HCNO	Stitch	0.001605	4	10	ACACA,SCD,NBL1,FADS2
Drug	CID000100562	oxonic acid	Stitch	0.001605	4	10	NOX4,MIF,CDH3,UMPS
Drug	D017965	gamma-Linolenic Acid	CTD	0.001605	4	10	MYC,CCNA2,CCNE1,CDC2
Drug	CID000003304	ethynodiol diacetate	Stitch	0.001605	4	10	FDPS,ESR1,MARCH8,PGR
Drug	C053238	onapristone	CTD	0.001008	4	9	SPHK1,HOXA11,HOXA10,PGR
Drug	CID000000848	pantoate	Stitch	0.001008	4	9	ABAT,AK1,OXCT1,NDUFAB1
Drug	CID000008949	magnesium citrate	Stitch	0.001008	4	9	IDH3G,IDH3A,IDH2,IDH1
Drug	C001870	nonachlor	CTD	0.000586	4	8	ESR1,AR,PGR,CYP2B6
Drug	CID000016682	Asparagusate	Stitch	0.000586	4	8	IDH3G,IDH3A,IDH2,IDH1
Drug	CID000440384	C04554	Stitch	0.000586	4	8	ALDH1A3,ALDH9A1,ALDH3A2,ALDH7A1
Drug	C100284	norgestomet	CTD	0.000307	4	7	FGFR2,FGF10,ESR1,PGR
Drug	C038939	3-(4'-methylbenzylidene)camphor	CTD	0.000307	4	7	ESR1,COL1A1,PGR,IGF1
Drug	CID000018189	4-acetamidobutyrate	Stitch	0.000307	4	7	ALDH1A3,ALDH9A1,ALDH3A2,ALDH7A1
Drug	CID005460639	seleninic acid	Stitch	0.000138	4	6	ALAD,MMP2,TIMP1,TIMP2
Drug	CID000168809	10-formyldihydrofolate	Stitch	0.000138	4	6	ATIC,GART,DHFR,CYCS
Drug	C502971	2-phenyl-4-(3-pyridin-2-yl-1H-pyrazol-4-yl)pyridine	CTD	0.000138	4	6	TIMP1,COL1A2,COL1A1,COL3A1
Drug	CID005459781	10-FTHF	Stitch	0.000138	4	6	ATIC,FST,GART,LMNA
Drug	C118180	XK 469	CTD	4.8e-05	4	5	CCNB1,CCNA2,CCNE1,CDC2
Drug	CID000439619	3-ethylmalate	Stitch	4.8e-05	4	5	IDH3G,IDH3A,IDH2,IDH1
Drug	C088658	zoledronic acid	CTD	4.8e-05	4	5	FDPS,SQLE,IDI1,LSS
Drug	DB01093	Dimethyl sulfoxide	Drug Bank	0.003146	3	6	FKBP4,PPIF,DHFR
Drug	C093844	pirfenidone	CTD	0.003146	3	6	MMP2,TIMP1,COL1A1
Drug	DB00174	L-Asparagine	Drug Bank	0.003146	3	6	ASRGL1,ASNS,NARS
Drug	D002996	Clomiphene	CTD	0.003146	3	6	ESR1,AR,PGR
Drug	C004369	2-phenylphenol	CTD	0.003146	3	6	ESR1,AR,PGR
Drug	C101850	3',5'-dichloro-2-hydroxy-2-methylbut-3-enanilide	CTD	0.003146	3	6	ESR1,AR,PGR
Drug	CID000000950	N,N-dimethylaniline-N-oxide	Stitch	0.003146	3	6	FMO2,FMO1,CYCS
Drug	CID000107701	17alpha,20alpha-dihydroxypregn-4-en-3-one	Stitch	0.003146	3	6	FST,KIF22,CYP11A1
Drug	C070279	2'-cyano-2'-deoxyarabinofuranosylcytosine	CTD	0.003146	3	6	CCNB1,CDC2,CHEK1
Drug	CID005282743	hexadecenoic acid	Stitch	0.003146	3	6	SCD,NDUFAB1,FADS2
Drug	C500067	3-((5-(6-((3-chlorophenyl)amino)pyrazinyl)-3-pyridinyl)amino)-1-propanol	CTD	0.003146	3	6	FGFR2,CDK4,CDC2
Drug	C051781	ICI 164384	CTD	0.001642	3	5	ESR1,AR,PGR
Drug	C111332	cis-1R-(4'-pyrrolidinoethoxyphenyl)-2S-phenyl-6-hydroxy-1,2,3,4-tetrahydronaphthalene, tartrate salt	CTD	0.001642	3	5	AR,MMP2,PGR
Drug	D020845	Selective Estrogen Receptor Modulators	CTD	0.001642	3	5	ESR1,HDAC4,DHCR24
Drug	C118580	octylmethoxycinnamate	CTD	0.001642	3	5	ESR1,PGR,IGF1
Drug	C005108	metanil yellow	CTD	0.001642	3	5	CCNB1,CCNE1,CDK4
Drug	CID006444692	TAK-165	Stitch	0.001642	3	5	AR,EGFR,EFNA5
Drug	C011310	moxestrol	CTD	0.001642	3	5	ESR1,AR,SERPINB9
Drug	C030856	pendimethalin	CTD	0.000686	3	4	ESR1,AR,CYP2B6
Drug	DB00048	Collagenase	Drug Bank	0.000686	3	4	COL1A2,COL1A1,COL3A1
Drug	D009641	Norethynodrel	CTD	0.000686	3	4	FASN,ESR1,AR
Drug	D001115	Arecoline	CTD	0.000686	3	4	MT1A,MMP2,TIMP1
Drug	C019046	4-phenylphenol	CTD	0.000686	3	4	ESR1,AR,PGR
Drug	D012435	S-Adenosylhomocysteine	CTD	0.000686	3	4	SLC19A1,COL1A2,COL1A1
Drug	C025605	diisobutyl phthalate	CTD	0.000686	3	4	ESR1,AR,CYP11A1
Drug	CID000168934	formyl phosphate	Stitch	0.000179	3	3	MTHFD1,ATIC,GART
Drug	D008939	Mitotane	CTD	0.000179	3	3	ESR1,AR,PGR
Drug	DB01395	Drospirenone	Drug Bank	0.003179	2	2	ESR1,PGR
Drug	C425686	mefenacet	CTD	0.003179	2	2	AR,CYP2B6
Drug	C007738	fluoranthene	CTD	0.003179	2	2	ESR1,AR
Drug	DB00294	Etonogestrel	Drug Bank	0.003179	2	2	ESR1,PGR
Drug	C028226	taleranol	CTD	0.003179	2	2	ESR1,AR
Drug	D004845	Epitestosterone	CTD	0.003179	2	2	ESR1,AR
Drug	C011960	oxamyl	CTD	0.003179	2	2	ESR1,PGR
Drug	C084012	1,1-diethyl-2-hydroxy-2-nitrosohydrazine	CTD	0.003179	2	2	MT1A,MYC
Drug	DB00603	Medroxyprogesterone	Drug Bank	0.003179	2	2	ESR1,PGR
Drug	C055818	d,d-T80-prallethrin	CTD	0.003179	2	2	ESR1,PGR
Drug	C035019	isofenphos	CTD	0.003179	2	2	ESR1,AR
Drug	C029659	zearalenol	CTD	0.003179	2	2	ESR1,AR
Drug	DB00367	Levonorgestrel	Drug Bank	0.003179	2	2	ESR1,PGR
Drug	D003543	Cysteamine	CTD	0.003179	2	2	FMO2,FMO1
Drug	C043100	pyridate	CTD	0.003179	2	2	ESR1,AR
Drug	DB00823	Ethynodiol Diacetate	Drug Bank	0.003179	2	2	ESR1,PGR
Drug	C011132	trenbolone acetate	CTD	0.003179	2	2	ESR1,AR
Drug	C008500	5'-methylthioadenosine	CTD	0.003179	2	2	COL1A2,COL1A1
Drug	DB00351	Megestrol	Drug Bank	0.003179	2	2	ESR1,PGR
Drug	DB00304	Desogestrel	Drug Bank	0.003179	2	2	ESR1,PGR
Drug	C088674	dibromoacetic acid	CTD	0.003179	2	2	ESR1,MYC
Drug	CID005460043	CHEBI:18272	Stitch	0.003179	2	2	GART,PFAS
Drug	C073007	ibandronic acid	CTD	0.003179	2	2	FDPS,IDI1
Drug	C080074	empenthrin	CTD	0.003179	2	2	ESR1,PGR
Drug	C017618	3-phenoxybenzoic acid	CTD	0.003179	2	2	ESR1,AR
Drug	C010422	2,4,6-trichlorophenyl 4-nitrophenyl ether	CTD	0.003179	2	2	ESR1,AR
Drug	C015157	N,N-dimethylaniline	CTD	0.003179	2	2	FMO2,FMO1
Drug	C027975	flucythrinate	CTD	0.003179	2	2	ESR1,AR
Drug	CID005280704	apigenin-7-O-glucoside	Stitch	0.003179	2	2	MT4,LOX
Drug	C474928	CB 403	CTD	0.003179	2	2	CCNB1,CCNE1
Drug	C501167	7alpha,11beta-dimethyl-19-nortestosterone	CTD	0.003179	2	2	AR,PGR
Gene Family	CD	CD molecules	genenames.org	0.001487	14	256	FGFR1,FGFR2,MME,THY1,TLR3,BMPR1A,DDR1,CD248,CD151,HMMR,MRC2,PDGFRA,KIT,CD55
Gene Family	KIF	Kinesins	genenames.org	0.000188	6	39	KIF2C,KIF15,KIF4A,KIF20A,KIF22,KIF11
Gene Family	SEMA	Semaphorins	genenames.org	4.5e-05	5	19	SEMA5A,SEMA3A,SEMA3C,SEMA3B,SEMA3E
Gene Family	ALDH	Aldehyde dehydrogenases	genenames.org	2.5e-05	5	17	ALDH1A3,ALDH9A1,ALDH3A2,ALDH6A1,ALDH7A1
Gene Family	FZD	Frizzled genes	genenames.org	0.001537	3	11	SMO,FZD2,FZD1
Gene Family	ACOT	Acyl-CoA thioesterases	genenames.org	0.000808	3	9	ACOT2,ACOT11,ACOT1
Gene Family	SFRP	Secreted frizzled-related proteins	genenames.org	0.000103	3	5	SFRP2,SFRP4,SFRP5
