# Supplementary material for: Decidual Cell Polyploidization Necessitates Mitochondrial Activity
Source: PLoS One. 2011 Oct 25;6(10):e26774. doi: 10.1371/journal.pone.0026774 (PMC3201964; doi:10.1371/journal.pone.0026774)
Supplement: Table S4 — Enrichment analysis of polyploidy-related down-regulated genes generated by TOPPFUN program. (XLS) [file pone.0026774.s010.xls]

## Sheet: Sheet1
Table S4
Enrichment analysis of polyploidy-related down-regulated genes generated by TOPPFUN program
Category	ID	Name	Source	P-value	Hit Count in Query List	Hit Count in Genome	Hit in Query List
GO: Molecular Function	GO:0016301	kinase activity		1.1e-05	80	865	PTK2B,FGR,ACVRL1,FES,ADRBK1,ADRBK2,ALPK1,NADK,MAPK12,MAP3K14,MAP3K1,MAP4K1,FYN,RPS6KA1,FLT3,FLT1,FLT4,MET,SGMS2,TGFBR1,GK,TIE1,DUSP16,CCND1,SNRK,CERKL,BTK,PAK1,STK10,STK4,DGKZ,DGKD,MADD,PDXK,MKNK1,HCK,SYK,CAMKK2,SGMS1,PRKX,PKN1,PLK3,PRKCH,PRKCD,PRKCB,HK3,AKT3,PFKP,PFKFB3,MAP3K8,TYROBP,TAOK3,PLAUR,PIK3C2B,PIK3CG,CSF1R,PIK3CD,PIP4K2A,CMPK2,LRRK2,DGKG,MAPKAPK2,STK17B,DGKA,KDR,MAP3K15,JAK3,ITPKB,IRAK…
GO: Molecular Function	GO:0005102	receptor binding		0.001143	76	938	TNFSF10,MSN,FGL2,ADORA2A,SELPLG,TICAM2,APLN,SDCBP,PGLYRP1,CCL5,ESM1,KITLG,DLL4,DOK3,TGFBR1,TGFBI,VAV3,TGFB1,THBS1,GLA,TIAM1,TNF,CLEC7A,OSM,P2RX4,P2RX7,MYD88,MADD,ADAM17,SYK,NCOA1,SEMA4D,CDH5,OASL,STAT5B,CD72,CD74,PPARG,CCR2,CXCL16,HLA-DMA,IL1RN,IL1B,IL1A,IL6R,PDGFB,TLR8,EBI3,PLXNC1,CSF1,ICAM2,ACE,JAG2,RB1,SLC9A3R1,DIAPH1,DIAPH2,ITGA6,INSR,INSL3,LYN,PSMB8,GMFG,LTB,LPL,LIF,DOK1,DOCK2,ENG,LAMA4,LAMA…
GO: Molecular Function	GO:0005509	calcium ion binding		0.001484	76	947	ITSN2,AIF1,F13A1,F10,S100A9,S100A8,SLC24A6,MMP15,DLL4,MMP9,ATP2A3,CLEC10A,THBS1,THBD,EGFL7,RASGRP3,LPCAT2,TPD52,PLSCR2,SPARCL1,GCH1,CBL,CAMKK2,MAN1C1,ENTPD1,DCHS1,CDH13,CDH5,RASGRP4,NOS3,STAT4,STAT1,STAT2,CD97,STAT5B,NOTCH1,NOTCH4,NOTCH2,PCDH17,ELTD1,NID2,EFHD2,CD93,PRKCB,CLCA1,OIT3,GALNTL2,PCDH12,ANO6,PLCB2,PLCG2,TRPM2,MMP25,RASGRP2,TRPV2,DGKG,DGKA,JAG2,ITPR2,ITPR1,ITGAL,ITGAX,ITGAM,ITGA4,ITGA6,…
GO: Molecular Function	GO:0030695	GTPase regulator activity		0	62	423	ARHGEF3,ITSN2,PREX2,ARHGEF7,IQGAP2,MAP4K1,TBC1D8,ARHGAP4,ARHGDIB,ARHGEF2,FGD2,ARHGAP18,RAPGEF4,ADAP1,VAV3,TIAM1,RASGRP3,DLC1,RAPGEF3,SMAP2,MADD,RGS14,RGS5,FGD5,ASAP1,RASAL3,RASGRP4,RASA3,RAPGEF5,DOCK4,ARHGEF15,DOCK11,SPATA13,FGD4,ARHGAP25,WAS,ARHGAP9,SH2D3C,VAV1,DOCK10,ARHGAP30,RASA4,RASGRP2,ARAP3,ADAP2,DMXL2,LRRK2,ARHGAP15,CYTH1,DOCK8,ARHGAP27,HMHA1,MAP4K4,ARHGEF6,ARHGAP26,PLEKHG1,RAP1GAP2,TBC1D…
GO: Molecular Function	GO:0008289	lipid binding		4e-06	55	511	RASSF5,SELL,FABP4,F10,ALOX5AP,GPIHBP1,APOC2,MAP3K1,NCF1C,RBP7,ARHGEF2,VAV3,PICALM,TIAM1,RASGRP3,SH3GLB1,PLEKHM3,SDPR,DGKZ,DGKD,PDXK,NCF4,HDC,CAV1,CD36,SCARB1,SNX20,RASGRP4,PPARG,PRKCH,PRKCD,PRKCB,VAV1,PLTP,PLCB2,PLEK,PIK3C2B,RASGRP2,ARAP3,ADAP2,DGKG,DGKA,PRAM1,ITPR2,ITPR1,PLA2G7,HMHA1,LYN,PTAFR,S1PR1,FNBP1,PTGS2,LPL,ABCG1,DGKH
GO: Molecular Function	GO:0004672	protein kinase activity		0.000561	55	613	PTK2B,FGR,ACVRL1,FES,ADRBK1,ADRBK2,ALPK1,MAPK12,MAP3K14,MAP3K1,MAP4K1,FYN,RPS6KA1,FLT3,FLT1,FLT4,MET,TGFBR1,TIE1,CCND1,SNRK,BTK,PAK1,STK10,STK4,MKNK1,HCK,SYK,CAMKK2,PRKX,PKN1,PLK3,PRKCH,PRKCD,PRKCB,AKT3,MAP3K8,TAOK3,CSF1R,LRRK2,MAPKAPK2,STK17B,KDR,MAP3K15,JAK3,IRAK2,INSR,RNASEL,SGK269,TRIB2,NUAK2,MAP4K4,LYN,MAPKAPK3,MAP4K2
GO: Molecular Function	GO:0005083	small GTPase regulator activity		0	44	293	ARHGEF3,ITSN2,PREX2,ARHGEF7,IQGAP2,MAP4K1,TBC1D8,ARHGAP4,ARHGDIB,ARHGEF2,FGD2,ADAP1,VAV3,TIAM1,RASGRP3,DLC1,SMAP2,MADD,FGD5,ASAP1,RASGRP4,RAPGEF5,DOCK4,ARHGEF15,DOCK11,SPATA13,FGD4,WAS,VAV1,DOCK10,ARAP3,ADAP2,DMXL2,ARHGAP15,CYTH1,ARHGAP27,MAP4K4,ARHGEF6,ARHGAP26,PLEKHG1,TBC1D9,DOCK2,MAP4K2,CYTH4
GO: Molecular Function	GO:0019955	cytokine binding		0	34	113	IL18RAP,ACVRL1,IL21R,CCRL2,IL17RA,TGFBR1,THBS1,TNFRSF1B,CD36,CD74,CCR2,CCR1,CCR5,CMKLR1,IL1RAP,IL2RG,IL6R,CXCR2,IFNGR1,IFNGR2,EBI3,CX3CR1,IFNAR2,IFNAR1,CSF2RA,CSF2RB,CSF1R,CSF3R,IL13RA1,IL10RB,IL10RA,CXCR4,ENG,LEPR
GO: Molecular Function	GO:0005096	GTPase activator activity		1e-06	34	239	PREX2,IQGAP2,TBC1D8,ARHGAP4,ARHGDIB,ARHGAP18,ADAP1,VAV3,RASGRP3,DLC1,SMAP2,RGS14,RGS5,ASAP1,RASAL3,RASA3,DOCK4,ARHGEF15,ARHGAP25,ARHGAP9,ARHGAP30,RASA4,ARAP3,ADAP2,LRRK2,ARHGAP15,ARHGAP27,HMHA1,ARHGEF6,ARHGAP26,RAP1GAP2,TBC1D9,CDGAP,DOCK2
GO: Molecular Function	GO:0019838	growth factor binding		1e-06	21	111	IL18RAP,ACVRL1,SORT1,FLT1,FLT4,ESM1,TGFBR1,THBS1,CD36,IL1RAP,IL2RG,IL6R,PDGFB,COL4A1,IGFBP7,CSF2RB,KDR,INSR,IL10RB,IL10RA,ENG
GO: Molecular Function	GO:0004896	cytokine receptor activity		0	20	59	IL18RAP,IL21R,IL17RA,IL1RAP,IL2RG,IL6R,CXCR2,IFNGR1,IFNGR2,EBI3,CX3CR1,IFNAR2,IFNAR1,CSF2RA,CSF2RB,CSF3R,IL13RA1,IL10RB,IL10RA,LEPR
GO: Molecular Function	GO:0004713	protein tyrosine kinase activity		0.002512	20	176	PTK2B,FGR,FES,FYN,FLT3,FLT1,FLT4,MET,TIE1,BTK,MKNK1,HCK,SYK,CAMKK2,CSF1R,KDR,JAK3,INSR,SGK269,LYN
GO: Molecular Function	GO:0005089	Rho guanyl-nucleotide exchange factor activity		0	18	75	ARHGEF3,ITSN2,PREX2,ARHGEF7,ARHGEF2,FGD2,VAV3,TIAM1,FGD5,ARHGEF15,DOCK11,SPATA13,FGD4,VAV1,DOCK10,ARHGEF6,PLEKHG1,DOCK2
GO: Molecular Function	GO:0051020	GTPase binding		0.000272	17	115	ARHGEF2,FGD2,RASGRP3,RASIP1,FMNL1,NCF2,FGD5,DOCK4,DOCK11,FGD4,DOCK10,DMXL2,RAP1A,DIAPH1,DIAPH2,DOCK8,FMNL3
GO: Molecular Function	GO:0005126	cytokine receptor binding		0.000126	16	98	TICAM2,SDCBP,KITLG,TGFB1,OSM,ADAM17,IL1RN,IL1B,IL1A,IL6R,EBI3,CSF1,LYN,LIF,TLR9,IL1F9
GO: Molecular Function	GO:0031267	small GTPase binding		0.000397	16	108	ARHGEF2,FGD2,RASGRP3,RASIP1,FMNL1,NCF2,FGD5,DOCK4,DOCK11,FGD4,DOCK10,DMXL2,RAP1A,DIAPH1,DIAPH2,FMNL3
GO: Molecular Function	GO:0017016	Ras GTPase binding		0.003683	13	98	ARHGEF2,RASGRP3,RASIP1,FMNL1,NCF2,DOCK4,DOCK11,DOCK10,DMXL2,RAP1A,DIAPH1,DIAPH2,FMNL3
GO: Molecular Function	GO:0004907	interleukin receptor activity		0	11	27	IL18RAP,IL21R,IL17RA,IL1RAP,IL2RG,IL6R,CXCR2,CSF2RB,IL13RA1,IL10RB,IL10RA
GO: Molecular Function	GO:0019965	interleukin binding		1e-06	11	32	IL18RAP,IL21R,IL17RA,IL1RAP,IL2RG,IL6R,CXCR2,CSF2RB,IL13RA1,IL10RB,IL10RA
GO: Molecular Function	GO:0001614	purinergic nucleotide receptor activity		2.9e-05	10	37	ADORA2A,GPR109A,P2RY6,P2RX4,P2RX7,GPR171,GPR18,LPAR6,P2RY13,GPR183
GO: Molecular Function	GO:0016502	nucleotide receptor activity		2.9e-05	10	37	ADORA2A,GPR109A,P2RY6,P2RX4,P2RX7,GPR171,GPR18,LPAR6,P2RY13,GPR183
GO: Molecular Function	GO:0004715	non-membrane spanning protein tyrosine kinase activity		6.1e-05	10	40	PTK2B,FGR,FES,FYN,BTK,HCK,SYK,JAK3,SGK269,LYN
GO: Molecular Function	GO:0004702	receptor signaling protein serine/threonine kinase activity		0.002806	10	63	ACVRL1,MAPK12,MAP3K14,MAP3K1,MAP4K1,TGFBR1,PLK3,MAP3K8,MAP3K15,IRAK2
GO: Molecular Function	GO:0030169	low-density lipoprotein binding		2e-06	9	23	SORL1,MSR1,THBS1,CD36,SCARB1,CDH13,SCARF1,CXCL16,STAB1
GO: Molecular Function	GO:0005100	Rho GTPase activator activity		5.2e-05	9	32	PREX2,ARHGAP4,DLC1,DOCK4,ARAP3,ARHGAP15,ARHGAP27,ARHGAP26,DOCK2
GO: Molecular Function	GO:0017048	Rho GTPase binding		0.000336	9	40	ARHGEF2,FMNL1,NCF2,DOCK4,DOCK11,DOCK10,DIAPH1,DIAPH2,FMNL3
GO: Molecular Function	GO:0001637	G-protein chemoattractant receptor activity		4.9e-05	8	25	CCRL2,CCR2,CCR1,CCR5,CMKLR1,CXCR2,CX3CR1,CXCR4
GO: Molecular Function	GO:0004950	chemokine receptor activity		4.9e-05	8	25	CCRL2,CCR2,CCR1,CCR5,CMKLR1,CXCR2,CX3CR1,CXCR4
GO: Molecular Function	GO:0019956	chemokine binding		9.1e-05	8	27	CCRL2,CCR2,CCR1,CCR5,CMKLR1,CXCR2,CX3CR1,CXCR4
GO: Molecular Function	GO:0045028	purinergic nucleotide receptor activity, G-protein coupled		0.000205	8	30	ADORA2A,GPR109A,P2RY6,GPR171,GPR18,LPAR6,P2RY13,GPR183
GO: Molecular Function	GO:0001608	nucleotide receptor activity, G-protein coupled		0.000205	8	30	ADORA2A,GPR109A,P2RY6,GPR171,GPR18,LPAR6,P2RY13,GPR183
GO: Molecular Function	GO:0030675	Rac GTPase activator activity		1e-06	7	11	PREX2,DLC1,DOCK4,ARAP3,ARHGAP15,ARHGAP27,DOCK2
GO: Molecular Function	GO:0004434	inositol or phosphatidylinositol phosphodiesterase activity		0.000371	7	25	C3AR1,CHRM3,CCR5,PLCB2,PLCG2,PLCL2,PLCB1
GO: Molecular Function	GO:0004435	phosphoinositide phospholipase C activity		0.000371	7	25	C3AR1,CHRM3,CCR5,PLCB2,PLCG2,PLCL2,PLCB1
GO: Molecular Function	GO:0004629	phospholipase C activity		0.001505	7	31	C3AR1,CHRM3,CCR5,PLCB2,PLCG2,PLCL2,PLCB1
GO: Molecular Function	GO:0051219	phosphoprotein binding		0.001505	7	31	SIRPA,CAV2,CD44,SAMSN1,RB1,LYN,PTPN6
GO: Molecular Function	GO:0050839	cell adhesion molecule binding		0.001832	7	32	MSN,P2RX4,CDH13,ITGB2,ITGAL,FXYD5,PTPRM
GO: Molecular Function	GO:0042834	peptidoglycan binding		2e-06	6	9	PGLYRP1,TLR2,NOD1,CD14,NOD2,NLRP3
GO: Molecular Function	GO:0008329	pattern recognition receptor activity		6.8e-05	6	14	PGLYRP1,TLR2,CLEC7A,SCARB1,CD14,PTAFR
GO: Molecular Function	GO:0004143	diacylglycerol kinase activity		0.000108	6	15	CERKL,DGKZ,DGKD,DGKG,DGKA,DGKH
GO: Molecular Function	GO:0019865	immunoglobulin binding		0.000242	6	17	FCER1G,FCGR1A,FCGR3A,FCGR2B,FCGR2A,LGALS3
GO: Molecular Function	GO:0005149	interleukin-1 receptor binding		0.000346	6	18	TICAM2,IL1RN,IL1B,IL1A,TLR9,IL1F9
GO: Molecular Function	GO:0030676	Rac guanyl-nucleotide exchange factor activity		3e-06	5	6	PREX2,ARHGEF2,VAV3,VAV1,DOCK2
GO: Molecular Function	GO:0019864	IgG binding		0.000118	5	10	FCER1G,FCGR1A,FCGR3A,FCGR2B,FCGR2A
GO: Molecular Function	GO:0050431	transforming growth factor beta binding		0.000206	5	11	ACVRL1,TGFBR1,THBS1,CD36,ENG
GO: Molecular Function	GO:0001530	lipopolysaccharide binding		0.000337	5	12	TLR2,P2RX7,SCARB1,CD14,PTAFR
GO: Molecular Function	GO:0008367	bacterial binding		0.001105	5	15	SELPLG,PGLYRP1,TLR2,SPN,STAB1
GO: Molecular Function	GO:0030228	lipoprotein receptor activity		0.001533	5	16	CD36,SCARB1,CXCL16,APOB48R,STAB1
GO: Molecular Function	GO:0016493	C-C chemokine receptor activity		0.002071	5	17	CCRL2,CCR2,CCR1,CCR5,CXCR4
GO: Molecular Function	GO:0019957	C-C chemokine binding		0.002071	5	17	CCRL2,CCR2,CCR1,CCR5,CXCR4
GO: Molecular Function	GO:0019198	transmembrane receptor protein phosphatase activity		0.002734	5	18	PTPRC,PTPRE,PTPRB,PTPRM,PTPRJ
GO: Molecular Function	GO:0005001	transmembrane receptor protein tyrosine phosphatase activity		0.002734	5	18	PTPRC,PTPRE,PTPRB,PTPRM,PTPRJ
GO: Molecular Function	GO:0042605	peptide antigen binding		0.002734	5	18	HLA-G,HLA-DQB1,HLA-DQA1,HLA-C,CD209
GO: Molecular Function	GO:0019961	interferon binding		1e-05	4	4	IFNGR1,IFNGR2,IFNAR2,IFNAR1
GO: Molecular Function	GO:0004904	interferon receptor activity		1e-05	4	4	IFNGR1,IFNGR2,IFNAR2,IFNAR1
GO: Molecular Function	GO:0046625	sphingolipid binding		0.000319	4	7	SELL,MAP3K1,LYN,S1PR1
GO: Molecular Function	GO:0001846	opsonin binding		0.00061	4	8	CLEC7A,CD14,CD93,ITGAM
GO: Molecular Function	GO:0005021	vascular endothelial growth factor receptor activity		0.001049	4	9	FLT3,FLT1,FLT4,KDR
GO: Molecular Function	GO:0032395	MHC class II receptor activity		0.001669	4	10	HLA-DRB1,HLA-DRA,HLA-DQB1,HLA-DQA1
GO: Molecular Function	GO:0033549	MAP kinase phosphatase activity		0.004953	4	13	DUSP16,DUSP6,DUSP2,DUSP5
GO: Molecular Function	GO:0017017	MAP kinase tyrosine/serine/threonine phosphatase activity		0.004953	4	13	DUSP16,DUSP6,DUSP2,DUSP5
GO: Molecular Function	GO:0001875	lipopolysaccharide receptor activity		0.001692	3	5	TLR2,SCARB1,PTAFR
GO: Molecular Function	GO:0005062	hematopoietin/interferon-class (D200-domain) cytokine receptor signal transducer activity		0.003241	3	6	STAT1,STAT2,SP110
GO: Molecular Function	GO:0019763	immunoglobulin receptor activity		0.003241	3	6	FCER1G,FCGR1A,FCGR2A
GO: Molecular Function	GO:0043325	phosphatidylinositol-3,4-bisphosphate binding		0.003241	3	6	PLEK,ARAP3,ADAP2
GO: Molecular Function	GO:0005114	type II transforming growth factor beta receptor binding		0.003241	3	6	TGFBR1,TGFB1,ENG
GO: Molecular Function	GO:0004920	interleukin-10 receptor activity		0.003246	2	2	IL10RB,IL10RA
GO: Molecular Function	GO:0004906	interferon-gamma receptor activity		0.003246	2	2	IFNGR1,IFNGR2
GO: Molecular Function	GO:0019964	interferon-gamma binding		0.003246	2	2	IFNGR1,IFNGR2
GO: Molecular Function	GO:0004053	arginase activity		0.003246	2	2	ARG1,ARG2
GO: Molecular Function	GO:0019962	type I interferon binding		0.003246	2	2	IFNAR2,IFNAR1
GO: Molecular Function	GO:0047493	ceramide cholinephosphotransferase activity		0.003246	2	2	SGMS2,SGMS1
GO: Molecular Function	GO:0019969	interleukin-10 binding		0.003246	2	2	IL10RB,IL10RA
GO: Molecular Function	GO:0047696	beta-adrenergic receptor kinase activity		0.003246	2	2	ADRBK1,ADRBK2
GO: Molecular Function	GO:0004905	type I interferon receptor activity		0.003246	2	2	IFNAR2,IFNAR1
GO: Molecular Function	GO:0033188	sphingomyelin synthase activity		0.003246	2	2	SGMS2,SGMS1
GO: Molecular Function	GO:0043423	3-phosphoinositide-dependent protein kinase binding		0.003246	2	2	PTK2B,INSR
GO: Molecular Function	GO:0019770	IgG receptor activity		0.003246	2	2	FCGR1A,FCGR2A
GO: Biological Process	GO:0002376	immune system process		0	254	1200	LILRB4,IL18RAP,FCER1G,CLEC4E,ACP5,SLC11A1,FCGR1A,FCGR3A,FCGR2B,LILRA5,FCGR2A,TNFSF10,SASH3,MSN,CD300E,KLHL6,IL21R,MALT1,MYO1F,SKAP2,ADORA2A,SELPLG,IRGM,MSR1,TICAM2,MX2,SKIL,ETS1,MECOM,APLN,RSAD2,S100A9,CLEC4D,GAPT,APOBEC1,CLEC5A,NCF1C,PGLYRP1,DDX58,CORO1A,FYB,FYN,CCL5,FAS,CLEC12A,CIITA,FLT3,ARHGDIB,KITLG,CD300LD,MMP9,LILRB3,CLEC10A,TGFBR1,TGFB1,B2M,THBS1,PICALM,TLR2,TLR1,CD300LG,TNFRSF1B,CFB,OAS2…
GO: Biological Process	GO:0006955	immune response		0	182	804	LILRB4,IL18RAP,FCER1G,CLEC4E,ACP5,SLC11A1,FCGR1A,FCGR3A,FCGR2B,LILRA5,FCGR2A,TNFSF10,SASH3,CD300E,KLHL6,MALT1,MYO1F,IRGM,TICAM2,MX2,ETS1,APLN,RSAD2,CLEC4D,APOBEC1,CLEC5A,NCF1C,PGLYRP1,DDX58,CORO1A,FYB,FYN,CCL5,FAS,CLEC12A,CIITA,ARHGDIB,CD300LD,LILRB3,CLEC10A,TGFB1,B2M,THBS1,TLR2,TLR1,CD300LG,TNFRSF1B,CFB,OAS2,OAS1,TNF,OAS3,IFITM3,CLEC7A,BCL6,BST1,TLR6,OSM,ZEB1,CD300LF,P2RX7,IGSF6,GCH1,C3AR1,C5AR1…
GO: Biological Process	GO:0006952	defense response		0	146	731	IL18RAP,FCER1G,ACP5,SLC11A1,FCGR1A,FCGR2B,FCGR2A,FGR,MALT1,SIGLEC1,MYO1F,ADORA2A,IRGM,TICAM2,MX2,CYSLTR1,AIF1,MECOM,FABP4,CD84,ALOX5AP,RSAD2,SP140,AOAH,S100A9,S100A8,APOBEC1,CLEC5A,NCF1C,MEFV,PGLYRP1,DDX58,CORO1A,CCL5,CIITA,MNDA,NUPR1,NMI,LILRB3,TGFB1,B2M,THBS1,TLR2,TLR1,NOD1,TNFRSF1B,CFB,TNF,CLEC7A,BCL6,TLR6,OSM,TCIRG1,P2RX7,GCH1,C3AR1,TF,C5AR1,MYD88,PELI1,HCK,F11R,NCF2,NFAM1,TAP1,CD40,SP100,GPX…
GO: Biological Process	GO:0008283	cell proliferation		0	141	1215	CREG1,PTK2B,SLC11A1,FCGR2B,MARCKSL1,SASH3,ACVRL1,FES,MALT1,CHST11,SKAP2,ADORA2A,ERG,AIF1,ETS1,MECOM,FABP4,SAT1,APOBEC1,NCF1C,ASAH2,CORO1A,FYN,TBC1D8,FLT3,FLT1,FLT4,RHOG,MET,ARHGEF2,KITLG,NUPR1,TGIF1,TGFBR1,TGFBI,TGFB1,THBS1,DLC1,RASIP1,COL18A1,TNFRSF1B,CFB,TNF,RAPGEF3,CCND1,IFITM3,BCL6,LRRC32,ZFP36L2,OSM,ZEB1,BTG1,TCIRG1,P2RX7,MYD88,IFITM1,PDXK,CDC14A,ADAM17,CCND2,SYK,HCLS1,CAV2,CAV1,CBFA2T3,CD40…
GO: Biological Process	GO:0006915	apoptosis		0	135	1173	ARHGEF3,FCER1G,PTK2B,SERINC3,FCGR1A,FCGR2A,TNFSF10,MALT1,RASSF5,CHST11,ADORA2A,SKIL,ARHGEF7,AHR,ZC3H12A,CFLAR,SORT1,MAP3K1,ASAH2,MEF2C,PGLYRP1,BIRC3,MCL1,FAS,ARHGAP4,ARHGEF2,KITLG,FGD2,NUPR1,MMP9,TGFBR1,VAV3,TGFB1,B2M,THBS1,TIAM1,TLR2,DLC1,NOD1,COL18A1,TNFAIP3,TNFRSF1B,TNF,SH3GLB1,BCL2A1,BCL6,OSM,BTG1,BTK,GPR109A,P2RX4,P2RX7,PAK1,GCH1,MYD88,STK4,MADD,GPR65,ADAM17,CAV1,CASP1,CASP4,CASP8,CD40,CD38,…
GO: Biological Process	GO:0009611	response to wounding		0	121	617	IL18RAP,FCER1G,ACP5,SLC11A1,FCGR1A,FCGR2B,FCGR2A,ACVRL1,SIGLEC1,ADORA2A,IRGM,TICAM2,CYSLTR1,AIF1,MECOM,FABP4,F13A1,F10,ALOX5AP,AOAH,S100A9,S100A8,MAP3K1,NCF1C,MEFV,CCL5,CIITA,NUPR1,NMI,TGFB1,THBS1,THBD,DYSF,TLR2,TLR1,NOD1,TNFRSF1B,CFB,TNF,CLEC7A,BCL6,TLR6,OSM,P2RX7,C3AR1,TF,MYD88,F11R,ADAM17,NFAM1,CAV1,CD40,ENTPD1,CD36,SCARB1,GPX1,CD14,SPN,NFKB1,NINJ1,NOS3,CD97,STAT5B,UACA,NOTCH1,CD44,NOTCH2,SGMS…
GO: Biological Process	GO:0043067	regulation of programmed cell death		0	113	912	ARHGEF3,FCER1G,PTK2B,SERINC3,FCGR1A,FCGR2A,TNFSF10,MALT1,CHST11,ADORA2A,SKIL,ARHGEF7,CFLAR,SORT1,MAP3K1,MEF2C,BIRC3,MCL1,FAS,ARHGAP4,ARHGEF2,KITLG,FGD2,NUPR1,MMP9,TGFBR1,VAV3,TGFB1,B2M,THBS1,TIAM1,TLR2,DLC1,NOD1,COL18A1,TNFAIP3,TNF,SH3GLB1,BCL2A1,BCL6,BTG1,BTK,GPR109A,P2RX4,P2RX7,GCH1,MYD88,STK4,MADD,ADAM17,CAV1,CASP1,CASP4,CASP8,CD38,GPX1,CD2,SPN,NFKBIA,NFKB1,SEMA4D,CDH13,NOS3,STAT1,STAT5B,UACA,…
GO: Biological Process	GO:0010941	regulation of cell death		0	113	916	ARHGEF3,FCER1G,PTK2B,SERINC3,FCGR1A,FCGR2A,TNFSF10,MALT1,CHST11,ADORA2A,SKIL,ARHGEF7,CFLAR,SORT1,MAP3K1,MEF2C,BIRC3,MCL1,FAS,ARHGAP4,ARHGEF2,KITLG,FGD2,NUPR1,MMP9,TGFBR1,VAV3,TGFB1,B2M,THBS1,TIAM1,TLR2,DLC1,NOD1,COL18A1,TNFAIP3,TNF,SH3GLB1,BCL2A1,BCL6,BTG1,BTK,GPR109A,P2RX4,P2RX7,GCH1,MYD88,STK4,MADD,ADAM17,CAV1,CASP1,CASP4,CASP8,CD38,GPX1,CD2,SPN,NFKBIA,NFKB1,SEMA4D,CDH13,NOS3,STAT1,STAT5B,UACA,…
GO: Biological Process	GO:0042981	regulation of apoptosis		0	111	904	ARHGEF3,FCER1G,PTK2B,SERINC3,FCGR1A,FCGR2A,TNFSF10,MALT1,CHST11,ADORA2A,SKIL,ARHGEF7,CFLAR,SORT1,MAP3K1,MEF2C,BIRC3,MCL1,FAS,ARHGAP4,ARHGEF2,KITLG,FGD2,NUPR1,MMP9,TGFBR1,VAV3,TGFB1,B2M,THBS1,TIAM1,TLR2,DLC1,NOD1,COL18A1,TNFAIP3,TNF,SH3GLB1,BCL2A1,BCL6,BTG1,BTK,GPR109A,P2RX4,P2RX7,GCH1,MYD88,STK4,MADD,ADAM17,CAV1,CASP1,CASP4,CASP8,CD38,GPX1,CD2,SPN,NFKBIA,NFKB1,SEMA4D,CDH13,NOS3,STAT1,STAT5B,UACA,…
GO: Biological Process	GO:0002682	regulation of immune system process		0	98	442	FCER1G,SLC11A1,FCGR1A,FCGR2B,FCGR2A,SASH3,KLHL6,MALT1,MYO1F,ADORA2A,MSR1,ETS1,DDX58,CORO1A,FYN,CCL5,FAS,CLEC12A,FLT3,KITLG,TGFB1,B2M,THBS1,TLR2,CFB,TNF,CLEC7A,BCL6,LRRC32,IKZF1,TLR6,ZEB1,GPR109A,P2RX7,C3AR1,MYD88,PELI1,ADAM17,SYK,NFAM1,CD40,CD38,CD36,CD37,CD80,CD86,GPX1,CD2,SPN,SPI1,NFKBIA,NFKB1,STAT5B,CD74,CD44,PPARG,NOD2,LYST,HLX,LAT2,HLA-G,HLA-DRA,MAFB,HLA-DQA1,HLA-C,CARD9,HLA-DMA,CFP,IL1B,IL2…
GO: Biological Process	GO:0045321	leukocyte activation		0	95	392	FCER1G,SLC11A1,FCGR2B,FCGR2A,SASH3,IL21R,MALT1,MYO1F,SKAP2,ADORA2A,GAPT,CORO1A,FYB,FYN,FAS,FLT3,TGFB1,THBS1,TLR2,TLR1,TPD52,CLEC7A,BCL6,LRRC32,IKZF1,TLR6,ZEB1,P2RX7,MYD88,ADAM17,SYK,NFAM1,CD40,CD38,CD80,CD86,CD7,CD2,SPN,SPI1,STAT5B,CD74,CD48,LYST,POU2F2,HLX,CD93,PRKCD,LAT2,HLA-G,WAS,HLA-DQA1,HLA-DMA,BCL11A,VAV1,HDAC5,IL1B,IL2RG,CXCR2,TLR7,NFKBID,CHD7,EBI3,CX3CR1,IFNAR1,PLCG2,CSF1,PIK3CD,DCLRE1C,S…
GO: Biological Process	GO:0006954	inflammatory response		0	93	398	IL18RAP,FCER1G,ACP5,SLC11A1,FCGR1A,FCGR2B,FCGR2A,SIGLEC1,ADORA2A,IRGM,TICAM2,CYSLTR1,AIF1,MECOM,FABP4,ALOX5AP,AOAH,S100A9,S100A8,NCF1C,MEFV,CCL5,CIITA,NUPR1,NMI,TGFB1,THBS1,TLR2,TLR1,NOD1,TNFRSF1B,CFB,TNF,CLEC7A,BCL6,TLR6,OSM,P2RX7,C3AR1,TF,MYD88,F11R,NFAM1,CD40,GPX1,CD14,SPN,NFKB1,CD97,STAT5B,UACA,CD44,SGMS1,PPARG,NOD2,CEBPB,CCR2,CCR1,CCR5,NFKBIZ,IL1RN,IL1RAP,CFP,HDAC5,IL1B,IL1A,IL6R,CXCR2,TLR7,…
GO: Biological Process	GO:0002520	immune system development		0	82	434	SASH3,MALT1,MSR1,ETS1,CCL5,FAS,FLT3,KITLG,MMP9,TGFBR1,TGFB1,PICALM,TNF,TPD52,BCL6,IKZF1,SNRK,ZEB1,CD300LF,ADAM17,SYK,HCLS1,NFAM1,CBFA2T3,CASP8,CD40,CD36,CD80,CD86,CD2,SPN,SPI1,NFKBIA,NFKB1,TTC7A,RASGRP4,STAT5B,CD74,NOTCH4,NOTCH2,PPARG,POU2F2,CCR1,HLX,MAFB,HLA-DQA1,HLA-DMA,BCL11A,VAV1,BCL2L11,SH2B3,HDAC5,IL2RG,NFKBID,CHD7,ID2,IFI16,PLEK,PLCG2,CSF1,DCLRE1C,ACE,KDR,CD83,JAK3,JAG2,RB1,ITPKB,ITGA4,INP…
GO: Biological Process	GO:0046649	lymphocyte activation		0	79	333	SLC11A1,FCGR2B,SASH3,IL21R,MALT1,SKAP2,ADORA2A,GAPT,CORO1A,FYN,FAS,FLT3,TGFB1,TPD52,CLEC7A,BCL6,LRRC32,IKZF1,ZEB1,P2RX7,MYD88,ADAM17,SYK,NFAM1,CD40,CD38,CD80,CD86,CD7,CD2,SPN,SPI1,STAT5B,CD74,CD48,LYST,POU2F2,HLX,PRKCD,LAT2,HLA-G,WAS,HLA-DQA1,HLA-DMA,BCL11A,VAV1,HDAC5,IL1B,IL2RG,NFKBID,CHD7,EBI3,IFNAR1,PLCG2,PIK3CD,DCLRE1C,SLAMF7,CD274,CD83,JAG2,ITPKB,ITGB2,ITGAL,ITGAX,ITGAM,ITGA4,LST1,INPP5D,IL1…
GO: Biological Process	GO:0007264	small GTPase mediated signal transduction		0	75	538	ARHGEF3,PTK2B,ITSN2,RHOV,PREX2,ARHGEF7,IQGAP2,MAPK12,SDCBP,TBC1D8,ARHGAP4,ARHGDIB,RHOG,ARHGEF2,KITLG,FGD2,RAPGEF4,DOK3,RAB31,ADAP1,VAV3,TIAM1,RASGRP3,DLC1,ARL5C,RAPGEF3,BCL6,SMAP2,DGKZ,GRAP,FGD5,ASAP1,RASAL3,CDH13,RASGRP4,ARL11,NOTCH2,RASA3,RAPGEF5,ARHGEF15,ELMO1,SPATA13,FGD4,ARL5B,SH2D3C,VAV1,PECAM1,RASA4,ARL4C,RASGRP2,CSF1,ARAP3,ADAP2,LRRK2,RAB19,MAPKAPK2,CYTH1,RAP2B,RAP1A,ITPKB,ARHGAP27,ARHGEF…
GO: Biological Process	GO:0043068	positive regulation of programmed cell death		0	71	474	ARHGEF3,SERINC3,FCGR1A,FCGR2A,TNFSF10,ADORA2A,ARHGEF7,CFLAR,SORT1,MAP3K1,FAS,ARHGAP4,ARHGEF2,FGD2,NUPR1,MMP9,TGFBR1,VAV3,TGFB1,B2M,TIAM1,TLR2,DLC1,NOD1,COL18A1,TNF,SH3GLB1,BCL6,BTK,GPR109A,P2RX7,GCH1,STK4,CASP1,CASP4,CASP8,CD38,GPX1,CD2,SPN,STAT1,STAT5B,UACA,NOTCH1,CD44,NOTCH2,LYST,CEBPB,FGD4,HLA-G,HLA-C,VAV1,BCL2L11,IL1B,SHISA5,NFKBID,IFI16,SP110,SLAMF7,LRRK2,STK17B,INPP5D,ITM2B,GIMAP1,ARHGEF6,P…
GO: Biological Process	GO:0010942	positive regulation of cell death		0	71	476	ARHGEF3,SERINC3,FCGR1A,FCGR2A,TNFSF10,ADORA2A,ARHGEF7,CFLAR,SORT1,MAP3K1,FAS,ARHGAP4,ARHGEF2,FGD2,NUPR1,MMP9,TGFBR1,VAV3,TGFB1,B2M,TIAM1,TLR2,DLC1,NOD1,COL18A1,TNF,SH3GLB1,BCL6,BTK,GPR109A,P2RX7,GCH1,STK4,CASP1,CASP4,CASP8,CD38,GPX1,CD2,SPN,STAT1,STAT5B,UACA,NOTCH1,CD44,NOTCH2,LYST,CEBPB,FGD4,HLA-G,HLA-C,VAV1,BCL2L11,IL1B,SHISA5,NFKBID,IFI16,SP110,SLAMF7,LRRK2,STK17B,INPP5D,ITM2B,GIMAP1,ARHGEF6,P…
GO: Biological Process	GO:0043065	positive regulation of apoptosis		0	70	471	ARHGEF3,SERINC3,FCGR1A,FCGR2A,TNFSF10,ADORA2A,ARHGEF7,CFLAR,SORT1,MAP3K1,FAS,ARHGAP4,ARHGEF2,FGD2,NUPR1,MMP9,TGFBR1,VAV3,TGFB1,B2M,TIAM1,TLR2,DLC1,NOD1,COL18A1,TNF,SH3GLB1,BCL6,BTK,GPR109A,P2RX7,GCH1,STK4,CASP1,CASP4,CASP8,CD38,GPX1,CD2,SPN,STAT1,STAT5B,UACA,NOTCH1,CD44,NOTCH2,LYST,CEBPB,FGD4,HLA-G,HLA-C,VAV1,BCL2L11,IL1B,SHISA5,NFKBID,IFI16,SP110,SLAMF7,STK17B,INPP5D,ITM2B,GIMAP1,ARHGEF6,PTGS2,L…
GO: Biological Process	GO:0000278	mitotic cell cycle		0	66	502	KIF2C,ANLN,ESR1,NUF2,SPHK1,CDCA3,CDCA5,PRC1,BIRC5,AURKB,ZWINT,ASNS,UBE2C,SGOL1,MAD2L2,TIPIN,GAS1,BUB1B,BUB1,NCAPG2,BLM,PEBP1,PSMG2,KIF15,MYC,AURKA,CCNB1,CCNA2,HELLS,NEK2,CENPH,SMC2,SPAG5,CDCA8,CCNF,CCNE1,CDK4,GSPT1,ZWILCH,CDC20,CDC2,RHOU,CDCA2,DLGAP5,CHEK1,KNTC1,CDKN1C,TPX2,NCAPD2,SKA3,WEE1,NCAPG,NUSAP1,IGF1,PLK1,KIF22,KIF11,KPNA2,PBK,NCAPH,RCC2,MAD2L1,SMAD6,KIF20B,EGFR,SPC25
GO: Biological Process	GO:0002684	positive regulation of immune system process		0	65	269	FCER1G,SLC11A1,FCGR1A,FCGR2A,SASH3,KLHL6,MALT1,CORO1A,FYN,TGFB1,B2M,THBS1,TLR2,CFB,CLEC7A,BCL6,IKZF1,TLR6,P2RX7,C3AR1,MYD88,PELI1,ADAM17,SYK,NFAM1,CD40,CD38,CD37,CD80,CD86,CD2,SPN,NFKBIA,STAT5B,CD74,NOD2,LYST,HLX,LAT2,HLA-G,HLA-DRA,HLA-DQA1,HLA-C,CARD9,HLA-DMA,CFP,IL1B,IL2RG,IL6R,TLR7,TLR8,EBI3,PLCG2,CD83,ITPKB,ITGAL,IRAK2,INPP5D,IL13RA1,GIMAP1,LYN,UNC93B1,FOXP1,PTPN6,PTPRC
GO: Biological Process	GO:0006917	induction of apoptosis		0	58	359	ARHGEF3,SERINC3,FCGR1A,FCGR2A,TNFSF10,ADORA2A,ARHGEF7,CFLAR,SORT1,FAS,ARHGAP4,ARHGEF2,FGD2,NUPR1,TGFBR1,VAV3,TGFB1,B2M,TIAM1,TLR2,DLC1,NOD1,TNF,SH3GLB1,BTK,P2RX7,GCH1,CASP1,CASP4,CASP8,CD38,GPX1,CD2,SPN,STAT1,STAT5B,UACA,NOTCH2,LYST,CEBPB,FGD4,HLA-G,HLA-C,VAV1,BCL2L11,SHISA5,IFI16,SP110,SLAMF7,STK17B,ITM2B,GIMAP1,ARHGEF6,LTB,RAB27A,PTPN6,PTPRC,NLRP3
GO: Biological Process	GO:0012502	induction of programmed cell death		0	58	360	ARHGEF3,SERINC3,FCGR1A,FCGR2A,TNFSF10,ADORA2A,ARHGEF7,CFLAR,SORT1,FAS,ARHGAP4,ARHGEF2,FGD2,NUPR1,TGFBR1,VAV3,TGFB1,B2M,TIAM1,TLR2,DLC1,NOD1,TNF,SH3GLB1,BTK,P2RX7,GCH1,CASP1,CASP4,CASP8,CD38,GPX1,CD2,SPN,STAT1,STAT5B,UACA,NOTCH2,LYST,CEBPB,FGD4,HLA-G,HLA-C,VAV1,BCL2L11,SHISA5,IFI16,SP110,SLAMF7,STK17B,ITM2B,GIMAP1,ARHGEF6,LTB,RAB27A,PTPN6,PTPRC,NLRP3
GO: Biological Process	GO:0043549	regulation of kinase activity		0	58	375	PTK2B,SLC11A1,MALT1,ADCY7,ADORA2A,FABP4,MAP3K1,APLP2,MAP4K1,FLT1,MET,FPR1,KITLG,TGFBR1,VAV3,TGFB1,THBS1,TLR1,CEACAM1,TNF,DUSP16,CCND1,CERKL,TLR6,PILRB,P2RX7,PAK1,C5AR1,DGKZ,DGKD,MADD,ADAM17,CCND2,SYK,CAMKK2,CAV1,CD74,PKN1,FGD4,IL1B,PDGFB,CSF1,DGKG,SPRY4,DGKA,RB1,IRAK2,INSR,C13orf15,TRIB2,ADCY4,DUSP6,DUSP2,CXCR4,PTPN6,PTPRC,DGKH,EFNA1
GO: Biological Process	GO:0050776	regulation of immune response		0	57	253	FCER1G,SLC11A1,FCGR1A,FCGR2B,FCGR2A,SASH3,KLHL6,MALT1,MYO1F,DDX58,FYN,CLEC12A,TGFB1,B2M,TLR2,CFB,TNF,CLEC7A,BCL6,TLR6,P2RX7,C3AR1,MYD88,PELI1,SYK,NFAM1,CD40,CD37,CD80,CD86,GPX1,SPN,NFKBIA,STAT5B,NOD2,HLX,LAT2,HLA-G,HLA-DRA,HLA-C,CARD9,HLA-DMA,CFP,IL1B,TLR7,TLR8,PLCG2,PRAM1,IRAK2,INPP5D,IL13RA1,GIMAP1,LYN,UNC93B1,FOXP1,PTPN6,PTPRC
GO: Biological Process	GO:0002252	immune effector process		0	54	243	FCER1G,SLC11A1,FCGR1A,FCGR2B,FCGR2A,SASH3,MALT1,MYO1F,RSAD2,APOBEC1,NCF1C,DDX58,FAS,TGFB1,B2M,CFB,TNF,BCL6,P2RX7,MYD88,ADAM17,SYK,CD40,CD37,SPN,STAT5B,CD74,NOD2,LYST,POU2F2,PRKCD,LAT2,HLA-G,HLA-DRA,HLA-C,CARD9,HLA-DMA,CFP,IL1B,TLR7,TLR8,SLAMF7,PRAM1,IRF7,INPP5D,IL13RA1,GIMAP1,LYN,LY9,FOXP1,RAB27A,PTPN6,PTPRC,NLRP3
GO: Biological Process	GO:0001817	regulation of cytokine production		0	51	201	FCER1G,ACP5,SLC11A1,FCGR2A,SASH3,MALT1,TICAM2,DDX58,TGFB1,THBS1,TLR2,TLR1,NOD1,TNF,CLEC7A,BCL6,LRRC32,TLR6,P2RX7,MYD88,PELI1,ADAM17,SYK,NFAM1,CASP1,CD40,CD80,CD86,CD14,SPN,NFKB1,STAT5B,PPARG,NOD2,CEBPB,HLA-G,CARD9,IL1B,IL1A,IL6R,TLR7,TLR8,EBI3,IFNAR1,REL,CD83,INPP5D,GIMAP1,LTB,TLR9,NLRP3
GO: Biological Process	GO:0045087	innate immune response		0	47	193	IL18RAP,SLC11A1,FCGR1A,MALT1,MYO1F,IRGM,TICAM2,MX2,PGLYRP1,DDX58,CORO1A,CIITA,TGFB1,TLR2,TLR1,CFB,CLEC7A,TLR6,GCH1,MYD88,PELI1,NCF2,SP100,NFKBIA,STAT5B,PPARG,NOD2,LYST,DHX58,CXCL16,IFIH1,HLA-G,CARD9,IL1RAP,CFP,TLR7,TLR8,SP110,SLAMF7,CYBB,IRAK2,GIMAP1,CD180,UNC93B1,RAB27A,TLR9,PTPN6
GO: Biological Process	GO:0051056	regulation of small GTPase mediated signal transduction		0	47	271	ARHGEF3,PTK2B,ITSN2,PREX2,ARHGEF7,IQGAP2,TBC1D8,ARHGEF2,KITLG,FGD2,RAPGEF4,ADAP1,VAV3,TIAM1,RASGRP3,DLC1,RAPGEF3,BCL6,SMAP2,DGKZ,FGD5,ASAP1,RASAL3,RASGRP4,NOTCH2,RASA3,RAPGEF5,ARHGEF15,SPATA13,FGD4,VAV1,RASA4,RASGRP2,CSF1,ARAP3,ADAP2,CYTH1,ITPKB,ARHGAP27,ARHGEF6,S1PR1,NDEL1,PLEKHG1,RAP1GAP2,TBC1D9,DOCK2,CYTH4
GO: Biological Process	GO:0002250	adaptive immune response		0	40	149	FCER1G,SLC11A1,FCGR1A,FCGR2B,FCGR2A,SASH3,KLHL6,MALT1,FAS,TGFB1,B2M,BCL6,TLR6,P2RX7,MYD88,ADAM17,CD40,CD80,CD86,SPN,CD74,NOD2,LYST,POU2F2,HLX,PRKCD,HLA-G,HLA-DRA,HLA-C,HLA-DMA,IL1B,TLR8,EBI3,IRF7,INPP5D,GIMAP1,LY9,RAB27A,PTPN6,PTPRC
GO: Biological Process	GO:0030334	regulation of cell migration		0	40	180	PTK2B,ACVRL1,MYO1F,F10,MAP3K1,CORO1A,FLT1,DLL4,MMP9,ROBO4,TGFB1,THBS1,EGFL7,TIE1,TLR2,TMSB4X,DLC1,COL18A1,ADAM17,SCARB1,CDH13,NOD2,CXCL16,ABI3,HDAC5,IL6R,PDGFB,ENPP2,PECAM1,CSF1,ARAP3,ACE,KDR,JAG2,INSR,S1PR1,CXCR4,LAMA4,LAMA3,PTPRM
GO: Biological Process	GO:0050778	positive regulation of immune response		0	39	172	FCER1G,SLC11A1,FCGR1A,FCGR2A,SASH3,KLHL6,MALT1,FYN,B2M,TLR2,CFB,CLEC7A,TLR6,P2RX7,C3AR1,MYD88,PELI1,SYK,NFAM1,NFKBIA,STAT5B,NOD2,LAT2,HLA-G,HLA-DRA,HLA-C,CARD9,HLA-DMA,CFP,IL1B,TLR7,TLR8,PLCG2,IRAK2,GIMAP1,LYN,UNC93B1,PTPN6,PTPRC
GO: Biological Process	GO:0002449	lymphocyte mediated immunity		0	35	139	FCER1G,SLC11A1,FCGR1A,FCGR2B,FCGR2A,SASH3,MALT1,FAS,TGFB1,B2M,BCL6,P2RX7,MYD88,CD40,SPN,STAT5B,CD74,NOD2,LYST,POU2F2,PRKCD,HLA-G,HLA-DRA,HLA-C,HLA-DMA,IL1B,TLR8,SLAMF7,IRF7,INPP5D,GIMAP1,LY9,RAB27A,PTPN6,PTPRC
GO: Biological Process	GO:0031347	regulation of defense response		0	34	158	FCER1G,ACP5,FCGR1A,FCGR2B,FCGR2A,MYO1F,ADORA2A,FABP4,AOAH,DDX58,CCL5,TLR2,TNFRSF1B,CLEC7A,BCL6,TLR6,OSM,MYD88,PELI1,GPX1,SPN,NFKBIA,STAT5B,UACA,PPARG,NOD2,HLA-G,CARD9,TLR7,TLR8,IRAK2,GIMAP1,PTGS2,UNC93B1
GO: Biological Process	GO:0042060	wound healing		1e-06	34	230	SLC11A1,ACVRL1,ADORA2A,F13A1,F10,MAP3K1,TGFB1,THBS1,THBD,DYSF,ADAM17,CAV1,CD40,ENTPD1,CD36,SCARB1,GPX1,NINJ1,NOS3,NOTCH1,CD44,NOTCH2,LYST,WAS,IL1B,PDGFB,PECAM1,PLAUR,PLEK,SMAD1,NDEL1,ENO3,ELK3,RAB27A
GO: Biological Process	GO:0002696	positive regulation of leukocyte activation		0	32	123	FCER1G,SASH3,MALT1,CORO1A,TGFB1,THBS1,BCL6,IKZF1,MYD88,SYK,CD40,CD38,CD80,CD86,CD2,SPN,STAT5B,CD74,LYST,HLX,HLA-DQA1,HLA-DMA,IL1B,IL2RG,EBI3,CD83,ITPKB,ITGAL,INPP5D,IL13RA1,GIMAP1,PTPRC
GO: Biological Process	GO:0001819	positive regulation of cytokine production		0	30	98	FCER1G,SLC11A1,SASH3,MALT1,DDX58,TGFB1,THBS1,TLR2,NOD1,TNF,CLEC7A,P2RX7,MYD88,PELI1,ADAM17,NFAM1,CASP1,CD40,CD14,NOD2,HLA-G,CARD9,IL1B,IL1A,IL6R,TLR7,IFNAR1,CD83,GIMAP1,NLRP3
GO: Biological Process	GO:0050863	regulation of T cell activation		0	30	132	SASH3,MALT1,ADORA2A,CORO1A,TGFB1,BCL6,LRRC32,IKZF1,ZEB1,SYK,CD80,CD86,CD2,SPN,STAT5B,CD74,HLX,HLA-DQA1,HLA-DMA,IL1B,IL2RG,NFKBID,EBI3,CD274,CD83,ITPKB,ITGAL,GIMAP1,PTPN6,PTPRC
GO: Biological Process	GO:0050900	leukocyte migration		0	29	83	FCER1G,FCGR2A,MSN,SELPLG,S100A9,CORO1A,CCL5,THBS1,TLR2,TNF,C5AR1,ADAM17,SYK,CD34,NOD2,LYST,PODXL,CCR1,CXCL16,IL1B,IL6R,CXCR2,PDGFB,CX3CR1,CSF3R,ITGB2,ITGAM,ITGA6,DOCK2
GO: Biological Process	GO:0051251	positive regulation of lymphocyte activation		0	29	111	SASH3,MALT1,CORO1A,TGFB1,BCL6,IKZF1,MYD88,SYK,CD40,CD38,CD80,CD86,SPN,STAT5B,CD74,LYST,HLX,HLA-DQA1,HLA-DMA,IL1B,IL2RG,EBI3,CD83,ITPKB,ITGAL,INPP5D,IL13RA1,GIMAP1,PTPRC
GO: Biological Process	GO:0030217	T cell differentiation		0	29	118	SASH3,FAS,FLT3,TGFB1,BCL6,IKZF1,ZEB1,ADAM17,SYK,CD80,CD86,CD2,SPN,STAT5B,CD74,HLX,HLA-DQA1,HLA-DMA,BCL11A,VAV1,IL2RG,NFKBID,CHD7,CD83,JAG2,ITPKB,GIMAP1,DOCK2,PTPRC
GO: Biological Process	GO:0006916	anti-apoptosis		0.000163	29	239	PTK2B,MALT1,CFLAR,MEF2C,BIRC3,MCL1,FAS,TGFBR1,THBS1,TNFAIP3,TNF,SH3GLB1,BCL2A1,MYD88,ADAM17,CAV1,GPX1,NFKBIA,NFKB1,SEMA4D,CDH13,NOS3,STAT5B,NOTCH2,CEBPB,IL1B,IL1A,IL6R,SMAD1
GO: Biological Process	GO:0002697	regulation of immune effector process		0	27	115	FCER1G,FCGR1A,FCGR2B,FCGR2A,SASH3,MALT1,DDX58,TGFB1,B2M,TNF,BCL6,P2RX7,SYK,CD40,CD37,SPN,STAT5B,NOD2,HLA-G,HLA-C,IL1B,PRAM1,IL13RA1,GIMAP1,FOXP1,PTPN6,PTPRC
GO: Biological Process	GO:0042742	defense response to bacterium		0	27	130	FCER1G,ACP5,SLC11A1,FCGR1A,FGR,MYO1F,NCF1C,PGLYRP1,TLR2,NOD1,TNF,TLR6,P2RX7,C5AR1,MYD88,HCK,SPN,NOD2,LYST,HLA-G,HLA-C,CARD9,CFP,IL6R,LYZ,STAB1,TLR9
GO: Biological Process	GO:0008361	regulation of cell size		0.007142	25	252	PTK2B,ACVRL1,ESM1,NUPR1,PAPPA2,TGFBR1,TGFB1,BCL6,BTG1,DGKD,ADAM17,CD38,CDH13,RASGRP4,CD44,NOTCH2,SGMS1,PPARG,CXCL16,PPT1,PDGFB,IGFBP7,PLEK,RASGRP2,RB1
GO: Biological Process	GO:0045619	regulation of lymphocyte differentiation		0	24	73	SASH3,FAS,FLT3,BCL6,IKZF1,ZEB1,SYK,NFAM1,CD80,CD86,CD2,STAT5B,CD74,HLX,HLA-DQA1,HLA-DMA,IL2RG,NFKBID,CD83,ITPKB,INPP5D,GIMAP1,PTPN6,PTPRC
GO: Biological Process	GO:0042098	T cell proliferation		0	24	98	SLC11A1,SASH3,MALT1,CORO1A,FYN,TGFB1,LRRC32,P2RX7,SYK,CD80,CD86,SPN,STAT5B,IL1B,EBI3,CD274,ITGB2,ITGAL,ITGAX,ITGAM,CXCR4,DOCK2,PTPN6,PTPRC
GO: Biological Process	GO:0002573	myeloid leukocyte differentiation		0	24	101	MSR1,CCL5,KITLG,MMP9,TGFB1,TNF,IKZF1,CD300LF,CBFA2T3,CASP8,CD36,SPI1,NFKBIA,NFKB1,PPARG,ID2,IFI16,CSF1,RB1,INPP5D,GIMAP1,LPL,LIF,ABCG1
GO: Biological Process	GO:0002253	activation of immune response		0	24	116	FCER1G,KLHL6,MALT1,FYN,TLR2,CFB,CLEC7A,TLR6,C3AR1,MYD88,PELI1,SYK,NFAM1,NFKBIA,NOD2,LAT2,CFP,TLR7,PLCG2,IRAK2,LYN,UNC93B1,PTPN6,PTPRC
GO: Biological Process	GO:0002822	regulation of adaptive immune response based on somatic recombination of immune receptors built from immunoglobulin superfamily domains		0	23	69	FCER1G,SLC11A1,FCGR1A,FCGR2B,FCGR2A,SASH3,MALT1,TGFB1,B2M,BCL6,P2RX7,CD40,CD80,CD86,SPN,NOD2,HLX,HLA-G,HLA-C,IL1B,GIMAP1,PTPN6,PTPRC
GO: Biological Process	GO:0002819	regulation of adaptive immune response		0	23	70	FCER1G,SLC11A1,FCGR1A,FCGR2B,FCGR2A,SASH3,MALT1,TGFB1,B2M,BCL6,P2RX7,CD40,CD80,CD86,SPN,NOD2,HLX,HLA-G,HLA-C,IL1B,GIMAP1,PTPN6,PTPRC
GO: Biological Process	GO:0002764	immune response-regulating signal transduction		0	23	76	FCER1G,KLHL6,MALT1,FYN,TLR2,CLEC7A,TLR6,C3AR1,MYD88,PELI1,SYK,NFAM1,CD40,NFKBIA,NOD2,LAT2,TLR7,PLCG2,IRAK2,LYN,UNC93B1,PTPN6,PTPRC
GO: Biological Process	GO:0030595	leukocyte chemotaxis		0	22	54	FCER1G,FCGR2A,S100A9,CORO1A,CCL5,THBS1,C5AR1,ADAM17,SYK,NOD2,LYST,CCR1,CXCL16,IL1B,IL6R,CXCR2,PDGFB,CX3CR1,CSF3R,ITGB2,ITGAM,DOCK2
GO: Biological Process	GO:0060326	cell chemotaxis		0	22	55	FCER1G,FCGR2A,S100A9,CORO1A,CCL5,THBS1,C5AR1,ADAM17,SYK,NOD2,LYST,CCR1,CXCL16,IL1B,IL6R,CXCR2,PDGFB,CX3CR1,CSF3R,ITGB2,ITGAM,DOCK2
GO: Biological Process	GO:0002757	immune response-activating signal transduction		0	22	71	FCER1G,KLHL6,MALT1,FYN,TLR2,CLEC7A,TLR6,C3AR1,MYD88,PELI1,SYK,NFAM1,NFKBIA,NOD2,LAT2,TLR7,PLCG2,IRAK2,LYN,UNC93B1,PTPN6,PTPRC
GO: Biological Process	GO:0019882	antigen processing and presentation		0	22	71	FCER1G,SLC11A1,FCGR1A,FCGR2B,FCGR2A,B2M,THBS1,CD74,HLA-G,HLA-DRB1,HLA-DRA,HLA-DQB1,HLA-DQA1,HLA-C,HLA-DMA,HLA-DMB,CTSE,CD209,PSMB8,PSMB9,PSME2,UNC93B1
GO: Biological Process	GO:0002703	regulation of leukocyte mediated immunity		0	22	76	FCER1G,FCGR1A,FCGR2B,FCGR2A,SASH3,MALT1,TGFB1,B2M,BCL6,P2RX7,SYK,CD40,SPN,STAT5B,NOD2,HLA-G,HLA-C,IL1B,PRAM1,GIMAP1,PTPN6,PTPRC
GO: Biological Process	GO:0019724	B cell mediated immunity		0	22	91	FCER1G,FCGR1A,FCGR2B,FCGR2A,FAS,TGFB1,BCL6,MYD88,CD40,CD74,NOD2,POU2F2,PRKCD,HLA-DRA,HLA-DMA,TLR8,IRF7,INPP5D,GIMAP1,LY9,PTPN6,PTPRC
GO: Biological Process	GO:0050670	regulation of lymphocyte proliferation		0	22	93	FCGR2B,SASH3,CORO1A,TGFB1,BCL6,LRRC32,MYD88,SYK,CD40,CD38,CD80,SPN,STAT5B,IL1B,EBI3,CD274,ITGAL,LST1,INPP5D,IL13RA1,PTPN6,PTPRC
GO: Biological Process	GO:0045637	regulation of myeloid cell differentiation		0	22	95	MSR1,ETS1,CCL5,FAS,KITLG,TNF,IKZF1,CD36,SPI1,NFKBIA,NFKB1,STAT5B,PPARG,MAFB,ID2,CSF1,RB1,INPP5D,LMO2,LPL,LIF,ABCG1
GO: Biological Process	GO:0030183	B cell differentiation		0	21	70	MALT1,FLT3,TPD52,BCL6,IKZF1,ADAM17,SYK,NFAM1,STAT5B,POU2F2,BCL11A,HDAC5,IL2RG,PLCG2,DCLRE1C,ITGA4,INPP5D,GPR183,FOXP1,PTPN6,PTPRC
GO: Biological Process	GO:0031349	positive regulation of defense response		0	21	84	FCER1G,FCGR1A,FCGR2A,FABP4,CCL5,TLR2,CLEC7A,TLR6,OSM,MYD88,PELI1,NFKBIA,STAT5B,NOD2,HLA-G,CARD9,TLR7,TLR8,IRAK2,GIMAP1,UNC93B1
GO: Biological Process	GO:0050870	positive regulation of T cell activation		0	21	85	SASH3,MALT1,CORO1A,IKZF1,SYK,CD80,CD86,SPN,STAT5B,CD74,HLX,HLA-DQA1,HLA-DMA,IL1B,IL2RG,EBI3,CD83,ITPKB,ITGAL,GIMAP1,PTPRC
GO: Biological Process	GO:0016064	immunoglobulin mediated immune response		0	21	89	FCER1G,FCGR1A,FCGR2B,FCGR2A,TGFB1,BCL6,MYD88,CD40,CD74,NOD2,POU2F2,PRKCD,HLA-DRA,HLA-DMA,TLR8,IRF7,INPP5D,GIMAP1,LY9,PTPN6,PTPRC
GO: Biological Process	GO:0002706	regulation of lymphocyte mediated immunity		0	20	68	FCER1G,FCGR1A,FCGR2B,FCGR2A,SASH3,MALT1,TGFB1,B2M,BCL6,P2RX7,CD40,SPN,STAT5B,NOD2,HLA-G,HLA-C,IL1B,GIMAP1,PTPN6,PTPRC
GO: Biological Process	GO:0034097	response to cytokine stimulus		0	20	83	ACP5,SLC11A1,CORO1A,CCL5,MCL1,CIITA,GCH1,MYD88,CASP8,SP100,CD38,NOS3,STAT1,STAT5B,LOC645638,CXCL16,IL6R,IRAK2,INSR,PTGS2
GO: Biological Process	GO:0002683	negative regulation of immune system process		0	20	90	FCGR2B,ADORA2A,FAS,FLT3,TGFB1,THBS1,BCL6,LRRC32,GPX1,SPN,CD74,NOD2,HLX,NFKBID,CD274,LST1,INPP5D,GIMAP1,PTPN6,PTPRC
GO: Biological Process	GO:0019221	cytokine-mediated signaling pathway		0	20	92	TNF,MYD88,CAV1,SP100,STAT4,STAT1,STAT5B,CCR2,CCR1,IL1RAP,IL1B,IL1A,IL6R,CX3CR1,CSF2RB,JAK3,IRAK2,LEPR,PTPN6,PTPRC
GO: Biological Process	GO:0030335	positive regulation of cell migration		0	20	94	PTK2B,MYO1F,F10,CORO1A,FLT1,MMP9,TGFB1,THBS1,TLR2,COL18A1,ADAM17,SCARB1,CDH13,CXCL16,IL6R,PDGFB,CSF1,KDR,INSR,S1PR1
GO: Biological Process	GO:0008624	induction of apoptosis by extracellular signals		7e-06	20	112	ARHGEF3,ADORA2A,ARHGEF7,CFLAR,SORT1,FAS,ARHGAP4,ARHGEF2,FGD2,VAV3,TIAM1,TNF,BTK,CASP8,CD38,SPN,FGD4,VAV1,BCL2L11,ARHGEF6
GO: Biological Process	GO:0045580	regulation of T cell differentiation		0	19	61	SASH3,BCL6,IKZF1,ZEB1,SYK,CD80,CD86,CD2,STAT5B,CD74,HLX,HLA-DQA1,HLA-DMA,IL2RG,NFKBID,CD83,ITPKB,GIMAP1,PTPRC
GO: Biological Process	GO:0048002	antigen processing and presentation of peptide antigen		0	18	36	FCER1G,SLC11A1,FCGR1A,FCGR2B,FCGR2A,B2M,CD74,HLA-G,HLA-DRB1,HLA-DRA,HLA-DQB1,HLA-DQA1,HLA-C,HLA-DMA,HLA-DMB,CTSE,CD209,UNC93B1
GO: Biological Process	GO:0002699	positive regulation of immune effector process		0	18	55	FCER1G,FCGR1A,FCGR2A,SASH3,MALT1,B2M,P2RX7,SYK,CD37,STAT5B,NOD2,HLA-G,HLA-C,IL1B,IL13RA1,GIMAP1,FOXP1,PTPRC
GO: Biological Process	GO:0042108	positive regulation of cytokine biosynthetic process		0	18	55	FCGR2A,TLR1,TNF,TLR6,MYD88,SYK,CD80,CD86,SPN,STAT5B,IL1B,IL1A,TLR7,TLR8,EBI3,REL,LTB,TLR9
GO: Biological Process	GO:0006968	cellular defense response		0	18	67	ADORA2A,CLEC5A,NCF1C,CCL5,MNDA,B2M,TCIRG1,C5AR1,NCF2,SPN,CCR2,CCR5,HLA-G,CXCR2,TYROBP,CX3CR1,CLEC2D,LSP1
GO: Biological Process	GO:0050727	regulation of inflammatory response		3e-06	18	88	FCER1G,ACP5,FCGR1A,FCGR2B,FCGR2A,ADORA2A,FABP4,AOAH,CCL5,TNFRSF1B,BCL6,OSM,GPX1,SPN,STAT5B,UACA,PPARG,PTGS2
GO: Biological Process	GO:0002526	acute inflammatory response		0.000138	18	116	FCER1G,FCGR1A,FCGR2B,FCGR2A,CCL5,NUPR1,CFB,OSM,TF,SPN,STAT5B,PPARG,CEBPB,CFP,IL1B,IL1A,IL6R,LYN
GO: Biological Process	GO:0043087	regulation of GTPase activity		0.001087	18	137	PTK2B,TBC1D8,FGD2,ADAP1,VAV3,RASGRP3,BCL6,SMAP2,FGD5,ASAP1,FGD4,VAV1,ARAP3,ADAP2,ARHGAP27,S1PR1,NDEL1,TBC1D9
GO: Biological Process	GO:0019884	antigen processing and presentation of exogenous antigen		0	17	26	FCER1G,FCGR1A,FCGR2B,FCGR2A,B2M,CD74,HLA-G,HLA-DRB1,HLA-DRA,HLA-DQB1,HLA-DQA1,HLA-C,HLA-DMA,HLA-DMB,CTSE,PSME2,UNC93B1
GO: Biological Process	GO:0002478	antigen processing and presentation of exogenous peptide antigen		0	16	21	FCER1G,FCGR1A,FCGR2B,FCGR2A,B2M,CD74,HLA-G,HLA-DRB1,HLA-DRA,HLA-DQB1,HLA-DQA1,HLA-C,HLA-DMA,HLA-DMB,CTSE,UNC93B1
GO: Biological Process	GO:0045621	positive regulation of lymphocyte differentiation		0	16	42	SASH3,IKZF1,SYK,CD80,CD86,STAT5B,CD74,HLX,HLA-DQA1,HLA-DMA,IL2RG,CD83,ITPKB,INPP5D,GIMAP1,PTPRC
GO: Biological Process	GO:0001776	leukocyte homeostasis		0	16	51	FCER1G,SKIL,MECOM,CORO1A,FAS,KITLG,TGFB1,BCL2A1,GPR109A,P2RX7,ADAM17,STAT5B,CD44,BCL2L11,PIK3CD,GIMAP1
GO: Biological Process	GO:0050864	regulation of B cell activation		0	16	60	FCGR2B,SASH3,FAS,FLT3,TGFB1,BCL6,SYK,NFAM1,CD40,CD38,STAT5B,IL2RG,INPP5D,IL13RA1,PTPN6,PTPRC
GO: Biological Process	GO:0045088	regulation of innate immune response		0	16	60	MYO1F,TLR2,CLEC7A,TLR6,MYD88,PELI1,NFKBIA,STAT5B,NOD2,HLA-G,CARD9,TLR7,TLR8,IRAK2,GIMAP1,UNC93B1
GO: Biological Process	GO:0051250	negative regulation of lymphocyte activation		0	16	60	FCGR2B,ADORA2A,FAS,FLT3,TGFB1,BCL6,LRRC32,SPN,CD74,HLX,NFKBID,CD274,LST1,INPP5D,GIMAP1,PTPN6
GO: Biological Process	GO:0046631	alpha-beta T cell activation		0	16	60	SASH3,ADORA2A,BCL6,IKZF1,SYK,CD80,CD86,HLX,HLA-G,IL2RG,EBI3,CD83,ITPKB,GIMAP1,DOCK2,PTPRC
GO: Biological Process	GO:0032946	positive regulation of mononuclear cell proliferation		0	16	63	SASH3,CORO1A,BCL6,MYD88,SYK,CD40,CD38,CD80,SPN,STAT5B,IL1B,EBI3,CSF1,ITGAL,IL13RA1,PTPRC
GO: Biological Process	GO:0002695	negative regulation of leukocyte activation		0	16	63	FCGR2B,ADORA2A,FAS,FLT3,TGFB1,BCL6,LRRC32,SPN,CD74,HLX,NFKBID,CD274,LST1,INPP5D,GIMAP1,PTPN6
GO: Biological Process	GO:0002761	regulation of myeloid leukocyte differentiation		1e-06	16	65	MSR1,CCL5,KITLG,TNF,IKZF1,CD36,NFKBIA,NFKB1,PPARG,ID2,CSF1,RB1,INPP5D,LPL,LIF,ABCG1
GO: Biological Process	GO:0045582	positive regulation of T cell differentiation		0	15	40	SASH3,IKZF1,SYK,CD80,CD86,STAT5B,CD74,HLX,HLA-DQA1,HLA-DMA,IL2RG,CD83,ITPKB,GIMAP1,PTPRC
GO: Biological Process	GO:0032675	regulation of interleukin-6 production		0	15	42	FCER1G,TLR2,TLR1,NOD1,TNF,TLR6,P2RX7,MYD88,NOD2,CEBPB,CARD9,IL1B,IL6R,TLR7,INPP5D
GO: Biological Process	GO:0032635	interleukin-6 production		0	15	45	FCER1G,TLR2,TLR1,NOD1,TNF,TLR6,P2RX7,MYD88,NOD2,CEBPB,CARD9,IL1B,IL6R,TLR7,INPP5D
GO: Biological Process	GO:0030225	macrophage differentiation		0	15	46	MSR1,MMP9,TGFB1,CASP8,CD36,SPI1,NFKBIA,NFKB1,PPARG,ID2,CSF1,RB1,LPL,LIF,ABCG1
GO: Biological Process	GO:0045089	positive regulation of innate immune response		0	15	51	TLR2,CLEC7A,TLR6,MYD88,PELI1,NFKBIA,STAT5B,NOD2,HLA-G,CARD9,TLR7,TLR8,IRAK2,GIMAP1,UNC93B1
GO: Biological Process	GO:0002768	immune response-regulating cell surface receptor signaling pathway		1e-06	15	59	FCER1G,KLHL6,MALT1,FYN,TLR2,CLEC7A,C3AR1,SYK,NFAM1,CD40,LAT2,PLCG2,LYN,PTPN6,PTPRC
GO: Biological Process	GO:0050671	positive regulation of lymphocyte proliferation		2e-06	15	62	SASH3,CORO1A,BCL6,MYD88,SYK,CD40,CD38,CD80,SPN,STAT5B,IL1B,EBI3,ITGAL,IL13RA1,PTPRC
GO: Biological Process	GO:0032318	regulation of Ras GTPase activity		0.003768	15	118	PTK2B,TBC1D8,FGD2,ADAP1,BCL6,SMAP2,FGD5,ASAP1,FGD4,ARAP3,ADAP2,ARHGAP27,S1PR1,NDEL1,TBC1D9
GO: Biological Process	GO:0002366	leukocyte activation during immune response		0	14	40	SLC11A1,TLR2,BCL6,TLR6,CD80,CD86,HLX,HLA-G,TLR7,CX3CR1,PLCG2,ITGAL,GPR183,LCP1
GO: Biological Process	GO:0070661	leukocyte proliferation		0	14	41	FCGR2B,SASH3,KITLG,TGFB1,BCL6,MYD88,CD40,CD38,STAT5B,CSF1,ACE,INPP5D,IL13RA1,PTPRC
GO: Biological Process	GO:0002824	positive regulation of adaptive immune response based on somatic recombination of immune receptors built from immunoglobulin superfamily domains		0	14	41	FCER1G,SLC11A1,FCGR1A,FCGR2A,SASH3,MALT1,B2M,P2RX7,NOD2,HLA-G,HLA-C,IL1B,GIMAP1,PTPRC
GO: Biological Process	GO:0002821	positive regulation of adaptive immune response		0	14	42	FCER1G,SLC11A1,FCGR1A,FCGR2A,SASH3,MALT1,B2M,P2RX7,NOD2,HLA-G,HLA-C,IL1B,GIMAP1,PTPRC
GO: Biological Process	GO:0002708	positive regulation of lymphocyte mediated immunity		0	14	44	FCER1G,FCGR1A,FCGR2A,SASH3,MALT1,B2M,P2RX7,STAT5B,NOD2,HLA-G,HLA-C,IL1B,GIMAP1,PTPRC
GO: Biological Process	GO:0002705	positive regulation of leukocyte mediated immunity		0	14	44	FCER1G,FCGR1A,FCGR2A,SASH3,MALT1,B2M,P2RX7,STAT5B,NOD2,HLA-G,HLA-C,IL1B,GIMAP1,PTPRC
GO: Biological Process	GO:0002429	immune response-activating cell surface receptor signaling pathway		2e-06	14	55	FCER1G,KLHL6,MALT1,FYN,TLR2,CLEC7A,C3AR1,SYK,NFAM1,LAT2,PLCG2,LYN,PTPN6,PTPRC
GO: Biological Process	GO:0001906	cell killing		1.9e-05	14	65	FCGR1A,FCGR2A,NCF1C,B2M,P2RX7,STAT5B,LYST,HLA-G,HLA-C,SLAMF7,GIMAP1,RAB27A,PTPN6,PTPRC
GO: Biological Process	GO:0042129	regulation of T cell proliferation		3.9e-05	14	69	SASH3,CORO1A,TGFB1,LRRC32,SYK,CD80,SPN,STAT5B,IL1B,EBI3,CD274,ITGAL,PTPN6,PTPRC
GO: Biological Process	GO:0008360	regulation of cell shape		3.5e-05	13	60	CORO1A,FYN,FGD2,DLC1,PALMD,FGD5,CDC42EP3,FGD4,ARAP3,ARHGAP15,KDR,ITGB2,LST1
GO: Biological Process	GO:0070663	regulation of leukocyte proliferation		1e-06	12	38	FCGR2B,SASH3,KITLG,BCL6,MYD88,CD40,CD38,STAT5B,CSF1,INPP5D,IL13RA1,PTPRC
GO: Biological Process	GO:0045787	cell cycle positive regulation		0.000991	11	63	TGFB1,TNF,CCND1,ADAM17,CCND2,STAT5B,IL1B,IL1A,ID2,INSR,LTB
GO: Biological Process	GO:0019886	antigen processing and presentation of exogenous peptide antigen via MHC class II		0	11	14	FCER1G,FCGR2B,CD74,HLA-DRB1,HLA-DRA,HLA-DQB1,HLA-DQA1,HLA-DMA,HLA-DMB,CTSE,UNC93B1
GO: Biological Process	GO:0002495	antigen processing and presentation of peptide antigen via MHC class II		0	11	14	FCER1G,FCGR2B,CD74,HLA-DRB1,HLA-DRA,HLA-DQB1,HLA-DQA1,HLA-DMA,HLA-DMB,CTSE,UNC93B1
GO: Biological Process	GO:0032755	positive regulation of interleukin-6 production		0	11	23	FCER1G,TLR2,NOD1,TNF,P2RX7,MYD88,NOD2,CARD9,IL1B,IL6R,TLR7
GO: Biological Process	GO:0007159	leukocyte adhesion		0	11	28	MSN,SELPLG,TNF,SYK,ITGB2,ITGAL,ITGAM,ITGA4,CD209,L1CAM,PTPRC
GO: Biological Process	GO:0046637	regulation of alpha-beta T cell differentiation		0	11	29	SASH3,BCL6,IKZF1,SYK,CD80,CD86,HLX,IL2RG,CD83,ITPKB,GIMAP1
GO: Biological Process	GO:0002763	positive regulation of myeloid leukocyte differentiation		1e-06	11	30	MSR1,CCL5,KITLG,IKZF1,CD36,NFKB1,ID2,CSF1,RB1,LPL,LIF
GO: Biological Process	GO:0048661	positive regulation of smooth muscle cell proliferation		1e-06	11	32	FLT1,TNF,MYD88,CDH13,STAT1,STAT5B,NOTCH4,IL6R,PDGFB,S1PR1,PTGS2
GO: Biological Process	GO:0002712	regulation of B cell mediated immunity		1e-06	11	32	FCER1G,FCGR1A,FCGR2B,FCGR2A,TGFB1,BCL6,CD40,NOD2,GIMAP1,PTPN6,PTPRC
GO: Biological Process	GO:0002889	regulation of immunoglobulin mediated immune response		1e-06	11	32	FCER1G,FCGR1A,FCGR2B,FCGR2A,TGFB1,BCL6,CD40,NOD2,GIMAP1,PTPN6,PTPRC
GO: Biological Process	GO:0002444	myeloid leukocyte mediated immunity		2e-06	11	33	FCER1G,FCGR1A,FCGR2A,MYO1F,NCF1C,ADAM17,SYK,LYST,LAT2,PRAM1,LYN
GO: Biological Process	GO:0045649	regulation of macrophage differentiation		2e-06	11	33	MSR1,CD36,NFKBIA,NFKB1,PPARG,ID2,CSF1,RB1,LPL,LIF,ABCG1
GO: Biological Process	GO:0050871	positive regulation of B cell activation		1e-05	11	39	SASH3,TGFB1,BCL6,SYK,CD40,CD38,STAT5B,IL2RG,INPP5D,IL13RA1,PTPRC
GO: Biological Process	GO:0001818	negative regulation of cytokine production		1.3e-05	11	40	ACP5,SLC11A1,THBS1,TNF,BCL6,ADAM17,NFKB1,PPARG,NOD2,CD83,GIMAP1
GO: Biological Process	GO:0046632	alpha-beta T cell differentiation		4.3e-05	11	45	SASH3,BCL6,IKZF1,SYK,CD80,CD86,HLX,IL2RG,CD83,ITPKB,GIMAP1
GO: Biological Process	GO:0050868	negative regulation of T cell activation		6.6e-05	11	47	ADORA2A,TGFB1,BCL6,LRRC32,SPN,CD74,HLX,NFKBID,CD274,GIMAP1,PTPN6
GO: Biological Process	GO:0030218	erythrocyte differentiation		0.00189	11	68	ETS1,BCL6,HCLS1,SPI1,STAT5B,MAFB,ID2,RB1,INPP5D,LYN,LMO2
GO: Biological Process	GO:0002758	innate immune response-activating signal transduction		0	10	22	TLR2,CLEC7A,TLR6,MYD88,PELI1,NFKBIA,NOD2,TLR7,IRAK2,UNC93B1
GO: Biological Process	GO:0002218	activation of innate immune response		0	10	23	TLR2,CLEC7A,TLR6,MYD88,PELI1,NFKBIA,NOD2,TLR7,IRAK2,UNC93B1
GO: Biological Process	GO:0046638	positive regulation of alpha-beta T cell differentiation		0	10	24	SASH3,IKZF1,SYK,CD80,CD86,HLX,IL2RG,CD83,ITPKB,GIMAP1
GO: Biological Process	GO:0030593	neutrophil chemotaxis		1e-06	10	26	FCER1G,FCGR2A,C5AR1,SYK,NOD2,IL1B,CXCR2,CSF3R,ITGB2,ITGAM
GO: Biological Process	GO:0070665	positive regulation of leukocyte proliferation		3e-06	10	29	SASH3,KITLG,BCL6,MYD88,CD40,CD38,STAT5B,CSF1,IL13RA1,PTPRC
GO: Biological Process	GO:0002285	lymphocyte activation during immune response		7e-06	10	31	SLC11A1,BCL6,CD80,CD86,HLX,HLA-G,PLCG2,ITGAL,GPR183,LCP1
GO: Biological Process	GO:0032663	regulation of interleukin-2 production		9e-06	10	32	SASH3,MALT1,CD80,CD86,STAT5B,NOD2,CARD9,IL1B,IL1A,CD83
GO: Biological Process	GO:0032649	regulation of interferon-gamma production		2.9e-05	10	36	SLC11A1,SASH3,NOD2,HLA-G,TLR7,TLR8,EBI3,IFNAR1,GIMAP1,TLR9
GO: Biological Process	GO:0002260	lymphocyte homeostasis		3.7e-05	10	37	SKIL,CORO1A,FAS,TGFB1,BCL2A1,P2RX7,STAT5B,BCL2L11,PIK3CD,GIMAP1
GO: Biological Process	GO:0051607	defense response to virus		4.8e-05	10	38	RSAD2,APOBEC1,DDX58,SPN,LYST,CARD9,TLR7,TLR8,PTPRC,NLRP3
GO: Biological Process	GO:0032609	interferon-gamma production		7.8e-05	10	40	SLC11A1,SASH3,NOD2,HLA-G,TLR7,TLR8,EBI3,IFNAR1,GIMAP1,TLR9
GO: Biological Process	GO:0051092	positive regulation of NF-kappaB transcription factor activity		0.00015	10	43	MALT1,TGFB1,TLR2,TNF,MYD88,NOD2,CARD9,IL1B,ITGB2,IRAK2
GO: Biological Process	GO:0042102	positive regulation of T cell proliferation		0.000184	10	44	SASH3,CORO1A,SYK,CD80,SPN,STAT5B,IL1B,EBI3,ITGAL,PTPRC
GO: Biological Process	GO:0050851	antigen receptor-mediated signaling pathway		0.000327	10	47	KLHL6,MALT1,FYN,SYK,NFAM1,LAT2,PLCG2,LYN,PTPN6,PTPRC
GO: Biological Process	GO:0002224	toll-like receptor signaling pathway		0	9	18	TLR2,TLR6,MYD88,PELI1,NFKBIA,NOD2,TLR7,IRAK2,UNC93B1
GO: Biological Process	GO:0045058	T cell selection		1e-06	9	20	FAS,SYK,SPN,CD74,HLA-DMA,JAG2,ITPKB,DOCK2,PTPRC
GO: Biological Process	GO:0032615	interleukin-12 production		2e-06	9	22	ACP5,THBS1,TLR6,CD40,NFKB1,NOD2,PRKCD,REL,LTB
GO: Biological Process	GO:0050766	positive regulation of phagocytosis		3e-06	9	23	FCER1G,SLC11A1,FCGR1A,FCGR2B,FCGR2A,SIRPA,CLEC7A,SIRPB1,NOD2
GO: Biological Process	GO:0002709	regulation of T cell mediated immunity		1e-05	9	26	SASH3,MALT1,B2M,P2RX7,SPN,HLA-G,HLA-C,IL1B,PTPRC
GO: Biological Process	GO:0042116	macrophage activation		1.4e-05	9	27	SLC11A1,THBS1,TLR2,TLR1,TLR6,CD74,CD93,TLR7,CX3CR1
GO: Biological Process	GO:0045576	mast cell activation		1.4e-05	9	27	FCER1G,FCGR2B,FCGR2A,FYB,SYK,CD48,LAT2,LYN,LCP2
GO: Biological Process	GO:0010742	macrophage derived foam cell differentiation		2e-05	9	28	MSR1,TGFB1,CD36,NFKBIA,NFKB1,PPARG,CSF1,LPL,ABCG1
GO: Biological Process	GO:0002637	regulation of immunoglobulin production		2.7e-05	9	29	SASH3,TGFB1,TNF,BCL6,CD40,CD37,IL13RA1,FOXP1,PTPRC
GO: Biological Process	GO:0050728	negative regulation of inflammatory response		8.5e-05	9	33	ACP5,FCGR2B,ADORA2A,AOAH,TNFRSF1B,GPX1,SPN,UACA,PPARG
GO: Biological Process	GO:0050920	regulation of chemotaxis		0.00011	9	34	TGFB1,THBS1,ADAM17,CDH13,NOD2,IL6R,PDGFB,KDR,S1PR1
GO: Biological Process	GO:0045833	negative regulation of lipid metabolic process		0.00014	9	35	APOC2,TNF,GPR109A,NFKBIA,NFKB1,PPARG,IL1B,PDGFB,GIMAP1
GO: Biological Process	GO:0043507	positive regulation of JUN kinase activity		0.000222	9	37	PTK2B,MAP3K1,MAP4K1,TLR6,PAK1,SYK,PKN1,FGD4,IL1B
GO: Biological Process	GO:0050663	cytokine secretion		0.000222	9	37	TNF,LRRC32,P2RX7,CASP1,NOD2,IL1A,LYN,LCP2,NLRP3
GO: Biological Process	GO:0031348	negative regulation of defense response		0.00034	9	39	ACP5,FCGR2B,ADORA2A,AOAH,TNFRSF1B,GPX1,SPN,UACA,PPARG
GO: Biological Process	GO:0043506	regulation of JUN kinase activity		0.000733	9	43	PTK2B,MAP3K1,MAP4K1,TLR6,PAK1,SYK,PKN1,FGD4,IL1B
GO: Biological Process	GO:0051017	actin filament bundle formation		0.000874	9	44	PTK2B,AIF1,MAP3K1,DLC1,KANK3,NEDD9,PLEK,S1PR1,LCP1
GO: Biological Process	GO:0042100	B cell proliferation		0.000874	9	44	FCGR2B,SASH3,BCL6,CD40,CD38,PRKCD,INPP5D,IL13RA1,PTPRC
GO: Biological Process	GO:0001570	vasculogenesis		0.001223	9	46	SOX18,EGFL7,ZFP36L1,CAV1,SOX17,KDR,HEY1,ENG,PTPRJ
GO: Biological Process	GO:0015918	sterol transport		0.001435	9	47	MSR1,GPIHBP1,APOC2,CAV1,CD36,SCARB1,NFKBIA,NFKB1,ABCG1
GO: Biological Process	GO:0030301	cholesterol transport		0.001435	9	47	MSR1,GPIHBP1,APOC2,CAV1,CD36,SCARB1,NFKBIA,NFKB1,ABCG1
GO: Biological Process	GO:0022407	regulation of cell-cell adhesion		0.001435	9	47	TGFB1,TNF,NFATC1,NOTCH1,IL1B,ITGAL,ITGA6,FXYD5,L1CAM
GO: Biological Process	GO:0050731	positive regulation of peptidyl-tyrosine phosphorylation		0.002981	9	52	KITLG,OSM,SYK,HCLS1,CD80,NOD2,IL6R,LYN,LIF
GO: Biological Process	GO:0006690	icosanoid metabolic process		0.003408	9	53	ALOX5AP,NCF1C,TBXAS1,SYK,CD74,HPGD,RNPEP,PTGS2,CYP4F3
GO: Biological Process	GO:0033157	regulation of intracellular protein transport		0.003881	9	54	TGFBR1,TGFB1,TNF,NFKBIE,NFKBIA,UACA,IL1B,LCP1,NLRP3
GO: Biological Process	GO:0032355	response to estradiol stimulus		0.004982	9	56	TGFB1,CCND2,CD38,NOS3,STAT5B,IL1B,PDGFB,INSR,PTGS2
GO: Biological Process	GO:0031400	negative regulation of protein modification process		0.008792	9	61	FAM129A,TGFB1,THBS1,CAV1,PRKCD,INSR,ENG,PTPN6,PTPRC
GO: Biological Process	GO:0010552	positive regulation of gene-specific transcription from RNA polymerase II promoter		0.009764	9	62	ETS1,MAP3K1,MEF2C,NFKBIA,NFKB1,NOTCH1,PPARG,HHEX,HDAC5
GO: Biological Process	GO:0006911	phagocytosis, engulfment		1e-06	8	15	FCER1G,FCGR1A,FCGR2B,FCGR2A,SIRPA,THBS1,CLEC7A,ELMO1
GO: Biological Process	GO:0045061	thymic T cell selection		1e-06	8	15	FAS,SPN,CD74,HLA-DMA,JAG2,ITPKB,DOCK2,PTPRC
GO: Biological Process	GO:0002437	inflammatory response to antigenic stimulus		2e-06	8	17	FCER1G,FCGR1A,FCGR2B,FCGR2A,TNF,GPX1,SPN,IL1B
GO: Biological Process	GO:0045651	positive regulation of macrophage differentiation		2e-06	8	17	MSR1,CD36,NFKB1,ID2,CSF1,RB1,LPL,LIF
GO: Biological Process	GO:0043370	regulation of CD4-positive, alpha beta T cell differentiation		4e-06	8	18	SASH3,BCL6,CD80,CD86,HLX,IL2RG,CD83,GIMAP1
GO: Biological Process	GO:0009595	detection of biotic stimulus		6e-06	8	19	PGLYRP1,TLR1,NOD1,CLEC7A,SCARB1,NOD2,TLR8,NLRP3
GO: Biological Process	GO:0045577	regulation of B cell differentiation		6e-06	8	19	FLT3,SYK,NFAM1,STAT5B,IL2RG,INPP5D,PTPN6,PTPRC
GO: Biological Process	GO:0002711	positive regulation of T cell mediated immunity		9e-06	8	20	SASH3,MALT1,B2M,P2RX7,HLA-G,HLA-C,IL1B,PTPRC
GO: Biological Process	GO:0032655	regulation of interleukin-12 production		9e-06	8	20	ACP5,THBS1,TLR6,CD40,NFKB1,NOD2,REL,LTB
GO: Biological Process	GO:0030856	regulation of epithelial cell differentiation		9e-06	8	20	TGFBR1,CCND1,ZEB1,BTG1,CAV1,STAT5B,NOTCH4,XDH
GO: Biological Process	GO:0010883	regulation of lipid storage		1.4e-05	8	21	MSR1,CD36,SCARB1,NFKBIA,NFKB1,PPARG,LPL,ABCG1
GO: Biological Process	GO:0045446	endothelial cell differentiation		2.1e-05	8	22	TGFBR1,COL18A1,BTG1,GPX1,NOTCH4,KDR,S1PR1,ENG
GO: Biological Process	GO:0002367	cytokine production during immune response		3e-05	8	23	FCER1G,SLC11A1,SASH3,MALT1,TNF,BCL6,NOD2,GIMAP1
GO: Biological Process	GO:0032606	type I interferon production		3e-05	8	23	TICAM2,DDX58,MYD88,TLR7,TLR8,IFNAR1,IRF7,TLR9
GO: Biological Process	GO:0070304	positive regulation of stress-activated protein kinase signaling pathway		3e-05	8	23	NOD1,TNF,MYD88,NOD2,CARD9,IL1B,TAOK3,LYN
GO: Biological Process	GO:0010594	regulation of endothelial cell migration		6e-05	8	25	ACVRL1,DLL4,TGFB1,THBS1,SCARB1,HDAC5,PDGFB,PTPRM
GO: Biological Process	GO:0010743	regulation of macrophage derived foam cell differentiation		6e-05	8	25	MSR1,CD36,NFKBIA,NFKB1,PPARG,CSF1,LPL,ABCG1
GO: Biological Process	GO:0043534	blood vessel endothelial cell migration		8.2e-05	8	26	PTK2B,DLL4,TGFB1,THBS1,SCARB1,GPX1,HDAC5,PDGFB
GO: Biological Process	GO:0070668	positive regulation of mast cell proliferation		8.2e-05	8	26	SASH3,KITLG,BCL6,CD40,CD38,STAT5B,IL13RA1,PTPRC
GO: Biological Process	GO:0009620	response to fungus		0.000111	8	27	MALT1,NCF1C,TGFB1,TLR2,CLEC7A,MYD88,CARD9,COTL1
GO: Biological Process	GO:0002673	regulation of acute inflammatory response		0.000111	8	27	FCER1G,FCGR1A,FCGR2B,FCGR2A,CCL5,OSM,SPN,PPARG
GO: Biological Process	GO:0002286	T cell activation during immune response		0.000111	8	27	SLC11A1,BCL6,CD80,CD86,HLX,HLA-G,ITGAL,LCP1
GO: Biological Process	GO:0043367	CD4-positive, alpha beta T cell differentiation		0.000111	8	27	SASH3,BCL6,CD80,CD86,HLX,IL2RG,CD83,GIMAP1
GO: Biological Process	GO:0030101	natural killer cell activation		0.000148	8	28	IL21R,IKZF1,CD2,STAT5B,LYST,SLAMF7,ITGB2,RAB27A
GO: Biological Process	GO:0050777	negative regulation of immune response		0.000148	8	28	FCGR2B,TGFB1,BCL6,GPX1,SPN,INPP5D,PTPN6,PTPRC
GO: Biological Process	GO:0016525	negative regulation of angiogenesis		0.00025	8	30	THBS1,TIE1,HHEX,HDAC5,COL4A2,CX3CR1,STAB1,PTPRM
GO: Biological Process	GO:0040017	positive regulation of locomotion		0.00032	8	31	TGFB1,THBS1,ADAM17,CDH13,IL6R,PDGFB,KDR,S1PR1
GO: Biological Process	GO:0050921	positive regulation of chemotaxis		0.00032	8	31	TGFB1,THBS1,ADAM17,CDH13,IL6R,PDGFB,KDR,S1PR1
GO: Biological Process	GO:0030888	regulation of B cell proliferation		0.000405	8	32	FCGR2B,SASH3,BCL6,CD40,CD38,INPP5D,IL13RA1,PTPRC
GO: Biological Process	GO:0050672	negative regulation of lymphocyte proliferation		0.000946	8	36	FCGR2B,TGFB1,LRRC32,SPN,CD274,LST1,INPP5D,PTPN6
GO: Biological Process	GO:0048520	positive regulation of behavior		0.000946	8	36	TGFB1,THBS1,ADAM17,CDH13,IL6R,PDGFB,KDR,S1PR1
GO: Biological Process	GO:0032945	negative regulation of mononuclear cell proliferation		0.000946	8	36	FCGR2B,TGFB1,LRRC32,SPN,CD274,LST1,INPP5D,PTPN6
GO: Biological Process	GO:0001933	negative regulation of protein amino acid phosphorylation		0.001146	8	37	FAM129A,TGFB1,CAV1,PRKCD,INSR,ENG,PTPN6,PTPRC
GO: Biological Process	GO:0046466	membrane lipid catabolic process		0.001954	8	40	SMPDL3A,APOC2,GLA,GM2A,PPT1,HEXB,SMPDL3B,PLCG2
GO: Biological Process	GO:0050714	positive regulation of protein secretion		0.001954	8	40	ADORA2A,TGFB1,TNF,P2RX7,CASP1,NOD2,IL1A,NLRP3
GO: Biological Process	GO:0070302	regulation of stress-activated protein kinase signaling pathway		0.002704	8	42	NOD1,TNF,MYD88,NOD2,CARD9,IL1B,TAOK3,LYN
GO: Biological Process	GO:0006672	ceramide metabolic process		0.002704	8	42	ST3GAL5,ASAH2,GLA,GM2A,P2RX7,HEXB,CLN3,LASS6
GO: Biological Process	GO:0046519	sphingoid metabolic process		0.004228	8	45	ST3GAL5,ASAH2,GLA,GM2A,P2RX7,HEXB,CLN3,LASS6
GO: Biological Process	GO:0042311	vasodilation		0.004228	8	45	ADORA2A,P2RX4,GCH1,CAV1,GPX1,NOS3,ACE,PTPRM
GO: Biological Process	GO:0010553	negative regulation of gene-specific transcription from RNA polymerase II promoter		0.007199	8	49	MEF2C,CIITA,IKZF1,NFKB1,PPARG,HHEX,HDAC5,HEY1
GO: Biological Process	GO:0042326	negative regulation of phosphorylation		0.00814	8	50	FAM129A,TGFB1,CAV1,PRKCD,INSR,ENG,PTPN6,PTPRC
GO: Biological Process	GO:0008277	regulation of G-protein coupled receptor protein signaling pathway		0.010297	8	52	ADRBK1,ARRB2,RAMP2,RGS14,CAV2,RGS5,RASGRP4,PLEK
GO: Biological Process	GO:0051346	negative regulation of hydrolase activity		0.010297	8	52	ADORA2A,CFLAR,SORT1,GPX1,NOS3,PLEK,CST3,LEPR
GO: Biological Process	GO:0045936	negative regulation of phosphate metabolic process		0.011522	8	53	FAM129A,TGFB1,CAV1,PRKCD,INSR,ENG,PTPN6,PTPRC
GO: Biological Process	GO:0010563	negative regulation of phosphorus metabolic process		0.011522	8	53	FAM129A,TGFB1,CAV1,PRKCD,INSR,ENG,PTPN6,PTPRC
GO: Biological Process	GO:0050853	B cell receptor signaling pathway		6e-06	7	14	KLHL6,SYK,NFAM1,LAT2,LYN,PTPN6,PTPRC
GO: Biological Process	GO:0043372	positive regulation of CD4-positive, alpha beta T cell differentiation		6e-06	7	14	SASH3,CD80,CD86,HLX,IL2RG,CD83,GIMAP1
GO: Biological Process	GO:0045351	type I interferon biosynthetic process		6e-06	7	14	TICAM2,MYD88,TLR7,TLR8,IFNAR1,IRF7,TLR9
GO: Biological Process	GO:0002702	positive regulation of production of molecular mediator of immune response		1e-05	7	15	FCER1G,SASH3,MALT1,CD37,IL13RA1,GIMAP1,FOXP1
GO: Biological Process	GO:0002262	myeloid cell homeostasis		2.7e-05	7	17	FCER1G,MECOM,KITLG,GPR109A,ADAM17,CD44,BCL2L11
GO: Biological Process	GO:0046330	positive regulation of JNK cascade		6.3e-05	7	19	NOD1,TNF,MYD88,NOD2,CARD9,IL1B,TAOK3
GO: Biological Process	GO:0045995	regulation of embryonic development		0.000131	7	21	TNF,NFE2L2,NOTCH1,IL1B,INSR,LAMA4,LAMA3
GO: Biological Process	GO:0045730	respiratory burst		0.000183	7	22	SLC11A1,NCF1C,NCF2,CD52,CYBB,INSR,RAC2
GO: Biological Process	GO:0043299	leukocyte degranulation		0.000183	7	22	FCER1G,MYO1F,SYK,LAT2,PRAM1,LYN,RAB27A
GO: Biological Process	GO:0050798	activated T cell proliferation		0.00025	7	23	FYN,LRRC32,STAT5B,ITGB2,ITGAL,ITGAX,ITGAM
GO: Biological Process	GO:0042094	interleukin-2 biosynthetic process		0.00025	7	23	CD80,CD86,STAT5B,CARD9,IL1RAP,IL1B,IL1A
GO: Biological Process	GO:0032768	regulation of monooxygenase activity		0.000335	7	24	ARG2,GLA,TNF,GCH1,SCARB1,NFKB1,IL1B
GO: Biological Process	GO:0043029	T cell homeostasis		0.000442	7	25	CORO1A,FAS,TGFB1,P2RX7,STAT5B,BCL2L11,GIMAP1
GO: Biological Process	GO:0001912	positive regulation of leukocyte mediated cytotoxicity		0.000575	7	26	B2M,P2RX7,STAT5B,HLA-G,HLA-C,GIMAP1,PTPRC
GO: Biological Process	GO:0032319	regulation of Rho GTPase activity		0.000737	7	27	PTK2B,FGD2,BCL6,FGD5,FGD4,ARHGAP27,NDEL1
GO: Biological Process	GO:0045429	positive regulation of nitric oxide biosynthetic process		0.000737	7	27	TLR2,TNF,P2RX4,HLA-G,IL1B,ITGB2,INSR
GO: Biological Process	GO:0045055	regulated secretory pathway		0.000933	7	28	FCER1G,MYO1F,SYK,LAT2,PRAM1,LYN,RAB27A
GO: Biological Process	GO:0002228	natural killer cell mediated immunity		0.001169	7	29	STAT5B,LYST,HLA-G,SLAMF7,GIMAP1,RAB27A,PTPN6
GO: Biological Process	GO:0042267	natural killer cell mediated cytotoxicity		0.001169	7	29	STAT5B,LYST,HLA-G,SLAMF7,GIMAP1,RAB27A,PTPN6
GO: Biological Process	GO:0031343	positive regulation of cell killing		0.001169	7	29	B2M,P2RX7,STAT5B,HLA-G,HLA-C,GIMAP1,PTPRC
GO: Biological Process	GO:0001910	regulation of leukocyte mediated cytotoxicity		0.001777	7	31	B2M,P2RX7,STAT5B,HLA-G,HLA-C,GIMAP1,PTPRC
GO: Biological Process	GO:0050707	regulation of cytokine secretion		0.001777	7	31	TNF,LRRC32,P2RX7,CASP1,NOD2,IL1A,NLRP3
GO: Biological Process	GO:0031341	regulation of cell killing		0.003119	7	34	B2M,P2RX7,STAT5B,HLA-G,HLA-C,GIMAP1,PTPRC
GO: Biological Process	GO:0007260	tyrosine phosphorylation of STAT protein		0.003706	7	35	OSM,HCLS1,CAV1,STAT1,IL6R,LYN,LIF
GO: Biological Process	GO:0007205	activation of protein kinase C activity by G-protein coupled receptor protein signaling pathway		0.003706	7	35	ADORA2A,CERKL,DGKZ,DGKD,DGKG,DGKA,DGKH
GO: Biological Process	GO:0043407	negative regulation of MAP kinase activity		0.005124	7	37	DUSP16,CAV1,IL1B,SPRY4,DUSP6,DUSP2,PTPN6
GO: Biological Process	GO:0050729	positive regulation of inflammatory response		0.005124	7	37	FCER1G,FCGR1A,FCGR2A,FABP4,CCL5,OSM,STAT5B
GO: Biological Process	GO:0046456	icosanoid biosynthetic process		0.00597	7	38	ALOX5AP,TBXAS1,SYK,CD74,HPGD,RNPEP,PTGS2
GO: Biological Process	GO:0046328	regulation of JNK cascade		0.00597	7	38	NOD1,TNF,MYD88,NOD2,CARD9,IL1B,TAOK3
GO: Biological Process	GO:0051341	regulation of oxidoreductase activity		0.006916	7	39	ARG2,GLA,TNF,GCH1,SCARB1,NFKB1,IL1B
GO: Biological Process	GO:0000060	protein import into nucleus, translocation		0.006916	7	39	SLC11A1,TGFBR1,TGFB1,TNF,BCL6,NFKBIA,ZFYVE9
GO: Biological Process	GO:0045638	negative regulation of myeloid cell differentiation		0.007968	7	40	NFKBIA,STAT5B,PPARG,MAFB,INPP5D,LMO2,ABCG1
GO: Biological Process	GO:0051173	positive regulation of nitrogen compound metabolic process		0.007968	7	40	TLR2,TNF,P2RX4,HLA-G,IL1B,ITGB2,INSR
GO: Biological Process	GO:0001935	endothelial cell proliferation		0.007968	7	40	THBS1,CAV2,CAV1,SCARB1,CDH13,PDGFB,PTPRM
GO: Biological Process	GO:0006953	acute-phase response		0.009134	7	41	CCL5,TF,STAT5B,CEBPB,IL1B,IL1A,IL6R
GO: Biological Process	GO:0051785	positive regulation of nuclear division		0.007083	6	30	TGFB1,TNF,IL1B,IL1A,INSR,LTB
GO: Biological Process	GO:0045840	positive regulation of mitosis		0.007083	6	30	TGFB1,TNF,IL1B,IL1A,INSR,LTB
GO: Biological Process	GO:0010885	regulation of cholesterol storage		1.4e-05	6	11	MSR1,CD36,SCARB1,PPARG,LPL,ABCG1
GO: Biological Process	GO:0010884	positive regulation of lipid storage		1.4e-05	6	11	MSR1,CD36,SCARB1,NFKB1,LPL,ABCG1
GO: Biological Process	GO:0010878	cholesterol storage		2.7e-05	6	12	MSR1,CD36,SCARB1,PPARG,LPL,ABCG1
GO: Biological Process	GO:0032494	response to peptidoglycan		2.7e-05	6	12	TLR2,C5AR1,MYD88,NFKBIA,NOD2,CARD9
GO: Biological Process	GO:0033198	response to ATP		8e-05	6	14	SELL,P2RX4,P2RX7,CASP1,IL1B,PLCG2
GO: Biological Process	GO:0010596	negative regulation of endothelial cell migration		8e-05	6	14	ACVRL1,DLL4,TGFB1,THBS1,HDAC5,PTPRM
GO: Biological Process	GO:0002861	regulation of inflammatory response to antigenic stimulus		8e-05	6	14	FCER1G,FCGR1A,FCGR2B,FCGR2A,GPX1,SPN
GO: Biological Process	GO:0034612	response to tumor necrosis factor		8e-05	6	14	CCL5,GCH1,CASP8,LOC645638,CXCL16,INSR
GO: Biological Process	GO:0045408	regulation of interleukin-6 biosynthetic process		0.000127	6	15	TLR1,TLR6,CEBPB,CARD9,IL1B,INPP5D
GO: Biological Process	GO:0002714	positive regulation of B cell mediated immunity		0.000127	6	15	FCER1G,FCGR1A,FCGR2A,NOD2,GIMAP1,PTPRC
GO: Biological Process	GO:0002891	positive regulation of immunoglobulin mediated immune response		0.000127	6	15	FCER1G,FCGR1A,FCGR2A,NOD2,GIMAP1,PTPRC
GO: Biological Process	GO:0001913	T cell mediated cytotoxicity		0.000193	6	16	B2M,P2RX7,HLA-G,HLA-C,RAB27A,PTPRC
GO: Biological Process	GO:0042226	interleukin-6 biosynthetic process		0.000284	6	17	TLR1,TLR6,CEBPB,CARD9,IL1B,INPP5D
GO: Biological Process	GO:0032642	regulation of chemokine production		0.000405	6	18	TNF,MYD88,ADAM17,NOD2,IL1B,IL6R
GO: Biological Process	GO:0030149	sphingolipid catabolic process		0.000405	6	18	SMPDL3A,GLA,GM2A,PPT1,HEXB,SMPDL3B
GO: Biological Process	GO:0048535	lymph node development		0.000562	6	19	TGFB1,IKZF1,NFKB1,ID2,JAK3,LTB
GO: Biological Process	GO:0045646	regulation of erythrocyte differentiation		0.000562	6	19	ETS1,SPI1,STAT5B,MAFB,INPP5D,LMO2
GO: Biological Process	GO:0048873	homeostasis of number of cells within a tissue		0.000562	6	19	SASH3,CORO1A,P2RX7,CD7,CSF1,LIPA
GO: Biological Process	GO:0032602	chemokine production		0.000562	6	19	TNF,MYD88,ADAM17,NOD2,IL1B,IL6R
GO: Biological Process	GO:0002718	regulation of cytokine production during immune response		0.000562	6	19	FCER1G,SASH3,MALT1,TNF,BCL6,GIMAP1
GO: Biological Process	GO:0002474	antigen processing and presentation of peptide antigen via MHC class I		0.000764	6	20	FCER1G,FCGR1A,FCGR2A,B2M,HLA-G,HLA-C
GO: Biological Process	GO:0045076	regulation of interleukin-2 biosynthetic process		0.000764	6	20	CD80,CD86,STAT5B,CARD9,IL1B,IL1A
GO: Biological Process	GO:0046579	positive regulation of Ras protein signal transduction		0.000764	6	20	KITLG,RASGRP4,NOTCH2,CSF1,ITPKB,DOCK2
GO: Biological Process	GO:0051172	negative regulation of nitrogen compound metabolic process		0.001016	6	21	ACP5,TGFB1,GLA,CAV1,HDAC5,GIMAP1
GO: Biological Process	GO:0051057	positive regulation of small GTPase mediated signal transduction		0.001016	6	21	KITLG,RASGRP4,NOTCH2,CSF1,ITPKB,DOCK2
GO: Biological Process	GO:0050715	positive regulation of cytokine secretion		0.001329	6	22	TNF,P2RX7,CASP1,NOD2,IL1A,NLRP3
GO: Biological Process	GO:0030890	positive regulation of B cell proliferation		0.00171	6	23	SASH3,BCL6,CD40,CD38,IL13RA1,PTPRC
GO: Biological Process	GO:0050848	regulation of calcium-mediated signaling		0.002168	6	24	P2RX4,SYK,CDH13,PLEK,ITGAL,L1CAM
GO: Biological Process	GO:0043487	regulation of RNA stability		0.002713	6	25	SLC11A1,APOBEC1,TNFRSF1B,ZFP36L2,ZFP36L1,MAPKAPK2
GO: Biological Process	GO:0034104	negative regulation of tissue remodeling		0.002713	6	25	PTK2B,TGFB1,P2RX7,CD38,CST3,INPP5D
GO: Biological Process	GO:0006691	leukotriene metabolic process		0.003354	6	26	ALOX5AP,NCF1C,SYK,HPGD,RNPEP,CYP4F3
GO: Biological Process	GO:0031100	organ regeneration		0.004102	6	27	TGFBR1,TGFB1,CCND1,PPARG,NR4A3,LIF
GO: Biological Process	GO:0043331	response to dsRNA		0.004102	6	27	PELI1,NFKBIA,STAT1,NOD2,CARD9,SMAD1
GO: Biological Process	GO:0043449	cellular alkene metabolic process		0.004966	6	28	ALOX5AP,NCF1C,SYK,HPGD,RNPEP,CYP4F3
GO: Biological Process	GO:0045766	positive regulation of angiogenesis		0.004966	6	28	THBS1,BTG1,NOS3,IL1B,IL1A,ITGB2
GO: Biological Process	GO:0001952	regulation of cell-matrix adhesion		0.004966	6	28	ACVRL1,THBS1,BCL6,CD36,CDH13,CSF1
GO: Biological Process	GO:0043491	protein kinase B signaling cascade		0.005956	6	29	F10,TGFBR1,TGFB1,GPX1,PIK3C2B,INSR
GO: Biological Process	GO:0010522	regulation of calcium ion transport into cytosol		0.005956	6	29	TGFB1,P2RX4,P2RX7,CAV1,GIMAP1,LYN
GO: Biological Process	GO:0045453	bone resorption		0.007083	6	30	ACP5,P2RX7,CD38,XDH,INPP5D,RAC2
GO: Biological Process	GO:0051785	positive regulation of nuclear division		0.007083	6	30	TGFB1,TNF,IL1B,IL1A,INSR,LTB
GO: Biological Process	GO:0050873	brown fat cell differentiation		0.007083	6	30	FABP4,PPARG,CEBPB,ITGA6,LRG1,LAMA4
GO: Biological Process	GO:0045840	positive regulation of mitosis		0.007083	6	30	TGFB1,TNF,IL1B,IL1A,INSR,LTB
GO: Biological Process	GO:0002381	immunoglobulin production during immune response		0.007083	6	30	TGFB1,BCL6,CD40,NOD2,POU2F2,PTPRC
GO: Biological Process	GO:0033619	membrane protein proteolysis		0.009786	6	32	TNF,BACE2,P2RX7,ADAM17,NFKB1,IL1B
GO: Biological Process	GO:0001936	regulation of endothelial cell proliferation		0.009786	6	32	THBS1,CAV2,CAV1,CDH13,PDGFB,PTPRM
GO: Biological Process	GO:0030857	negative regulation of epithelial cell differentiation		1e-06	5	5	TGFBR1,CCND1,ZEB1,CAV1,NOTCH4
GO: Biological Process	GO:0042492	gamma-delta T cell differentiation		3.3e-05	5	8	SYK,STAT5B,JAG2,GIMAP1,PTPRC
GO: Biological Process	GO:0045059	positive thymic T cell selection		3.3e-05	5	8	CD74,HLA-DMA,ITPKB,DOCK2,PTPRC
GO: Biological Process	GO:0031579	membrane raft organization		3.3e-05	5	8	CAV2,CAV1,CD2,PPT1,DOCK2
GO: Biological Process	GO:0006910	phagocytosis, recognition		7.1e-05	5	9	FCGR1A,FCGR2A,SIRPA,CLEC7A,SCARB1
GO: Biological Process	GO:0045060	negative thymic T cell selection		7.1e-05	5	9	FAS,SPN,CD74,DOCK2,PTPRC
GO: Biological Process	GO:0043383	negative T cell selection		0.000135	5	10	FAS,SPN,CD74,DOCK2,PTPRC
GO: Biological Process	GO:0034341	response to interferon-gamma		0.000135	5	10	SLC11A1,CIITA,GCH1,SP100,CXCL16
GO: Biological Process	GO:0002864	regulation of acute inflammatory response to antigenic stimulus		0.000135	5	10	FCER1G,FCGR1A,FCGR2B,FCGR2A,SPN
GO: Biological Process	GO:0032489	regulation of Cdc42 protein signal transduction		0.000135	5	10	FGD2,FGD5,FGD4,ARHGAP27,NDEL1
GO: Biological Process	GO:0002883	regulation of hypersensitivity		0.000135	5	10	FCER1G,FCGR1A,FCGR2B,FCGR2A,SPN
GO: Biological Process	GO:0002438	acute inflammatory response to antigenic stimulus		0.000135	5	10	FCER1G,FCGR1A,FCGR2B,FCGR2A,SPN
GO: Biological Process	GO:0043088	regulation of Cdc42 GTPase activity		0.000135	5	10	FGD2,FGD5,FGD4,ARHGAP27,NDEL1
GO: Biological Process	GO:0046629	gamma-delta T cell activation		0.000135	5	10	SYK,STAT5B,JAG2,GIMAP1,PTPRC
GO: Biological Process	GO:0002524	hypersensitivity		0.000135	5	10	FCER1G,FCGR1A,FCGR2B,FCGR2A,SPN
GO: Biological Process	GO:0043368	positive T cell selection		0.000135	5	10	CD74,HLA-DMA,ITPKB,DOCK2,PTPRC
GO: Biological Process	GO:0001916	positive regulation of T cell mediated cytotoxicity		0.000236	5	11	B2M,P2RX7,HLA-G,HLA-C,PTPRC
GO: Biological Process	GO:0006684	sphingomyelin metabolic process		0.000236	5	11	SMPDL3A,SGMS2,SGMS1,SMPDL3B,CLN3
GO: Biological Process	GO:0042953	lipoprotein transport		0.000385	5	12	MSR1,APOBEC1,CD36,PPARG,PRKCB
GO: Biological Process	GO:0022409	positive regulation of cell-cell adhesion		0.000385	5	12	TNF,IL1B,ITGAL,ITGA6,L1CAM
GO: Biological Process	GO:0033032	regulation of myeloid cell apoptosis		0.000385	5	12	FCER1G,KITLG,GPR109A,ADAM17,CD44
GO: Biological Process	GO:0001914	regulation of T cell mediated cytotoxicity		0.000596	5	13	B2M,P2RX7,HLA-G,HLA-C,PTPRC
GO: Biological Process	GO:0002823	negative regulation of adaptive immune response based on somatic recombination of immune receptors built from immunoglobulin superfamily domains		0.000596	5	13	FCGR2B,BCL6,SPN,PTPN6,PTPRC
GO: Biological Process	GO:0010744	positive regulation of macrophage derived foam cell differentiation		0.000596	5	13	MSR1,CD36,NFKB1,CSF1,LPL
GO: Biological Process	GO:0002446	neutrophil mediated immunity		0.000596	5	13	MYO1F,NCF1C,ADAM17,LYST,PRAM1
GO: Biological Process	GO:0002820	negative regulation of adaptive immune response		0.000596	5	13	FCGR2B,BCL6,SPN,PTPN6,PTPRC
GO: Biological Process	GO:0051897	positive regulation of protein kinase B signaling cascade		0.000882	5	14	F10,TGFBR1,TGFB1,GPX1,INSR
GO: Biological Process	GO:0032488	Cdc42 protein signal transduction		0.000882	5	14	FGD2,FGD5,FGD4,ARHGAP27,NDEL1
GO: Biological Process	GO:0051817	modification of morphology or physiology of other organism during symbiotic interaction		0.000882	5	14	NCF1C,TLR2,TLR6,TLR7,INSR
GO: Biological Process	GO:0033028	myeloid cell apoptosis		0.000882	5	14	FCER1G,KITLG,GPR109A,ADAM17,CD44
GO: Biological Process	GO:0045086	positive regulation of interleukin-2 biosynthetic process		0.000882	5	14	CD80,CD86,STAT5B,IL1B,IL1A
GO: Biological Process	GO:0002886	regulation of myeloid leukocyte mediated immunity		0.001259	5	15	FCER1G,FCGR1A,FCGR2A,SYK,PRAM1
GO: Biological Process	GO:0002920	regulation of humoral immune response		0.001259	5	15	CD37,NOD2,GIMAP1,PTPN6,PTPRC
GO: Biological Process	GO:0051084	'de novo' posttranslational protein folding		0.001259	5	15	SH3GLB1,CD74,TOR3A,HLA-DMA,HLA-DMB
GO: Biological Process	GO:0043535	regulation of blood vessel endothelial cell migration		0.001744	5	16	DLL4,TGFB1,THBS1,HDAC5,PDGFB
GO: Biological Process	GO:0032608	interferon-beta production		0.001744	5	16	TICAM2,DDX58,TLR7,TLR8,TLR9
GO: Biological Process	GO:0002675	positive regulation of acute inflammatory response		0.001744	5	16	FCER1G,FCGR1A,FCGR2A,CCL5,OSM
GO: Biological Process	GO:0032648	regulation of interferon-beta production		0.001744	5	16	TICAM2,DDX58,TLR7,TLR8,TLR9
GO: Biological Process	GO:0031663	lipopolysaccharide-mediated signaling pathway		0.002353	5	17	MYD88,NFKBIA,NOS3,STAT1,IRAK2
GO: Biological Process	GO:0032088	negative regulation of NF-kappaB transcription factor activity		0.002353	5	17	NFKBIA,NOD2,NFKBID,IRAK2,NLRP3
GO: Biological Process	GO:0032890	regulation of organic acid transport		0.002353	5	17	THBS1,TNF,P2RX4,P2RX7,LTB
GO: Biological Process	GO:0045620	negative regulation of lymphocyte differentiation		0.002353	5	17	FLT3,BCL6,CD74,HLX,NFKBID
GO: Biological Process	GO:0046633	alpha-beta T cell proliferation		0.002353	5	17	SYK,CD80,EBI3,DOCK2,PTPRC
GO: Biological Process	GO:0006458	'de novo' protein folding		0.003102	5	18	SH3GLB1,CD74,TOR3A,HLA-DMA,HLA-DMB
GO: Biological Process	GO:0032479	regulation of type I interferon production		0.003102	5	18	TICAM2,DDX58,TLR7,TLR8,TLR9
GO: Biological Process	GO:0042088	T-helper 1 type immune response		0.004009	5	19	SLC11A1,TLR6,CD80,HLX,EBI3
GO: Biological Process	GO:0002698	negative regulation of immune effector process		0.004009	5	19	FCGR2B,BCL6,SPN,PTPN6,PTPRC
GO: Biological Process	GO:0050869	negative regulation of B cell activation		0.005091	5	20	FCGR2B,FAS,FLT3,BCL6,INPP5D
GO: Biological Process	GO:0050850	positive regulation of calcium-mediated signaling		0.006364	5	21	P2RX4,SYK,CDH13,ITGAL,L1CAM
GO: Biological Process	GO:0032231	regulation of actin filament bundle formation		0.006364	5	21	MAP3K1,DLC1,KANK3,PLEK,S1PR1
GO: Biological Process	GO:0051896	regulation of protein kinase B signaling cascade		0.006364	5	21	F10,TGFBR1,TGFB1,GPX1,INSR
GO: Biological Process	GO:0043488	regulation of mRNA stability		0.007845	5	22	SLC11A1,APOBEC1,ZFP36L2,ZFP36L1,MAPKAPK2
GO: Biological Process	GO:0046851	negative regulation of bone remodeling		0.009549	5	23	PTK2B,TGFB1,P2RX7,CD38,INPP5D
GO: Biological Process	GO:0032651	regulation of interleukin-1 beta production		0.009549	5	23	ACP5,P2RX7,CASP1,NOD2,NLRP3
GO: Biological Process	GO:0002685	regulation of leukocyte migration		0.011492	5	24	THBS1,TLR2,ADAM17,NOD2,IL6R
GO: Biological Process	GO:0032611	interleukin-1 beta production		0.011492	5	24	ACP5,P2RX7,CASP1,NOD2,NLRP3
GO: Biological Process	GO:0046847	filopodium assembly		0.011492	5	24	FGD2,TGFBR1,FGD5,FGD4,ITGA6
GO: Biological Process	GO:0001659	temperature homeostasis		0.011492	5	24	CCL5,GPX1,IL1B,IL1A,GIMAP1
GO: Biological Process	GO:0055094	response to lipoprotein stimulus		1.2e-05	4	4	ADAM17,CDH13,NOS3,PPARG
GO: Biological Process	GO:0042590	antigen processing and presentation of exogenous peptide antigen via MHC class I		5.6e-05	4	5	FCER1G,FCGR1A,FCGR2A,HLA-C
GO: Biological Process	GO:0010886	positive regulation of cholesterol storage		5.6e-05	4	5	MSR1,CD36,SCARB1,LPL
GO: Biological Process	GO:0002282	microglial cell activation during immune response		0.000161	4	6	TLR2,TLR6,TLR7,CX3CR1
GO: Biological Process	GO:0001562	response to protozoan		0.000161	4	6	SLC11A1,CLEC7A,SPN,LYST
GO: Biological Process	GO:0002639	positive regulation of immunoglobulin production		0.000161	4	6	SASH3,CD37,IL13RA1,FOXP1
GO: Biological Process	GO:0002335	mature B cell differentiation		0.000357	4	7	MALT1,POU2F2,PLCG2,GPR183
GO: Biological Process	GO:0045019	negative regulation of nitric oxide biosynthetic process		0.000357	4	7	ACP5,GLA,CAV1,GIMAP1
GO: Biological Process	GO:0046643	regulation of gamma-delta T cell activation		0.000357	4	7	SYK,STAT5B,GIMAP1,PTPRC
GO: Biological Process	GO:0045586	regulation of gamma-delta T cell differentiation		0.000357	4	7	SYK,STAT5B,GIMAP1,PTPRC
GO: Biological Process	GO:0045588	positive regulation of gamma-delta T cell differentiation		0.000357	4	7	SYK,STAT5B,GIMAP1,PTPRC
GO: Biological Process	GO:0046645	positive regulation of gamma-delta T cell activation		0.000357	4	7	SYK,STAT5B,GIMAP1,PTPRC
GO: Biological Process	GO:0045357	regulation of interferon-beta biosynthetic process		0.000681	4	8	TICAM2,TLR7,TLR8,TLR9
GO: Biological Process	GO:0032232	negative regulation of actin filament bundle formation		0.000681	4	8	MAP3K1,DLC1,KANK3,S1PR1
GO: Biological Process	GO:0052173	response to defenses of other organism during symbiotic interaction		0.000681	4	8	TGFB1,TLR2,TLR6,TLR7
GO: Biological Process	GO:0052200	response to host defenses		0.000681	4	8	TGFB1,TLR2,TLR6,TLR7
GO: Biological Process	GO:0044003	modification by symbiont of host morphology or physiology		0.000681	4	8	TLR2,TLR6,TLR7,INSR
GO: Biological Process	GO:0032607	interferon-alpha production		0.000681	4	8	DDX58,TLR7,TLR8,TLR9
GO: Biological Process	GO:0032647	regulation of interferon-alpha production		0.000681	4	8	DDX58,TLR7,TLR8,TLR9
GO: Biological Process	GO:0032722	positive regulation of chemokine production		0.000681	4	8	TNF,ADAM17,NOD2,IL6R
GO: Biological Process	GO:0001774	microglial cell activation		0.000681	4	8	TLR2,TLR6,TLR7,CX3CR1
GO: Biological Process	GO:0045350	interferon-beta biosynthetic process		0.000681	4	8	TICAM2,TLR7,TLR8,TLR9
GO: Biological Process	GO:0034405	response to fluid shear stress		0.001169	4	9	TGFB1,P2RX4,P2RX7,NOS3
GO: Biological Process	GO:0002923	regulation of humoral immune response mediated by circulating immunoglobulin		0.001169	4	9	NOD2,GIMAP1,PTPN6,PTPRC
GO: Biological Process	GO:0002275	myeloid cell activation during immune response		0.001169	4	9	TLR2,TLR6,TLR7,CX3CR1
GO: Biological Process	GO:0043537	negative regulation of blood vessel endothelial cell migration		0.001169	4	9	DLL4,TGFB1,THBS1,HDAC5
GO: Biological Process	GO:0001885	endothelial cell development		0.001169	4	9	COL18A1,GPX1,NOTCH4,ENG
GO: Biological Process	GO:0002281	macrophage activation during immune response		0.001169	4	9	TLR2,TLR6,TLR7,CX3CR1
GO: Biological Process	GO:0048247	lymphocyte chemotaxis		0.001169	4	9	CCL5,ADAM17,CXCL16,DOCK2
GO: Biological Process	GO:0002544	chronic inflammatory response		0.001169	4	9	CCL5,THBS1,TNF,IL1B
GO: Biological Process	GO:0032874	positive regulation of stress-activated MAPK cascade		0.001169	4	9	NOD1,NOD2,CARD9,IL1B
GO: Biological Process	GO:0045579	positive regulation of B cell differentiation		0.001169	4	9	SYK,STAT5B,IL2RG,INPP5D
GO: Biological Process	GO:0030224	monocyte differentiation		0.001859	4	10	PPARG,IFI16,CSF1,INPP5D
GO: Biological Process	GO:0002720	positive regulation of cytokine production during immune response		0.001859	4	10	FCER1G,SASH3,MALT1,GIMAP1
GO: Biological Process	GO:0045075	regulation of interleukin-12 biosynthetic process		0.001859	4	10	TLR6,NFKB1,REL,LTB
GO: Biological Process	GO:0002704	negative regulation of leukocyte mediated immunity		0.001859	4	10	FCGR2B,SPN,PTPN6,PTPRC
GO: Biological Process	GO:0030730	sequestering of triglyceride		0.001859	4	10	TNF,PPARG,IL1B,LPL
GO: Biological Process	GO:0002707	negative regulation of lymphocyte mediated immunity		0.001859	4	10	FCGR2B,SPN,PTPN6,PTPRC
GO: Biological Process	GO:0016045	detection of bacterium		0.001859	4	10	PGLYRP1,TLR1,NOD1,NOD2
GO: Biological Process	GO:0042090	interleukin-12 biosynthetic process		0.001859	4	10	TLR6,NFKB1,REL,LTB
GO: Biological Process	GO:0033138	positive regulation of peptidyl-serine phosphorylation		0.001859	4	10	TGFB1,OSM,CAV1,LIF
GO: Biological Process	GO:0032872	regulation of stress-activated MAPK cascade		0.001859	4	10	NOD1,NOD2,CARD9,IL1B
GO: Biological Process	GO:0046641	positive regulation of alpha-beta T cell proliferation		0.001859	4	10	SYK,CD80,EBI3,PTPRC
GO: Biological Process	GO:0042534	regulation of tumor necrosis factor biosynthetic process		0.002786	4	11	FCGR2A,TLR1,SPN,CARD9
GO: Biological Process	GO:0001667	ameboidal cell migration		0.002786	4	11	TGFB1,THBS1,CXCR4,ZFAND5
GO: Biological Process	GO:0042533	tumor necrosis factor biosynthetic process		0.002786	4	11	FCGR2A,TLR1,SPN,CARD9
GO: Biological Process	GO:0050732	negative regulation of peptidyl-tyrosine phosphorylation		0.002786	4	11	CAV1,PRKCD,PTPN6,PTPRC
GO: Biological Process	GO:0002688	regulation of leukocyte chemotaxis		0.003987	4	12	THBS1,ADAM17,NOD2,IL6R
GO: Biological Process	GO:0045123	cellular extravasation		0.003987	4	12	SELPLG,TNF,ITGB2,ITGAM
GO: Biological Process	GO:0002040	sprouting angiogenesis		0.003987	4	12	THBS1,CDH13,NOTCH1,HDAC5
GO: Biological Process	GO:0030851	granulocyte differentiation		0.003987	4	12	IKZF1,CBFA2T3,SPI1,INPP5D
GO: Biological Process	GO:0043330	response to exogenous dsRNA		0.003987	4	12	NFKBIA,STAT1,NOD2,CARD9
GO: Biological Process	GO:0045581	negative regulation of T cell differentiation		0.003987	4	12	BCL6,CD74,HLX,NFKBID
GO: Biological Process	GO:0045622	regulation of T-helper cell differentiation		0.003987	4	12	BCL6,CD80,CD86,HLX
GO: Biological Process	GO:0050718	positive regulation of interleukin-1 beta secretion		0.003987	4	12	P2RX7,CASP1,NOD2,NLRP3
GO: Biological Process	GO:0051085	chaperone mediated protein folding requiring cofactor		0.003987	4	12	CD74,TOR3A,HLA-DMA,HLA-DMB
GO: Biological Process	GO:0080010	regulation of oxygen and reactive oxygen species metabolic process		0.003987	4	12	ACP5,THBS1,INSR,RAC2
GO: Biological Process	GO:0045932	negative regulation of muscle contraction		0.003987	4	12	ADRBK1,NCF1C,ARG2,P2RX4
GO: Biological Process	GO:0045885	positive regulation of survival gene product expression		0.003987	4	12	MEF2C,TGFBR1,CDH13,STAT5B
GO: Biological Process	GO:0008354	germ cell migration		0.005494	4	13	KITLG,TGFBR1,TGFB1,CXCR4
GO: Biological Process	GO:0050716	positive regulation of interleukin-1 secretion		0.005494	4	13	P2RX7,CASP1,NOD2,NLRP3
GO: Biological Process	GO:0001773	myeloid dendritic cell activation		0.005494	4	13	TGFB1,CD2,SPI1,GIMAP1
GO: Biological Process	GO:0050854	regulation of antigen receptor-mediated signaling pathway		0.005494	4	13	MALT1,NFAM1,PTPN6,PTPRC
GO: Biological Process	GO:0010595	positive regulation of endothelial cell migration		0.005494	4	13	TGFB1,THBS1,SCARB1,PDGFB
GO: Biological Process	GO:0032770	positive regulation of monooxygenase activity		0.005494	4	13	TNF,GCH1,SCARB1,IL1B
GO: Biological Process	GO:0032613	interleukin-10 production		0.005494	4	13	FCER1G,SASH3,PRKCD,CD83
GO: Biological Process	GO:0050706	regulation of interleukin-1 beta secretion		0.005494	4	13	P2RX7,CASP1,NOD2,NLRP3
GO: Biological Process	GO:0045078	positive regulation of interferon-gamma biosynthetic process		0.005494	4	13	TLR7,TLR8,EBI3,TLR9
GO: Biological Process	GO:0051403	stress-activated MAPK cascade		0.005494	4	13	NOD1,NOD2,CARD9,IL1B
GO: Biological Process	GO:0050995	negative regulation of lipid catabolic process		0.007338	4	14	TNF,GPR109A,IL1B,GIMAP1
GO: Biological Process	GO:0050704	regulation of interleukin-1 secretion		0.007338	4	14	P2RX7,CASP1,NOD2,NLRP3
GO: Biological Process	GO:0032729	positive regulation of interferon-gamma production		0.007338	4	14	SLC11A1,SASH3,HLA-G,IFNAR1
GO: Biological Process	GO:0032731	positive regulation of interleukin-1 beta production		0.007338	4	14	P2RX7,CASP1,NOD2,NLRP3
GO: Biological Process	GO:0046640	regulation of alpha-beta T cell proliferation		0.007338	4	14	SYK,CD80,EBI3,PTPRC
GO: Biological Process	GO:0046580	negative regulation of Ras protein signal transduction		0.009549	4	15	DLC1,BCL6,DGKZ,ARAP3
GO: Biological Process	GO:0050999	regulation of nitric-oxide synthase activity		0.009549	4	15	ARG2,GLA,GCH1,SCARB1
GO: Biological Process	GO:0050702	interleukin-1 beta secretion		0.009549	4	15	P2RX7,CASP1,NOD2,NLRP3
GO: Biological Process	GO:0051058	negative regulation of small GTPase mediated signal transduction		0.009549	4	15	DLC1,BCL6,DGKZ,ARAP3
GO: Biological Process	GO:0045191	regulation of isotype switching		0.009549	4	15	TGFB1,BCL6,CD40,PTPRC
GO: Biological Process	GO:0042992	negative regulation of transcription factor import into nucleus		0.009549	4	15	NFKBIE,NFKBIA,UACA,NLRP3
GO: Biological Process	GO:0001805	positive regulation of type III hypersensitivity		0.000201	3	3	FCER1G,FCGR1A,FCGR2A
GO: Biological Process	GO:0032493	response to bacterial lipoprotein		0.000201	3	3	TLR2,TLR1,TLR6
GO: Biological Process	GO:0002238	response to molecule of fungal origin		0.000201	3	3	TLR2,CLEC7A,MYD88
GO: Biological Process	GO:0001802	type III hypersensitivity		0.000201	3	3	FCER1G,FCGR1A,FCGR2A
GO: Biological Process	GO:0001803	regulation of type III hypersensitivity		0.000201	3	3	FCER1G,FCGR1A,FCGR2A
GO: Biological Process	GO:0045356	positive regulation of interferon-alpha biosynthetic process		0.00077	3	4	TLR7,TLR8,TLR9
GO: Biological Process	GO:0045988	negative regulation of striated muscle contraction		0.00077	3	4	ADRBK1,ARG2,P2RX4
GO: Biological Process	GO:0032958	inositol phosphate biosynthetic process		0.00077	3	4	PLEK,PLCG2,PTAFR
GO: Biological Process	GO:0034113	heterotypic cell-cell adhesion		0.00077	3	4	TNF,IL1B,PTPRC
GO: Biological Process	GO:0052169	pathogen-associated molecular pattern dependent modulation by symbiont of host innate immunity		0.001841	3	5	TLR2,TLR6,TLR7
GO: Biological Process	GO:0052255	modulation by organism of defense response of other organism during symbiotic interaction		0.001841	3	5	TLR2,TLR6,TLR7
GO: Biological Process	GO:0001796	regulation of type IIa hypersensitivity		0.001841	3	5	FCER1G,FCGR1A,FCGR2A
GO: Biological Process	GO:0002445	type II hypersensitivity		0.001841	3	5	FCER1G,FCGR1A,FCGR2A
GO: Biological Process	GO:0006021	inositol biosynthetic process		0.001841	3	5	PLEK,PLCG2,PTAFR
GO: Biological Process	GO:0045354	regulation of interferon-alpha biosynthetic process		0.001841	3	5	TLR7,TLR8,TLR9
GO: Biological Process	GO:0002894	positive regulation of type II hypersensitivity		0.001841	3	5	FCER1G,FCGR1A,FCGR2A
GO: Biological Process	GO:0002674	negative regulation of acute inflammatory response		0.001841	3	5	FCGR2B,SPN,PPARG
GO: Biological Process	GO:0045647	negative regulation of erythrocyte differentiation		0.001841	3	5	STAT5B,MAFB,LMO2
GO: Biological Process	GO:0002862	negative regulation of inflammatory response to antigenic stimulus		0.001841	3	5	FCGR2B,GPX1,SPN
GO: Biological Process	GO:0033023	mast cell homeostasis		0.001841	3	5	FCER1G,KITLG,ADAM17
GO: Biological Process	GO:0052306	modulation by organism of innate immunity in other organism during symbiotic interaction		0.001841	3	5	TLR2,TLR6,TLR7
GO: Biological Process	GO:0052553	modulation by symbiont of host immune response		0.001841	3	5	TLR2,TLR6,TLR7
GO: Biological Process	GO:0052031	modulation by symbiont of host defense response		0.001841	3	5	TLR2,TLR6,TLR7
GO: Biological Process	GO:0002888	positive regulation of myeloid leukocyte mediated immunity		0.001841	3	5	FCER1G,FCGR1A,FCGR2A
GO: Biological Process	GO:0052166	positive regulation by symbiont of host innate immunity		0.001841	3	5	TLR2,TLR6,TLR7
GO: Biological Process	GO:0052509	positive regulation by symbiont of host defense response		0.001841	3	5	TLR2,TLR6,TLR7
GO: Biological Process	GO:0042832	defense response to protozoan		0.001841	3	5	SLC11A1,CLEC7A,LYST
GO: Biological Process	GO:0052555	positive regulation by organism of immune response of other organism during symbiotic interaction		0.001841	3	5	TLR2,TLR6,TLR7
GO: Biological Process	GO:0052033	pathogen-associated molecular pattern dependent induction by symbiont of host innate immunity		0.001841	3	5	TLR2,TLR6,TLR7
GO: Biological Process	GO:0052510	positive regulation by organism of defense response of other organism during symbiotic interaction		0.001841	3	5	TLR2,TLR6,TLR7
GO: Biological Process	GO:0052552	modulation by organism of immune response of other organism during symbiotic interaction		0.001841	3	5	TLR2,TLR6,TLR7
GO: Biological Process	GO:0033024	mast cell apoptosis		0.001841	3	5	FCER1G,KITLG,ADAM17
GO: Biological Process	GO:0052556	positive regulation by symbiont of host immune response		0.001841	3	5	TLR2,TLR6,TLR7
GO: Biological Process	GO:0001798	positive regulation of type IIa hypersensitivity		0.001841	3	5	FCER1G,FCGR1A,FCGR2A
GO: Biological Process	GO:0052167	modulation by symbiont of host innate immunity		0.001841	3	5	TLR2,TLR6,TLR7
GO: Biological Process	GO:0033025	regulation of mast cell apoptosis		0.001841	3	5	FCER1G,KITLG,ADAM17
GO: Biological Process	GO:0045601	regulation of endothelial cell differentiation		0.001841	3	5	TGFBR1,BTG1,NOTCH4
GO: Biological Process	GO:0052257	pathogen-associated molecular pattern dependent induction by organism of innate immunity of other organism during symbiotic interaction		0.001841	3	5	TLR2,TLR6,TLR7
GO: Biological Process	GO:0002892	regulation of type II hypersensitivity		0.001841	3	5	FCER1G,FCGR1A,FCGR2A
GO: Biological Process	GO:0052308	pathogen-associated molecular pattern dependent modulation by organism of innate immunity in other organism during symbiotic interaction		0.001841	3	5	TLR2,TLR6,TLR7
GO: Biological Process	GO:0052305	positive regulation by organism of innate immunity in other organism during symbiotic interaction		0.001841	3	5	TLR2,TLR6,TLR7
GO: Biological Process	GO:0045349	interferon-alpha biosynthetic process		0.001841	3	5	TLR7,TLR8,TLR9
GO: Biological Process	GO:0001794	type IIa hypersensitivity		0.001841	3	5	FCER1G,FCGR1A,FCGR2A
GO: Biological Process	GO:0032495	response to muramyl dipeptide		0.001841	3	5	NFKBIA,NOD2,CARD9
GO: Biological Process	GO:0052564	response to immune response of other organism during symbiotic interaction		0.003522	3	6	TLR2,TLR6,TLR7
GO: Biological Process	GO:0032695	negative regulation of interleukin-12 production		0.003522	3	6	ACP5,THBS1,NOD2
GO: Biological Process	GO:0035024	negative regulation of Rho protein signal transduction		0.003522	3	6	DLC1,BCL6,ARAP3
GO: Biological Process	GO:0044130	negative regulation of growth of symbiont in host		0.003522	3	6	TLR2,MYD88,NOD2
GO: Biological Process	GO:0016068	type I hypersensitivity		0.003522	3	6	FCER1G,FCGR2B,FCGR2A
GO: Biological Process	GO:0002755	MyD88-dependent toll-like receptor signaling pathway		0.003522	3	6	TLR2,MYD88,IRAK2
GO: Biological Process	GO:0052572	response to host immune response		0.003522	3	6	TLR2,TLR6,TLR7
GO: Biological Process	GO:0001810	regulation of type I hypersensitivity		0.003522	3	6	FCER1G,FCGR2B,FCGR2A
GO: Biological Process	GO:0033194	response to hydroperoxide		0.003522	3	6	CD38,GPX1,TRPM2
GO: Biological Process	GO:0044116	growth of symbiont during interaction with host		0.003522	3	6	TLR2,MYD88,NOD2
GO: Biological Process	GO:0044146	negative regulation of growth of symbiont during interaction with host		0.003522	3	6	TLR2,MYD88,NOD2
GO: Biological Process	GO:0032490	detection of molecule of bacterial origin		0.003522	3	6	TLR1,SCARB1,NOD2
GO: Biological Process	GO:0044144	modulation of growth of symbiont during interaction with host		0.003522	3	6	TLR2,MYD88,NOD2
GO: Biological Process	GO:0044126	regulation of growth of symbiont in host		0.003522	3	6	TLR2,MYD88,NOD2
GO: Biological Process	GO:0001780	neutrophil homeostasis		0.003522	3	6	MECOM,GPR109A,CD44
GO: Biological Process	GO:0044110	growth during symbiotic interaction		0.003522	3	6	TLR2,MYD88,NOD2
GO: Biological Process	GO:0042535	positive regulation of tumor necrosis factor biosynthetic process		0.003522	3	6	FCGR2A,TLR1,SPN
GO: Biological Process	GO:0043277	apoptotic cell clearance		0.003522	3	6	THBS1,CD36,SCARB1
GO: Biological Process	GO:0044117	growth of symbiont in host		0.003522	3	6	TLR2,MYD88,NOD2
GO: Biological Process	GO:0046173	polyol biosynthetic process		0.005895	3	7	PLEK,PLCG2,PTAFR
GO: Biological Process	GO:0002885	positive regulation of hypersensitivity		0.005895	3	7	FCER1G,FCGR1A,FCGR2A
GO: Biological Process	GO:0001660	fever		0.005895	3	7	CCL5,IL1B,IL1A
GO: Biological Process	GO:0043647	inositol phosphate metabolic process		0.005895	3	7	PLEK,PLCG2,PTAFR
GO: Biological Process	GO:0010761	fibroblast migration		0.005895	3	7	TGFB1,THBS1,ZFAND5
GO: Biological Process	GO:0045410	positive regulation of interleukin-6 biosynthetic process		0.005895	3	7	TLR1,TLR6,IL1B
GO: Biological Process	GO:0046479	glycosphingolipid catabolic process		0.005895	3	7	GLA,GM2A,HEXB
GO: Biological Process	GO:0002866	positive regulation of acute inflammatory response to antigenic stimulus		0.005895	3	7	FCER1G,FCGR1A,FCGR2A
GO: Biological Process	GO:0051497	negative regulation of stress fiber formation		0.005895	3	7	DLC1,KANK3,S1PR1
GO: Biological Process	GO:0060558	regulation of calcidiol 1-monooxygenase activity		0.005895	3	7	TNF,NFKB1,IL1B
GO: Biological Process	GO:0002922	positive regulation of humoral immune response		0.005895	3	7	NOD2,GIMAP1,PTPRC
GO: Biological Process	GO:0002925	positive regulation of humoral immune response mediated by circulating immunoglobulin		0.005895	3	7	NOD2,GIMAP1,PTPRC
GO: Biological Process	GO:0045628	regulation of T-helper 2 cell differentiation		0.005895	3	7	BCL6,CD86,HLX
GO: Biological Process	GO:0032026	response to magnesium ion		0.005895	3	7	THBS1,CCND1,PLCG2
GO: Biological Process	GO:0042347	negative regulation of NF-kappaB import into nucleus		0.005895	3	7	NFKBIA,UACA,NLRP3
GO: Biological Process	GO:0032733	positive regulation of interleukin-10 production		0.005895	3	7	FCER1G,SASH3,CD83
GO: Biological Process	GO:0032743	positive regulation of interleukin-2 production		0.005895	3	7	SASH3,MALT1,CD83
GO: Biological Process	GO:0045359	positive regulation of interferon-beta biosynthetic process		0.005895	3	7	TLR7,TLR8,TLR9
GO: Biological Process	GO:0019377	glycolipid catabolic process		0.005895	3	7	GLA,GM2A,HEXB
GO: Biological Process	GO:0043901	negative regulation of multi-organism process		0.009024	3	8	TLR2,MYD88,NOD2
GO: Biological Process	GO:0045737	positive regulation of cyclin-dependent protein kinase activity		0.009024	3	8	CCND1,ADAM17,CCND2
GO: Biological Process	GO:0045624	positive regulation of T-helper cell differentiation		0.009024	3	8	CD80,CD86,HLX
GO: Biological Process	GO:0045084	positive regulation of interleukin-12 biosynthetic process		0.009024	3	8	TLR6,REL,LTB
GO: Biological Process	GO:0002825	regulation of T-helper 1 type immune response		0.009024	3	8	SLC11A1,CD80,HLX
GO: Biological Process	GO:0045080	positive regulation of chemokine biosynthetic process		0.009024	3	8	TNF,MYD88,IL1B
GO: Biological Process	GO:0043903	regulation of symbiosis, encompassing mutualism through parasitism		0.009024	3	8	TLR2,MYD88,NOD2
GO: Biological Process	GO:0045064	T-helper 2 cell differentiation		0.009024	3	8	BCL6,CD86,HLX
GO: Biological Process	GO:0045779	negative regulation of bone resorption		0.009024	3	8	P2RX7,CD38,INPP5D
GO: Biological Process	GO:0010543	regulation of platelet activation		0.009024	3	8	NOS3,PDGFB,PLEK
GO: Biological Process	GO:0070328	triglyceride homeostasis		0.009024	3	8	APOC2,SCARB1,LPL
GO: Biological Process	GO:0032769	negative regulation of monooxygenase activity		0.009024	3	8	ARG2,GLA,NFKB1
GO: Biological Process	GO:0033031	positive regulation of neutrophil apoptosis		0.003439	2	2	GPR109A,CD44
GO: Biological Process	GO:0010762	regulation of fibroblast migration		0.003439	2	2	TGFB1,THBS1
GO: Biological Process	GO:0002604	regulation of dendritic cell antigen processing and presentation		0.003439	2	2	SLC11A1,THBS1
GO: Biological Process	GO:0050855	regulation of B cell receptor signaling pathway		0.003439	2	2	NFAM1,PTPRC
GO: Biological Process	GO:0001765	membrane raft assembly		0.003439	2	2	CAV2,CAV1
GO: Biological Process	GO:0055098	response to low density lipoprotein stimulus		0.003439	2	2	CDH13,PPARG
GO: Biological Process	GO:0046208	spermine catabolic process		0.003439	2	2	SMOX,SAT1
GO: Biological Process	GO:0045835	negative regulation of meiosis		0.003439	2	2	OSM,LIF
GO: Biological Process	GO:0045602	negative regulation of endothelial cell differentiation		0.003439	2	2	TGFBR1,NOTCH4
GO: Biological Process	GO:0010763	positive regulation of fibroblast migration		0.003439	2	2	TGFB1,THBS1
GO: Biological Process	GO:0002752	cell surface pattern recognition receptor signaling pathway		0.003439	2	2	TLR2,CLEC7A
GO: Biological Process	GO:0045658	regulation of neutrophil differentiation		0.003439	2	2	IKZF1,INPP5D
GO: Biological Process	GO:0002468	dendritic cell antigen processing and presentation		0.003439	2	2	SLC11A1,THBS1
GO: Biological Process	GO:0032620	interleukin-17 production		0.003439	2	2	TGFB1,NOD2
GO: Biological Process	GO:0033029	regulation of neutrophil apoptosis		0.003439	2	2	GPR109A,CD44
GO: Biological Process	GO:0070836	caveola assembly		0.003439	2	2	CAV2,CAV1
GO: Biological Process	GO:0032660	regulation of interleukin-17 production		0.003439	2	2	TGFB1,NOD2
GO: Biological Process	GO:0034116	positive regulation of heterotypic cell-cell adhesion		0.003439	2	2	TNF,IL1B
GO: Biological Process	GO:0002439	chronic inflammatory response to antigenic stimulus		0.003439	2	2	TNF,IL1B
GO: Biological Process	GO:0032740	positive regulation of interleukin-17 production		0.003439	2	2	TGFB1,NOD2
GO: Biological Process	GO:0002577	regulation of antigen processing and presentation		0.003439	2	2	SLC11A1,THBS1
GO: Biological Process	GO:0032509	endosome transport via multivesicular body sorting pathway		0.009915	2	3	SORT1,LYST
GO: Biological Process	GO:0044252	negative regulation of multicellular organismal metabolic process		0.009915	2	3	CIITA,CST3
GO: Biological Process	GO:0033037	polysaccharide localization		0.009915	2	3	CHST11,SCARB1
GO: Biological Process	GO:0034114	regulation of heterotypic cell-cell adhesion		0.009915	2	3	TNF,IL1B
GO: Biological Process	GO:0051665	membrane raft localization		0.009915	2	3	CD2,DOCK2
GO: Biological Process	GO:0060559	positive regulation of calcidiol 1-monooxygenase activity		0.009915	2	3	TNF,IL1B
GO: Biological Process	GO:0070587	regulation of cell-cell adhesion involved in gastrulation		0.009915	2	3	TNF,IL1B
GO: Biological Process	GO:0050717	positive regulation of interleukin-1 alpha secretion		0.009915	2	3	P2RX7,CASP1
GO: Biological Process	GO:0032621	interleukin-18 production		0.009915	2	3	NOD2,NLRP3
GO: Biological Process	GO:0050705	regulation of interleukin-1 alpha secretion		0.009915	2	3	P2RX7,CASP1
GO: Biological Process	GO:0002865	negative regulation of acute inflammatory response to antigenic stimulus		0.009915	2	3	FCGR2B,SPN
GO: Biological Process	GO:0034371	chylomicron remodeling		0.009915	2	3	APOC2,LPL
GO: Biological Process	GO:0002713	negative regulation of B cell mediated immunity		0.009915	2	3	FCGR2B,PTPN6
GO: Biological Process	GO:0002477	antigen processing and presentation of exogenous peptide antigen via MHC class Ib		0.009915	2	3	B2M,HLA-G
GO: Biological Process	GO:0032959	inositol trisphosphate biosynthetic process		0.009915	2	3	PLCG2,PTAFR
GO: Biological Process	GO:0033034	positive regulation of myeloid cell apoptosis		0.009915	2	3	GPR109A,CD44
GO: Biological Process	GO:0045629	negative regulation of T-helper 2 cell differentiation		0.009915	2	3	BCL6,HLX
GO: Biological Process	GO:0070586	cell-cell adhesion involved in gastrulation		0.009915	2	3	TNF,IL1B
GO: Biological Process	GO:0002431	Fc receptor mediated stimulatory signaling pathway		0.009915	2	3	FCER1G,LYN
GO: Biological Process	GO:0009313	oligosaccharide catabolic process		0.009915	2	3	GM2A,HEXB
GO: Biological Process	GO:0006686	sphingomyelin biosynthetic process		0.009915	2	3	SGMS2,SGMS1
GO: Biological Process	GO:0002890	negative regulation of immunoglobulin mediated immune response		0.009915	2	3	FCGR2B,PTPN6
GO: Biological Process	GO:0002884	negative regulation of hypersensitivity		0.009915	2	3	FCGR2B,SPN
GO: Biological Process	GO:0010713	negative regulation of collagen metabolic process		0.009915	2	3	CIITA,CST3
GO: Biological Process	GO:0050703	interleukin-1 alpha secretion		0.009915	2	3	P2RX7,CASP1
GO: Biological Process	GO:0001788	antibody-dependent cellular cytotoxicity		0.009915	2	3	FCGR1A,FCGR2A
GO: Biological Process	GO:0001886	endothelial cell morphogenesis		0.009915	2	3	COL18A1,NOTCH4
GO: Biological Process	GO:0031580	membrane raft distribution		0.009915	2	3	CD2,DOCK2
GO: Biological Process	GO:0002481	antigen processing and presentation of exogenous protein antigen via MHC class Ib, TAP-dependent		0.009915	2	3	B2M,HLA-G
GO: Biological Process	GO:0006742	NADP catabolic process		0.009915	2	3	NCF1C,NCF2
GO: Biological Process	GO:0002428	antigen processing and presentation of peptide antigen via MHC class Ib		0.009915	2	3	B2M,HLA-G
GO: Biological Process	GO:0001766	membrane raft polarization		0.009915	2	3	CD2,DOCK2
GO: Biological Process	GO:0070163	regulation of adiponectin secretion		0.009915	2	3	GPR109A,IL1B
GO: Biological Process	GO:0030223	neutrophil differentiation		0.009915	2	3	IKZF1,INPP5D
GO: Biological Process	GO:0070162	adiponectin secretion		0.009915	2	3	GPR109A,IL1B
GO: Biological Process	GO:0002037	negative regulation of L-glutamate transport		0.009915	2	3	TNF,LTB
GO: Biological Process	GO:0001845	phagolysosome formation		0.009915	2	3	CORO1A,P2RX7
GO: Cellular Component	GO:0031226	intrinsic to plasma membrane		0	173	1303	FCER1G,SLC14A1,SLC12A2,SLC11A1,FCGR2B,TNFSF10,SORL1,ACVRL1,SIRPA,ADAM8,ADCY7,ADORA2A,SELL,SELPLG,APLNR,MSR1,TICAM2,CYSLTR1,ST3GAL5,EVI2B,ABCD2,CD84,F10,GPIHBP1,SLC7A7,CCRL2,SDCBP,CLEC5A,SLC16A7,FLT3,FLT1,FLT4,MET,IL17RA,SLC28A2,ATP1A3,MMP15,DLL4,SLC16A3,SLC16A6,SGMS2,LILRB3,TGFBR1,THBD,TIE1,RASGRP3,TLR2,TLR1,GPR137B,CEACAM1,TNF,GM2A,LRRC32,SIRPB1,TLR6,OSM,PILRB,TCIRG1,P2RY6,P2RX4,P2RX7,IGSF6,FZD6…
GO: Cellular Component	GO:0005887	integral to plasma membrane		0	169	1277	FCER1G,SLC14A1,SLC12A2,SLC11A1,FCGR2B,TNFSF10,SORL1,ACVRL1,SIRPA,ADAM8,ADCY7,ADORA2A,SELL,SELPLG,APLNR,MSR1,TICAM2,CYSLTR1,ST3GAL5,EVI2B,ABCD2,CD84,SLC7A7,CCRL2,SDCBP,CLEC5A,SLC16A7,FLT3,FLT1,FLT4,MET,IL17RA,SLC28A2,ATP1A3,MMP15,DLL4,SLC16A3,SLC16A6,SGMS2,LILRB3,TGFBR1,THBD,TIE1,RASGRP3,TLR2,TLR1,GPR137B,CEACAM1,TNF,GM2A,LRRC32,SIRPB1,TLR6,OSM,PILRB,TCIRG1,P2RY6,P2RX4,P2RX7,IGSF6,FZD6,RAMP2,C3AR1…
GO: Cellular Component	GO:0005829	cytosol		0.000424	109	1420	ARHGEF3,APBB1IP,ACP5,FES,MALT1,ADRBK1,AP1S2,ARHGEF7,NADK,FABP4,PSTPIP2,MAP3K14,SDCBP,MAP3K1,NCF1C,FYN,FAS,ARHGAP4,ARHGEF2,FGD2,RAPGEF4,GLRX,VAV3,PIK3R6,GK,TIAM1,HERC6,TMSB4X,CFB,SH3GLB1,CCND1,ZFP36L1,SDPR,PAK1,FMNL1,GCH1,MYD88,PDXK,MKNK1,NCF2,NCF4,HDC,CBL,CAV2,CAV1,HAL,CASP8,GPX1,NFE2L2,NFKBIA,NFKB1,NOS3,STAT5B,UACA,PPARG,NOD2,LYST,ELMO1,HPGD,XDH,FGD4,PRKCD,PRKCB,HK3,PPT1,VAV1,BCL2L11,HDAC5,UPP1,…
GO: Cellular Component	GO:0000267	cell fraction		4e-06	104	1192	ABCA3,SNAP23,SLC12A2,SLC11A1,TNFSF10,ADORA2A,ADRBK1,SELPLG,CYSLTR1,FABP4,F10,MAPK12,PSTPIP2,SORT1,MAN2B1,MAP3K1,ASAH2,CCL5,FAS,TSPAN12,SLC16A7,MET,SLC28A2,RAPGEF4,SLC16A3,SLC16A6,GPR137B,TNFRSF1B,OAS2,OAS1,CEACAM1,OAS3,BACE2,SH3GLB1,RAPGEF3,TBXAS1,P2RX7,GCH1,GCNT2,PNPLA7,HDC,NCKAP1L,CUGBP2,CAV2,CAV1,HAL,CD38,CD36,SCARB1,CD7,CDH5,RASGRP4,NOS3,UACA,CD68,CLIC5,CD52,CCR2,SLC23A2,PPT1,HEXB,PPP2R5A,CLN…
GO: Cellular Component	GO:0005626	insoluble fraction		2e-05	83	936	ABCA3,SNAP23,SLC12A2,SLC11A1,ADORA2A,ADRBK1,SELPLG,CYSLTR1,F10,PSTPIP2,SORT1,MAP3K1,ASAH2,TSPAN12,SLC16A7,MET,SLC28A2,RAPGEF4,SLC16A3,SLC16A6,GPR137B,TNFRSF1B,OAS2,OAS1,CEACAM1,OAS3,BACE2,SH3GLB1,RAPGEF3,TBXAS1,P2RX7,GCNT2,PNPLA7,HDC,NCKAP1L,CAV2,CAV1,CD38,CD36,SCARB1,CD7,CDH5,RASGRP4,UACA,CD68,CLIC5,CD52,SLC23A2,PPT1,PPP2R5A,CLN3,ABCB1,BCL2L11,SLC12A6,PDE4B,DHRS9,PLEK,PLCG2,PIK3C2B,RASGRP2,ACE,L…
GO: Cellular Component	GO:0005624	membrane fraction		9.1e-05	78	904	ABCA3,SNAP23,SLC12A2,SLC11A1,ADORA2A,ADRBK1,SELPLG,CYSLTR1,F10,PSTPIP2,SORT1,MAP3K1,ASAH2,TSPAN12,SLC16A7,MET,SLC28A2,RAPGEF4,SLC16A3,SLC16A6,GPR137B,TNFRSF1B,OAS2,OAS1,CEACAM1,OAS3,BACE2,SH3GLB1,RAPGEF3,TBXAS1,P2RX7,GCNT2,PNPLA7,NCKAP1L,CAV2,CAV1,CD38,CD36,SCARB1,CD7,CDH5,RASGRP4,UACA,CD68,CD52,SLC23A2,PPT1,PPP2R5A,CLN3,ABCB1,BCL2L11,SLC12A6,DHRS9,PLEK,PLCG2,PIK3C2B,RASGRP2,ACE,LRRK2,CLEC2D,JAG2…
GO: Cellular Component	GO:0005794	Golgi apparatus		0.000884	78	974	SERINC3,GLIPR2,CHST11,AP1S2,IRGM,TICAM2,ST3GAL5,ST3GAL1,RSAD2,SORT1,MANSC1,MCAM,MEST,ARHGEF2,MFNG,ATP1A3,FGD2,SGMS2,TGFB1,B2M,GLA,PICALM,RASIP1,COL18A1,BACE2,SH3GLB1,LPCAT2,IFITM3,ST3GAL6,STX7,PAK1,GCNT2,GCNT1,CAV2,CAV1,CBFA2T3,MAN1C1,FGD5,CD36,NEDD9,NFKBIE,STX11,NOS3,CD74,NOTCH1,CD44,SGMS1,RNF144A,CLIC5,CTSC,FGD4,XYLT1,PPT1,GIMAP8,CLN3,HLA-DQB1,GALNTL2,FAM198B,PDE8A,PDE4B,CHST15,PLCB2,CSGALNACT1…
GO: Cellular Component	GO:0009986	cell surface		0	75	370	FCER1G,SLC11A1,FCGR1A,FCGR2B,ACVRL1,SELL,F10,GPIHBP1,SORT1,FAS,CLEC12A,FLT3,ROBO4,TGFB1,THBS1,TLR2,TNF,BACE2,CLEC7A,P2RX7,ADAM17,NFAM1,CAV2,CAV1,CD40,CD38,CD36,SCARB1,CD34,CD80,CD86,CD2,SPN,CDH13,CD74,CD53,CD48,CD44,NOTCH4,NOTCH2,NOD2,CCR5,CD93,HLA-G,HLA-DRA,HLA-DQB1,HLA-DQA1,HLA-C,ABCB1,IL2RG,IL6R,CXCR2,PDGFB,CTSB,PLAUR,MMP25,ACE,CD274,CD83,ITGB2,ITGAL,ITGAX,ITGAM,ITGA4,IRAK2,ITGA6,TREML2,S1PR1,…
GO: Cellular Component	GO:0044421	extracellular region part		0.006215	75	1002	TNFSF10,SORL1,SMPDL3A,FGL2,SEMA3F,MSR1,GPIHBP1,APOC2,PGLYRP1,CCL5,FLT1,KITLG,MFNG,MMP15,MMP9,TGFBI,TGFB1,THBS1,THBD,EGFL7,COL18A1,TNF,OSM,SPARCL1,TCN2,TF,ADAM17,ENTPD1,OLFM4,SPN,CDH13,CD97,CD44,NOTCH4,CHI3L1,NID2,LOC645638,CXCL16,NTNG2,PPT1,CLCA1,SMPDL3B,IL1RN,CFP,IL1B,IL1A,IL6R,CD109,COL4A1,PECAM1,COL4A2,IGFBP7,EBI3,IFNAR2,HSPG2,MMP25,CSF1,CST3,ACE,APOB48R,MMRN2,PLA2G7,LY86,RNPEP,LYZ,LTB,LPL,LIF…
GO: Cellular Component	GO:0005615	extracellular space		0.005486	69	904	TNFSF10,SORL1,SMPDL3A,FGL2,SEMA3F,MSR1,GPIHBP1,APOC2,PGLYRP1,CCL5,FLT1,KITLG,MFNG,MMP9,TGFBI,TGFB1,THBS1,THBD,EGFL7,COL18A1,TNF,OSM,SPARCL1,TCN2,TF,OLFM4,SPN,CDH13,CD97,NOTCH4,CHI3L1,NID2,LOC645638,CXCL16,PPT1,CLCA1,SMPDL3B,IL1RN,CFP,IL1B,IL1A,IL6R,CD109,COL4A1,PECAM1,COL4A2,IGFBP7,EBI3,IFNAR2,HSPG2,MMP25,CSF1,CST3,ACE,APOB48R,MMRN2,PLA2G7,LY86,RNPEP,LYZ,LTB,LPL,LIF,LIPE,ENG,LEPR,LAMA4,LAMA3,IL1F9
GO: Cellular Component	GO:0031982	vesicle		0.000141	64	715	ABCA3,SNAP23,SLC11A1,AP1S2,RAB11FIP1,APLNR,IRGM,F13A1,SORT1,SDCBP,CORO1A,EXOC3L,ARRB2,ARHGDIB,TGFB1,THBS1,MARCH1,DYSF,PICALM,TLR2,TLR1,TMSB4X,TNF,IFITM3,TLR6,BTK,GCH1,TF,DGKD,NCF2,CAV2,CAV1,CD36,NOTCH1,NOD2,NOSTRIN,PKN1,CD93,WIPF1,PPT1,HEXB,CLCA1,CLN3,WAS,IL1RN,IL1B,GALNTL2,IFNGR1,PDGFB,PECAM1,CTSB,PIK3C2B,TRPV2,DMXL2,LRRK2,KCNQ1,PLEKHF2,ITPR1,RAB8B,FNBP1,ENPEP,RAB27A,PTPN1,CORO7
GO: Cellular Component	GO:0031410	cytoplasmic vesicle		0.000413	60	686	ABCA3,SNAP23,SLC11A1,AP1S2,RAB11FIP1,APLNR,IRGM,F13A1,SORT1,SDCBP,CORO1A,EXOC3L,ARRB2,ARHGDIB,TGFB1,THBS1,MARCH1,DYSF,PICALM,TLR2,TLR1,TMSB4X,TNF,IFITM3,TLR6,BTK,GCH1,TF,DGKD,NCF2,CAV2,CAV1,CD36,NOTCH1,NOSTRIN,PKN1,CD93,WIPF1,PPT1,HEXB,CLCA1,CLN3,IL1B,GALNTL2,PDGFB,PECAM1,CTSB,PIK3C2B,TRPV2,DMXL2,LRRK2,KCNQ1,PLEKHF2,ITPR1,RAB8B,FNBP1,ENPEP,RAB27A,PTPN1,CORO7
GO: Cellular Component	GO:0009897	external side of plasma membrane		0	46	174	FCER1G,FCGR1A,FCGR2B,SELL,F10,FAS,ROBO4,THBS1,TLR2,TNF,CLEC7A,P2RX7,CD40,CD34,CD80,CD86,CD2,SPN,CDH13,CD74,CD48,CD44,CCR5,HLA-G,HLA-DRA,HLA-DQB1,HLA-DQA1,HLA-C,IL2RG,CTSB,ACE,CD274,CD83,ITGAL,ITGAX,ITGAM,ITGA4,ITGA6,S1PR1,CD244,ABCG1,ENG,ENPEP,EMR1,L1CAM,PTPRC
GO: Cellular Component	GO:0019898	extrinsic to membrane		0.003015	44	510	APBB1IP,SNAP23,MSN,GNB4,PLIN2,PSTPIP2,SDCBP,RAPGEF4,GNGT2,SH3GLB1,BST1,BTK,DGKD,HCLS1,CAV2,CDC42EP3,STX11,DOCK4,PLK3,PRKCD,PRKCB,SH2D3C,BCL2L11,AKT3,PDE2A,TAOK3,RASA4,PLAUR,RASGRP2,ARAP3,DMXL2,LRRK2,ARHGAP15,MYLIP,JAK3,APOB48R,SLC9A3R1,INPP5D,ARHGAP27,PIK3R5,EHD4,PTGS2,DOCK2,MAP4K2
GO: Cellular Component	GO:0016323	basolateral plasma membrane		0	37	241	PTK2B,APBB1IP,SLC12A2,MSN,ARHGEF7,SLC7A7,SDCBP,ARHGAP4,MET,TGFBR1,DLC1,CD300LG,P2RY6,PAK1,TF,ADAM17,CAV1,NEDD9,CD44,NOTCH4,PARVB,CHRM3,PARVG,SLC23A2,ABCB1,IL6R,SLC12A6,SLCO2B1,ITGA6,SLC16A10,ARHGAP26,SHROOM4,CDGAP,MAP4K2,CLCA2,TRIM25,PTPRC
GO: Cellular Component	GO:0005773	vacuole		0	37	262	SNAP23,ACP5,SLC11A1,IRGM,SORT1,MAN2B1,GLA,GM2A,RAMP2,PNPLA7,CD68,CD74,CTSA,DRAM1,SLC29A3,NAAA,CTSC,PPT1,HEXB,PRCP,HLA-DRA,CLN3,HLA-DQA1,HLA-DMA,HLA-DMB,CXCR2,SLC15A3,CTSS,CTSZ,CTSB,CTSH,FNBP1,LITAF,LIPA,SLC15A4,LAPTM5,RAB27A
GO: Cellular Component	GO:0005768	endosome		4.4e-05	37	329	SLC11A1,RHOV,RAB11FIP1,SLA,SORT1,FYN,FPR1,B2M,CD300LG,TNF,BACE2,STX7,TF,SNX20,CD68,CD74,SLC29A3,CCR5,CLN3,HLA-DQB1,HLA-DMA,HLA-DMB,TLR7,TLR8,CTSE,ACE,ZFYVE9,DIAPH2,INSR,ARHGAP27,EHD4,SLC9A9,CYTIP,ABCG1,RAB27A,TLR9,DGKH
GO: Cellular Component	GO:0005764	lysosome		0	36	215	SNAP23,ACP5,SLC11A1,SORT1,MAN2B1,GLA,GM2A,RAMP2,PNPLA7,CD68,CD74,CTSA,DRAM1,SLC29A3,NAAA,CTSC,PPT1,HEXB,PRCP,HLA-DRA,CLN3,HLA-DQA1,HLA-DMA,HLA-DMB,CXCR2,SLC15A3,CTSS,CTSZ,CTSB,CTSH,FNBP1,LITAF,LIPA,SLC15A4,LAPTM5,RAB27A
GO: Cellular Component	GO:0000323	lytic vacuole		0	36	215	SNAP23,ACP5,SLC11A1,SORT1,MAN2B1,GLA,GM2A,RAMP2,PNPLA7,CD68,CD74,CTSA,DRAM1,SLC29A3,NAAA,CTSC,PPT1,HEXB,PRCP,HLA-DRA,CLN3,HLA-DQA1,HLA-DMA,HLA-DMB,CXCR2,SLC15A3,CTSS,CTSZ,CTSB,CTSH,FNBP1,LITAF,LIPA,SLC15A4,LAPTM5,RAB27A
GO: Cellular Component	GO:0045121	membrane raft		0	34	149	FCER1G,PTK2B,ADRBK1,PLVAP,BIRC3,DLC1,TNFRSF1B,TNF,BTK,SDPR,P2RX7,ADAM17,CBL,NFAM1,CAV2,CAV1,CASP8,CD36,SCARB1,CD14,CDH13,NOS3,CD48,EFHD2,LAT2,PPT1,CLN3,PECAM1,LRRK2,ITGB2,INSR,LYN,PTGS2,LIPE
GO: Cellular Component	GO:0005625	soluble fraction		0.003472	31	330	TNFSF10,ADRBK1,FABP4,MAPK12,MAN2B1,CCL5,FAS,GCH1,HDC,CUGBP2,CAV1,HAL,RASGRP4,NOS3,UACA,CCR2,HEXB,PFKP,PECAM1,PDE4B,CTSB,PLEK,CSGALNACT1,INSR,INSL3,RNPEP,RAB8B,DUSP6,MAP4K2,PTPN12,CORO7
GO: Cellular Component	GO:0043235	receptor complex		0	23	124	TICAM2,SDCBP,TGFBR1,OSM,SYK,CD14,IL6R,CSF1,CSF2RB,CSF1R,ITGB2,ITGB7,ITGAL,ITGAX,ITGAM,ITGA4,ITGA6,INSR,IL13RA1,IL10RB,LYN,ENG,PTPN6
GO: Cellular Component	GO:0031252	cell leading edge		3e-05	23	160	APBB1IP,ADORA2A,AIF1,PSTPIP1,CORO1A,FGD2,ADAM17,FGD5,NEDD9,FGD4,ABI3,ARPC3,PLEK,RASGRP2,ARAP3,SPRY4,SLC9A3R1,DIAPH1,NDEL1,CDGAP,CXCR4,LCP1,PTPRM
GO: Cellular Component	GO:0005912	adherens junction		0.000152	22	166	PTK2B,APBB1IP,ARHGEF7,SDCBP,ARHGAP4,DLC1,PAK1,ADAM17,CAV1,NEDD9,CD44,PARVB,PARVG,ABCB1,TMEM204,ITGA6,ARHGAP26,CDGAP,ESAM,TRIM25,PTPRC,PTPRM
GO: Cellular Component	GO:0070161	anchoring junction		0.000521	22	181	PTK2B,APBB1IP,ARHGEF7,SDCBP,ARHGAP4,DLC1,PAK1,ADAM17,CAV1,NEDD9,CD44,PARVB,PARVG,ABCB1,TMEM204,ITGA6,ARHGAP26,CDGAP,ESAM,TRIM25,PTPRC,PTPRM
GO: Cellular Component	GO:0005925	focal adhesion		3.8e-05	18	110	PTK2B,APBB1IP,ARHGEF7,SDCBP,ARHGAP4,DLC1,PAK1,ADAM17,CAV1,NEDD9,CD44,PARVB,PARVG,ABCB1,ARHGAP26,CDGAP,TRIM25,PTPRC
GO: Cellular Component	GO:0005924	cell-substrate adherens junction		6.2e-05	18	114	PTK2B,APBB1IP,ARHGEF7,SDCBP,ARHGAP4,DLC1,PAK1,ADAM17,CAV1,NEDD9,CD44,PARVB,PARVG,ABCB1,ARHGAP26,CDGAP,TRIM25,PTPRC
GO: Cellular Component	GO:0030055	cell-substrate junction		0.00011	18	119	PTK2B,APBB1IP,ARHGEF7,SDCBP,ARHGAP4,DLC1,PAK1,ADAM17,CAV1,NEDD9,CD44,PARVB,PARVG,ABCB1,ARHGAP26,CDGAP,TRIM25,PTPRC
GO: Cellular Component	GO:0005901	caveola		1e-06	14	52	ADRBK1,PLVAP,DLC1,SDPR,CBL,CAV2,CAV1,SCARB1,CDH13,NOS3,CLN3,INSR,PTGS2,LIPE
GO: Cellular Component	GO:0005774	vacuolar membrane		0.004952	13	103	IRGM,SORT1,PNPLA7,CD68,DRAM1,SLC29A3,CLN3,HLA-DMA,HLA-DMB,SLC15A3,LITAF,SLC15A4,LAPTM5
GO: Cellular Component	GO:0005765	lysosomal membrane		0.000358	12	68	SORT1,PNPLA7,CD68,DRAM1,SLC29A3,CLN3,HLA-DMA,HLA-DMB,SLC15A3,LITAF,SLC15A4,LAPTM5
GO: Cellular Component	GO:0001726	ruffle		0.001277	12	78	AIF1,FGD2,ADAM17,FGD5,FGD4,PLEK,RASGRP2,ARAP3,SPRY4,SLC9A3R1,DIAPH1,LCP1
GO: Cellular Component	GO:0030027	lamellipodium		0.00143	12	79	APBB1IP,PSTPIP1,CORO1A,FGD2,FGD5,NEDD9,FGD4,ABI3,ARPC3,ARAP3,CDGAP,PTPRM
GO: Cellular Component	GO:0005604	basement membrane		0.005929	11	82	COL18A1,TF,ENTPD1,SPN,NID2,COL4A1,COL4A2,HSPG2,MMRN2,LAMA4,LAMA3
GO: Cellular Component	GO:0031228	intrinsic to Golgi membrane		0.000273	10	48	ST3GAL5,ST3GAL1,MFNG,SGMS2,ST3GAL6,MAN1C1,SGMS1,CSGALNACT1,CHST2,ST8SIA4
GO: Cellular Component	GO:0042611	MHC protein complex		0.000197	9	38	B2M,HLA-G,HLA-DRB1,HLA-DRA,HLA-DQB1,HLA-DQA1,HLA-C,HLA-DMA,HLA-DMB
GO: Cellular Component	GO:0030173	integral to Golgi membrane		0.000753	9	45	ST3GAL5,ST3GAL1,MFNG,SGMS2,ST3GAL6,MAN1C1,SGMS1,CSGALNACT1,ST8SIA4
GO: Cellular Component	GO:0008305	integrin complex		0.000142	8	29	ITGB2,ITGB7,ITGAL,ITGAX,ITGAM,ITGA4,ITGA6,LYN
GO: Cellular Component	GO:0009925	basal plasma membrane		0.000299	8	32	MET,TF,CAV1,NOTCH4,SLC23A2,SLCO2B1,SHROOM4,CLCA2
GO: Cellular Component	GO:0045178	basal part of cell		0.000705	8	36	MET,TF,CAV1,NOTCH4,SLC23A2,SLCO2B1,SHROOM4,CLCA2
GO: Cellular Component	GO:0031256	leading edge membrane		0.004004	7	37	ADORA2A,AIF1,ADAM17,PLEK,RASGRP2,SPRY4,DIAPH1
GO: Cellular Component	GO:0030670	phagocytic vesicle membrane		5e-06	6	10	SLC11A1,RAB11FIP1,IRGM,CORO1A,TLR1,TLR6
GO: Cellular Component	GO:0045335	phagocytic vesicle		3.7e-05	6	13	SLC11A1,RAB11FIP1,IRGM,CORO1A,TLR1,TLR6
GO: Cellular Component	GO:0042613	MHC class II protein complex		6.2e-05	6	14	HLA-DRB1,HLA-DRA,HLA-DQB1,HLA-DQA1,HLA-DMA,HLA-DMB
GO: Cellular Component	GO:0032587	ruffle membrane		0.000601	6	20	AIF1,ADAM17,PLEK,RASGRP2,SPRY4,DIAPH1
GO: Cellular Component	GO:0009898	internal side of plasma membrane		0.001356	6	23	MSN,GM2A,CAV2,CD2,RASA3,SHROOM4
GO: Cellular Component	GO:0001891	phagocytic cup		1e-05	4	4	AIF1,CORO1A,TNF,LCP1
GO: Cellular Component	GO:0034362	low-density lipoprotein particle		0.004674	4	13	SORL1,MSR1,APOC2,APOB48R
GO: Cellular Component	GO:0042825	TAP complex		0.001614	3	5	TAP1,HLA-DMA,PSMB8
GO: Cellular Component	GO:0001931	uropod		0.003094	3	6	MSN,SPN,ICAM2
GO: Cellular Component	GO:0031254	trailing edge		0.003094	3	6	MSN,SPN,ICAM2
GO: Cellular Component	GO:0042824	MHC class I peptide loading complex		0.00519	3	7	TAP1,HLA-DMA,PSMB8
Human Phenotype	HP:0001871	Hematological abnormality		0	62	469	FCGR3A,FCGR2B,ACVRL1,FES,SELL,ETV6,F13A1,F10,SLC7A7,PSTPIP1,MAN2B1,MEFV,MCL1,FAS,CIITA,FLT3,TGFB1,B2M,GLA,PICALM,CCND1,TBXAS1,BTK,TCIRG1,TCN2,P2RX7,TF,CASP8,CD40,CD36,GPX1,NOS3,STAT4,STAT1,ARL11,NOD2,LYST,HLA-DRB1,CLN3,WAS,HLA-DQB1,HLA-DQA1,BCL11A,IL2RG,IFNGR1,IFNGR2,SP110,CSF2RA,DCLRE1C,KCNQ1,RB1,ITGB2,TREX1,ITGAX,LYL1,CD244,HPS3,LIPA,CXCR4,ENG,LBR,RAB27A
Human Phenotype	HP:0002715	Immunological abnormality		0	48	272	FCGR3A,FCGR2B,IL21R,PSTPIP1,MAN2B1,FAS,CIITA,B2M,TLR2,TLR1,OAS1,CCND1,BTK,TCIRG1,TCN2,P2RX7,NCF2,CASP8,CD40,STAT4,ARL11,NOD2,LYST,CTSC,HLA-DRB1,HLA-DRA,CLN3,WAS,HLA-DQB1,HLA-DQA1,HLA-C,SH2B3,CFP,IL2RG,SP110,CSF2RB,DCLRE1C,CYBB,ITGB2,TREX1,ITGAX,INSR,PLA2G7,CD244,LIPA,CXCR4,RAB27A,NLRP3
Human Phenotype	HP:0001881	Abnormality of leukocytes		0	42	205	FCGR3A,FCGR2B,FES,ETV6,SLC7A7,PSTPIP1,MAN2B1,MEFV,MCL1,FAS,CIITA,FLT3,B2M,PICALM,CCND1,TBXAS1,BTK,TCIRG1,TCN2,P2RX7,CASP8,CD40,STAT4,ARL11,NOD2,LYST,HLA-DRB1,CLN3,WAS,HLA-DQB1,HLA-DQA1,IL2RG,SP110,DCLRE1C,RB1,ITGB2,TREX1,ITGAX,LYL1,LIPA,CXCR4,RAB27A
Human Phenotype	HP:0001392	Abnormality of the liver		0.000204	34	301	ACVRL1,SLC7A7,MAN2B1,APOC2,MEFV,FAS,CIITA,MET,TGFB1,CCND1,BTK,TCIRG1,TF,NCF2,CASP8,NOS3,CTSA,PPARG,NOD2,LYST,HEXB,HLA-DRB1,HLA-DQB1,HLA-DQA1,IL2RG,SP110,DCLRE1C,CYBB,TREX1,INSR,LYZ,LPL,LIPA,ENG
Human Phenotype	HP:0004332	Abnormality of lymphocytes		0	22	103	PSTPIP1,MAN2B1,FAS,CIITA,B2M,BTK,TCIRG1,TCN2,CASP8,CD40,NOD2,HLA-DRB1,CLN3,WAS,HLA-DQB1,HLA-DQA1,IL2RG,SP110,DCLRE1C,LIPA,CXCR4,RAB27A
Human Phenotype	HP:0001903	Anemia		0.000598	22	172	FCGR3A,FCGR2B,ACVRL1,SLC7A7,PSTPIP1,FAS,TGFB1,GLA,TBXAS1,TCIRG1,TCN2,TF,GPX1,STAT4,LYST,WAS,HLA-DQB1,HLA-DQA1,DCLRE1C,TREX1,ITGAX,ENG
Human Phenotype	HP:0002240	Hepatomegaly		0.001049	20	156	SLC7A7,MAN2B1,APOC2,MEFV,FAS,TCIRG1,NCF2,CTSA,PPARG,NOD2,LYST,HEXB,HLA-DRB1,IL2RG,DCLRE1C,CYBB,TREX1,LYZ,LPL,LIPA
Human Phenotype	HP:0001744	Splenomegaly		5.4e-05	19	116	SLC7A7,MAN2B1,APOC2,MEFV,FAS,TCIRG1,NCF2,CASP8,CTSA,NOD2,LYST,HEXB,HLA-DRB1,DCLRE1C,CYBB,TREX1,LYZ,LPL,LIPA
Human Phenotype	HP:0001743	Abnormality of the spleen		0.000434	19	135	SLC7A7,MAN2B1,APOC2,MEFV,FAS,TCIRG1,NCF2,CASP8,CTSA,NOD2,LYST,HEXB,HLA-DRB1,DCLRE1C,CYBB,TREX1,LYZ,LPL,LIPA
Human Phenotype	HP:0001872	Abnormality of thrombocytes		0.000525	19	137	FCGR3A,FCGR2B,SLC7A7,PSTPIP1,FAS,TBXAS1,TCIRG1,TCN2,CD36,NOS3,STAT4,LYST,WAS,HLA-DQB1,HLA-DQA1,DCLRE1C,KCNQ1,TREX1,ITGAX
Human Phenotype	HP:0001873	Thrombocytopenia		0.001068	16	112	FCGR3A,FCGR2B,SLC7A7,PSTPIP1,FAS,TBXAS1,TCIRG1,TCN2,CD36,NOS3,STAT4,LYST,WAS,DCLRE1C,TREX1,ITGAX
Human Phenotype	HP:0003346	Abnormal immunological laboratory finding		0	15	51	FCGR3A,FCGR2B,FAS,CIITA,BTK,TCN2,CD40,STAT4,WAS,IL2RG,SP110,DCLRE1C,TREX1,ITGAX,CXCR4
Human Phenotype	HP:0002846	Abnormality of B-cells		1e-06	15	56	MAN2B1,B2M,BTK,TCN2,CASP8,CD40,NOD2,HLA-DRB1,WAS,HLA-DQB1,HLA-DQA1,IL2RG,SP110,DCLRE1C,CXCR4
Human Phenotype	HP:0003549	Abnormality of the soft tissues		5.5e-05	13	61	SH3BP2,SOX18,FLT4,GLA,NCF2,NOS3,PPARG,TYROBP,TRPS1,CYBB,INSR,LBR,NLRP3
Human Phenotype	HP:0002719	Recurrent infections		0.000245	13	70	MAN2B1,CIITA,BTK,NCF2,LYST,CTSC,WAS,IL2RG,DCLRE1C,CYBB,ITGB2,INSR,RAB27A
Human Phenotype	HP:0002718	Recurrent bacterial infections		2e-06	12	40	MAN2B1,CIITA,BTK,NCF2,LYST,CTSC,WAS,IL2RG,DCLRE1C,CYBB,ITGB2,RAB27A
Human Phenotype	HP:0002733	Abnormality of the lymph nodes		0	11	28	FAS,BTK,NCF2,CASP8,CD40,NOD2,LYST,HLA-DRB1,SP110,DCLRE1C,CYBB
Human Phenotype	HP:0004313	Reduced immunoglobulin levels		1e-06	11	32	MAN2B1,B2M,BTK,TCN2,CD40,WAS,HLA-DQB1,HLA-DQA1,IL2RG,SP110,CXCR4
Human Phenotype	HP:0001882	Leukopenia		0.000189	11	51	FCGR3A,FCGR2B,SLC7A7,PSTPIP1,TBXAS1,TCIRG1,TCN2,STAT4,LYST,TREX1,ITGAX
Human Phenotype	HP:0002788	Recurrent upper respiratory tract infections		0.000104	8	26	CIITA,TAP1,CASP8,WAS,IL2RG,TRPS1,DCLRE1C,CXCR4
Human Phenotype	HP:0002843	Abnormality of T-cells		0.000187	8	28	FAS,CIITA,CASP8,NOD2,HLA-DRB1,WAS,IL2RG,RAB27A
Human Phenotype	HP:0002716	Lymphadenopathy		0.000164	7	21	NCF2,CASP8,NOD2,LYST,HLA-DRB1,DCLRE1C,CYBB
Human Phenotype	HP:0008047	Abnormality of the vasculature of the eye		0.000228	7	22	ACVRL1,FZD4,CTSA,XYLT1,COL4A1,TREX1,ENG
Human Phenotype	HP:0003565	Elevated erythrocyte sedimentation rate		8e-06	6	10	MEFV,NOD2,HLA-DRB1,WAS,TREX1,NLRP3
Human Phenotype	HP:0002102	Pleuritis		0.000348	6	17	FCGR3A,FCGR2B,MEFV,STAT4,TREX1,ITGAX
Human Phenotype	HP:0001701	Pericarditis		0.000495	6	18	FCGR3A,FCGR2B,MEFV,STAT4,TREX1,ITGAX
Human Phenotype	HP:0003613	Phospholipid antibody positive		0.000495	6	18	FCGR3A,FCGR2B,FAS,STAT4,TREX1,ITGAX
Human Phenotype	HP:0000990	Hydrops		0.000688	6	19	SH3BP2,FLT4,TYROBP,TRPS1,LBR,NLRP3
Human Phenotype	HP:0002103	Abnormality of the pleura		0.000688	6	19	FCGR3A,FCGR2B,MEFV,STAT4,TREX1,ITGAX
Human Phenotype	HP:0003493	Antinuclear antibody positive		0.000688	6	19	FCGR3A,FCGR2B,FAS,STAT4,TREX1,ITGAX
Human Phenotype	HP:0002754	Osteomyelitis		0.000688	6	19	TCIRG1,NCF2,STAT1,IFNGR1,IFNGR2,CYBB
Human Phenotype	HP:0002303	Cognitive decline		0.000933	6	20	CIITA,PPT1,HLA-DRB1,HLA-DQB1,LRRK2,PTPRC
Human Phenotype	HP:0001433	Hepatosplenomegaly		0.000463	5	12	CTSA,HEXB,TREX1,LPL,LIPA
Human Phenotype	HP:0001444	Autosomal dominant somatic cell mutation		0.000419	4	7	CCND1,P2RX7,ARL11,LYL1
Human Phenotype	HP:0001891	Iron deficiency anemia		0.000798	4	8	FAS,WAS,HLA-DQB1,HLA-DQA1
Human Phenotype	HP:0000019	Hesitancy		0.000798	4	8	CIITA,HLA-DRB1,HLA-DQB1,PTPRC
Human Phenotype	HP:0002963	Abnormal delayed hypersensitivity skin test		0.000798	4	8	FAS,CIITA,WAS,RAB27A
Human Phenotype	HP:0002249	Melena		0.000229	3	3	ACVRL1,WAS,ENG
Human Phenotype	HP:0002248	Hematemesis		0.000229	3	3	ACVRL1,WAS,ENG
Human Phenotype	HP:0001231	Abnormalities of the fingernails		0.000229	3	3	ACVRL1,ENG,LAMA3
Human Phenotype	HP:0002608	Celiac disease		0.000876	3	4	HLA-DQB1,HLA-DQA1,ENG
Mouse Phenotype	MP:0001790	abnormal immune system physiology		0	323	1458	IL18RAP,FCER1G,PTK2B,SLPI,CLEC4E,ACP5,SLC11A1,FCGR1A,FCGR2B,FCGR2A,FGR,MARCKSL1,TNFSF10,SASH3,KLHL6,SIRPA,FES,TRAFD1,IL21R,MALT1,SIGLEC1,RASSF5,MYO1F,FGL2,SKAP2,ADORA2A,SH3BP2,SELL,SELPLG,IRGM,MSR1,TICAM2,MX2,CYSLTR1,SKIL,AHR,ETS1,MECOM,ZC3H12A,ABCD2,ALOX5AP,RSAD2,AOAH,PSTPIP2,S100A9,CCRL2,GAPT,MAP3K14,MAP3K1,NCF1C,MEFV,MEF2C,PGLYRP1,BIRC3,DDX58,MAP4K1,CORO1A,FYB,ARG1,FYN,CCL5,MCL1,FAS,ARRB2,FLI1…
Mouse Phenotype	MP:0002420	abnormal adaptive immunity		0	273	955	IL18RAP,FCER1G,PTK2B,SLPI,CLEC4E,ACP5,SLC11A1,FCGR1A,FCGR2B,FCGR2A,FGR,MARCKSL1,TNFSF10,SASH3,KLHL6,SIRPA,FES,IL21R,MALT1,SIGLEC1,RASSF5,MYO1F,SKAP2,SH3BP2,SELL,SELPLG,MSR1,SKIL,AHR,ETS1,ZC3H12A,ALOX5AP,RSAD2,PSTPIP2,S100A9,GAPT,MAP3K14,NCF1C,MEFV,MEF2C,PGLYRP1,BIRC3,DDX58,MAP4K1,CORO1A,FYB,ARG1,FYN,CCL5,MCL1,FAS,ARRB2,FLI1,CIITA,FLT1,ARHGDIB,RHOG,IL17RA,FPR1,MMP9,VAV3,TGFB1,B2M,THBS1,THBD,MARCH1…
Mouse Phenotype	MP:0001819	abnormal immune cell physiology		0	272	952	IL18RAP,FCER1G,PTK2B,SLPI,CLEC4E,ACP5,SLC11A1,FCGR1A,FCGR2B,FCGR2A,FGR,MARCKSL1,TNFSF10,SASH3,SIRPA,FES,IL21R,MALT1,SIGLEC1,RASSF5,MYO1F,SKAP2,SH3BP2,SELL,SELPLG,MSR1,SKIL,AHR,ETS1,ZC3H12A,ALOX5AP,RSAD2,PSTPIP2,S100A9,GAPT,MAP3K14,NCF1C,MEFV,MEF2C,PGLYRP1,BIRC3,DDX58,MAP4K1,CORO1A,FYB,ARG1,FYN,CCL5,MCL1,FAS,ARRB2,FLI1,CIITA,FLT1,ARHGDIB,RHOG,IL17RA,FPR1,MMP9,VAV3,TGFB1,B2M,THBS1,THBD,MARCH1,RASGR…
Mouse Phenotype	MP:0002421	abnormal cell-mediated immunity		0	272	952	IL18RAP,FCER1G,PTK2B,SLPI,CLEC4E,ACP5,SLC11A1,FCGR1A,FCGR2B,FCGR2A,FGR,MARCKSL1,TNFSF10,SASH3,SIRPA,FES,IL21R,MALT1,SIGLEC1,RASSF5,MYO1F,SKAP2,SH3BP2,SELL,SELPLG,MSR1,SKIL,AHR,ETS1,ZC3H12A,ALOX5AP,RSAD2,PSTPIP2,S100A9,GAPT,MAP3K14,NCF1C,MEFV,MEF2C,PGLYRP1,BIRC3,DDX58,MAP4K1,CORO1A,FYB,ARG1,FYN,CCL5,MCL1,FAS,ARRB2,FLI1,CIITA,FLT1,ARHGDIB,RHOG,IL17RA,FPR1,MMP9,VAV3,TGFB1,B2M,THBS1,THBD,MARCH1,RASGR…
Mouse Phenotype	MP:0002429	abnormal blood cell morphology/development		0	270	1367	FCER1G,SLC14A1,FERMT3,SLPI,CLEC4E,SLC11A1,FCGR1A,FCGR2B,FCGR2A,FGR,TNFSF10,SASH3,KLHL6,ACVRL1,SIRPA,FES,IL21R,MALT1,SIGLEC1,RASSF5,SKAP2,ERG,SH3BP2,SELL,SELPLG,SLA,MX2,SKIL,AHR,ETS1,ETV6,MECOM,ZC3H12A,CFLAR,ABCD2,ST3GAL1,RSAD2,PSTPIP2,MAN2B1,GAPT,MAP3K14,MEF2C,BIRC3,DDX58,MAP4K1,CORO1A,FYB,FYN,CCL5,MCL1,FAS,FLI1,CIITA,FLT3,ARHGDIB,RHOG,IL17RA,KITLG,MFNG,ATP1A3,DLL4,EXOC6,CLEC10A,TGFBI,VAV3,TGFB1,…
Mouse Phenotype	MP:0002123	abnormal hematopoiesis		0	269	1353	FCER1G,SLC14A1,FERMT3,SLPI,CLEC4E,SLC11A1,FCGR1A,FCGR2B,FCGR2A,FGR,TNFSF10,SASH3,KLHL6,ACVRL1,SIRPA,FES,IL21R,MALT1,SIGLEC1,RASSF5,SKAP2,ERG,SH3BP2,SELL,SELPLG,SLA,MX2,SKIL,AHR,ETS1,ETV6,MECOM,ZC3H12A,CFLAR,ABCD2,ST3GAL1,RSAD2,PSTPIP2,MAN2B1,GAPT,MAP3K14,MEF2C,BIRC3,DDX58,MAP4K1,CORO1A,FYB,FYN,CCL5,MCL1,FAS,FLI1,CIITA,FLT3,ARHGDIB,RHOG,IL17RA,KITLG,MFNG,ATP1A3,DLL4,EXOC6,CLEC10A,TGFBI,VAV3,TGFB1,…
Mouse Phenotype	MP:0000685	abnormal immune system morphology		0	268	1350	FCER1G,SLC14A1,SLPI,CLEC4E,SLC11A1,FCGR1A,FCGR2B,FCGR2A,FGR,TNFSF10,SASH3,KLHL6,SIRPA,FES,IL21R,MALT1,SIGLEC1,RASSF5,SKAP2,ERG,SH3BP2,SELL,SELPLG,SOX18,MSR1,SLA,MX2,SKIL,AHR,ETS1,ETV6,MECOM,ZC3H12A,CFLAR,ABCD2,ST3GAL1,SLC7A7,RSAD2,PSTPIP2,MAN2B1,GAPT,MAP3K14,MEF2C,BIRC3,DDX58,MAP4K1,CORO1A,FYB,FYN,CCL5,MCL1,FAS,FLI1,CIITA,FLT3,ARHGDIB,FLT4,RHOG,IL17RA,KITLG,MFNG,ATP1A3,DLL4,EXOC6,CLEC10A,TGFBI,VA…
Mouse Phenotype	MP:0002442	abnormal leukocyte physiology		0	267	936	IL18RAP,FCER1G,PTK2B,SLPI,CLEC4E,ACP5,SLC11A1,FCGR1A,FCGR2B,FCGR2A,FGR,MARCKSL1,TNFSF10,SASH3,SIRPA,FES,IL21R,MALT1,SIGLEC1,RASSF5,MYO1F,SKAP2,SH3BP2,SELL,SELPLG,MSR1,SKIL,AHR,ETS1,ZC3H12A,ALOX5AP,RSAD2,PSTPIP2,S100A9,GAPT,MAP3K14,NCF1C,MEFV,MEF2C,PGLYRP1,BIRC3,DDX58,MAP4K1,CORO1A,FYB,ARG1,FYN,CCL5,MCL1,FAS,ARRB2,FLI1,CIITA,FLT1,ARHGDIB,RHOG,IL17RA,FPR1,VAV3,TGFB1,B2M,THBS1,THBD,MARCH1,RASGRP3,TL…
Mouse Phenotype	MP:0000716	abnormal immune system cell morphology		0	248	1101	FCER1G,SLPI,CLEC4E,SLC11A1,FCGR1A,FCGR2B,FCGR2A,FGR,TNFSF10,SASH3,KLHL6,SIRPA,FES,IL21R,MALT1,SIGLEC1,RASSF5,SKAP2,ERG,SH3BP2,SELL,SELPLG,SLA,MX2,SKIL,AHR,ETS1,ETV6,MECOM,ZC3H12A,CFLAR,ABCD2,ST3GAL1,RSAD2,MAN2B1,GAPT,MAP3K14,MEF2C,BIRC3,DDX58,MAP4K1,CORO1A,FYB,FYN,CCL5,MCL1,FAS,FLI1,CIITA,FLT3,ARHGDIB,RHOG,IL17RA,KITLG,MFNG,ATP1A3,DLL4,CLEC10A,TGFBI,VAV3,TGFB1,B2M,THBS1,MARCH1,RASGRP3,TLR2,TNFAIP…
Mouse Phenotype	MP:0008246	abnormal leukocyte morphology		0	247	1090	FCER1G,SLPI,CLEC4E,FCGR1A,FCGR2B,FCGR2A,FGR,TNFSF10,SASH3,KLHL6,SIRPA,FES,IL21R,MALT1,SIGLEC1,RASSF5,SKAP2,ERG,SH3BP2,SELL,SELPLG,SLA,MX2,SKIL,AHR,ETS1,ETV6,MECOM,ZC3H12A,CFLAR,ABCD2,ST3GAL1,RSAD2,MAN2B1,GAPT,MAP3K14,MEF2C,BIRC3,DDX58,MAP4K1,CORO1A,FYB,FYN,CCL5,MCL1,FAS,FLI1,CIITA,FLT3,ARHGDIB,RHOG,IL17RA,KITLG,MFNG,ATP1A3,DLL4,CLEC10A,TGFBI,VAV3,TGFB1,B2M,THBS1,MARCH1,RASGRP3,TLR2,TNFAIP3,TNFRSF…
Mouse Phenotype	MP:0008247	abnormal mononuclear leukocyte morphology		0	232	991	FCER1G,SLPI,CLEC4E,FCGR2B,FGR,TNFSF10,SASH3,KLHL6,SIRPA,FES,IL21R,MALT1,SIGLEC1,RASSF5,SKAP2,ERG,SH3BP2,SELL,SELPLG,SLA,MX2,SKIL,AHR,ETS1,ETV6,ZC3H12A,CFLAR,ABCD2,ST3GAL1,RSAD2,MAN2B1,GAPT,MAP3K14,BIRC3,DDX58,MAP4K1,CORO1A,FYB,FYN,CCL5,MCL1,FAS,FLI1,CIITA,FLT3,ARHGDIB,RHOG,KITLG,MFNG,ATP1A3,DLL4,CLEC10A,TGFBI,VAV3,TGFB1,B2M,THBS1,RASGRP3,TLR2,TNFAIP3,TNFRSF1B,CEACAM1,TNF,CCND1,BCL6,BST1,IKZF1,ZEB…
Mouse Phenotype	MP:0001845	abnormal inflammatory response		0	212	934	IL18RAP,FCER1G,PTK2B,SLPI,CLEC4E,SLC11A1,FCGR1A,FCGR2B,FGR,TNFSF10,SASH3,FES,TRAFD1,IL21R,MALT1,ADORA2A,SH3BP2,SELL,SELPLG,IRGM,MSR1,TICAM2,CYSLTR1,AHR,MECOM,ZC3H12A,ABCD2,ALOX5AP,RSAD2,PSTPIP2,S100A9,MAP3K14,MAP3K1,NCF1C,MEFV,BIRC3,DDX58,MAP4K1,CORO1A,FYB,FYN,CCL5,FAS,ARRB2,CIITA,ARHGDIB,MET,IL17RA,KITLG,MMP9,VAV3,TGFB1,B2M,THBS1,THBD,TLR2,TLR1,NOD1,TNFAIP3,TNFRSF1B,CFB,CEACAM1,TNF,BCL2A1,CLEC7A…
Mouse Phenotype	MP:0002619	abnormal lymphocyte morphology		0	207	851	FCER1G,SLPI,CLEC4E,TNFSF10,SASH3,KLHL6,SIRPA,FES,IL21R,MALT1,SIGLEC1,RASSF5,SKAP2,ERG,SH3BP2,SELL,SELPLG,SLA,SKIL,ETS1,ETV6,ZC3H12A,CFLAR,ST3GAL1,RSAD2,GAPT,MAP3K14,DDX58,MAP4K1,CORO1A,FYB,FYN,CCL5,MCL1,FAS,FLI1,CIITA,FLT3,ARHGDIB,RHOG,MFNG,DLL4,CLEC10A,TGFBI,VAV3,TGFB1,B2M,THBS1,RASGRP3,TLR2,TNFAIP3,TNFRSF1B,CEACAM1,TNF,CCND1,BCL6,BST1,IKZF1,ZEB1,BTK,TCIRG1,KLF2,CMAH,C3AR1,GCNT2,GCNT1,MYD88,PELI…
Mouse Phenotype	MP:0002398	abnormal bone marrow cell morphology/development		0	202	895	FCER1G,SLPI,TNFSF10,SASH3,KLHL6,SIRPA,FES,IL21R,MALT1,RASSF5,SKAP2,ERG,SH3BP2,SELL,SELPLG,SLA,SKIL,ETS1,ETV6,MECOM,ZC3H12A,RSAD2,GAPT,MAP3K14,MEF2C,DDX58,MAP4K1,CORO1A,FYB,FYN,CCL5,MCL1,FAS,FLI1,CIITA,FLT3,ARHGDIB,RHOG,KITLG,DLL4,EXOC6,CLEC10A,TGFBR1,VAV3,TGFB1,B2M,THBS1,THBD,TNFRSF1B,CEACAM1,CCND1,BCL6,BST1,IKZF1,ZFP36L2,ZEB1,BTK,TCIRG1,KLF2,CMAH,C3AR1,TF,GCNT1,MYD88,PELI1,STK4,DGKZ,GRAP,HCK,GPR…
Mouse Phenotype	MP:0002723	abnormal immune serum protein physiology		0	201	674	IL18RAP,FCER1G,SLPI,CLEC4E,SLC11A1,FCGR1A,FCGR2B,FGR,TNFSF10,SASH3,TRAFD1,IL21R,MALT1,SIGLEC1,SKAP2,ADORA2A,SH3BP2,SELPLG,IRGM,MSR1,TICAM2,AHR,ZC3H12A,RSAD2,PSTPIP2,S100A9,GAPT,MAP3K14,BIRC3,DDX58,MAP4K1,CORO1A,FYB,FYN,CCL5,FAS,ARRB2,FLI1,CIITA,ARHGDIB,RHOG,IL17RA,VAV3,TGFB1,B2M,THBS1,THBD,RASGRP3,TLR2,TLR1,NOD1,TNFAIP3,TNFRSF1B,CFB,CEACAM1,TNF,CLEC7A,BCL6,BST1,TLR6,BTK,TCIRG1,KLF2,CMAH,P2RX7,C3A…
Mouse Phenotype	MP:0000217	abnormal leukocyte cell number		0	194	877	FCER1G,CLEC4E,FCGR2B,FCGR2A,SASH3,KLHL6,SIRPA,FES,IL21R,MALT1,SIGLEC1,RASSF5,ERG,SH3BP2,SELL,SELPLG,SLA,ETS1,ETV6,ZC3H12A,CFLAR,ST3GAL1,GAPT,MAP3K14,MEF2C,BIRC3,DDX58,CORO1A,FYB,FYN,CCL5,MCL1,FAS,FLI1,CIITA,FLT3,ARHGDIB,IL17RA,KITLG,DLL4,CLEC10A,TGFBI,VAV3,TGFB1,B2M,THBS1,RASGRP3,TLR2,TNFAIP3,TNF,BCL6,BST1,IKZF1,ZFP36L2,ZEB1,BTK,TCIRG1,KLF2,CMAH,P2RX7,C3AR1,GCNT2,GCNT1,MYD88,STK4,DGKZ,GRAP,HCK,AD…
Mouse Phenotype	MP:0002452	abnormal antigen presenting cell physiology		0	191	627	FCER1G,PTK2B,SLPI,CLEC4E,ACP5,SLC11A1,FCGR1A,FCGR2B,FCGR2A,FGR,MARCKSL1,TNFSF10,SASH3,SIRPA,FES,IL21R,MALT1,SIGLEC1,RASSF5,SKAP2,SH3BP2,SELL,MSR1,AHR,ETS1,ZC3H12A,RSAD2,PSTPIP2,GAPT,MAP3K14,NCF1C,MEFV,BIRC3,DDX58,MAP4K1,CORO1A,ARG1,FYN,MCL1,FAS,FLI1,CIITA,FLT1,ARHGDIB,RHOG,MMP9,VAV3,B2M,THBS1,MARCH1,RASGRP3,TLR2,TLR1,NOD1,TNF,CLEC7A,BCL6,BST1,IKZF1,TLR6,BTK,TCIRG1,KLF2,CMAH,P2RX4,P2RX7,C3AR1,MYD8…
Mouse Phenotype	MP:0003945	abnormal lymphocyte physiology		0	188	703	FCER1G,SLPI,FCGR1A,FCGR2B,TNFSF10,SASH3,IL21R,MALT1,SIGLEC1,SKAP2,SH3BP2,SELL,MSR1,SKIL,ETS1,ZC3H12A,RSAD2,PSTPIP2,GAPT,MAP3K14,BIRC3,MAP4K1,CORO1A,FYB,FYN,CCL5,MCL1,FAS,ARRB2,FLI1,CIITA,ARHGDIB,RHOG,TGFB1,B2M,MARCH1,RASGRP3,TLR2,TLR1,TNFRSF1B,CEACAM1,TNF,BCL6,BST1,IKZF1,BTK,TCIRG1,KLF2,CMAH,C3AR1,MYD88,PELI1,STK10,STK4,DGKZ,GRAP,GPR132,CBL,NCKAP1L,SYK,HCLS1,TAP1,CASP1,CASP8,CD40,CD38,CD37,NEDD9,…
Mouse Phenotype	MP:0002414	abnormal myeloblast morphology/development		0	176	684	FCER1G,SLPI,TNFSF10,SASH3,KLHL6,FES,IL21R,MALT1,RASSF5,SKAP2,ERG,SH3BP2,SELL,SELPLG,SLA,SKIL,ETS1,ETV6,MECOM,ZC3H12A,RSAD2,GAPT,MAP3K14,MEF2C,DDX58,MAP4K1,CORO1A,FYB,FYN,CCL5,MCL1,FAS,FLI1,CIITA,FLT3,ARHGDIB,RHOG,DLL4,VAV3,TGFB1,B2M,THBS1,TNFRSF1B,CEACAM1,CCND1,BCL6,BST1,IKZF1,ZEB1,BTK,KLF2,CMAH,C3AR1,GCNT1,MYD88,PELI1,STK4,DGKZ,GRAP,HCK,GPR132,CCND2,CBL,NCKAP1L,SYK,HCLS1,CBFA2T3,TAP1,CASP8,CD40,…
Mouse Phenotype	MP:0005460	abnormal leukopoiesis		0	173	680	FCER1G,SLPI,SLC11A1,TNFSF10,SASH3,KLHL6,FES,IL21R,MALT1,RASSF5,SKAP2,ERG,SH3BP2,SELL,SLA,SKIL,ETS1,ETV6,MECOM,ZC3H12A,RSAD2,GAPT,MAP3K14,MEF2C,DDX58,MAP4K1,CORO1A,FYB,FYN,CCL5,MCL1,FAS,FLI1,CIITA,FLT3,ARHGDIB,RHOG,IL17RA,DLL4,VAV3,TGFB1,B2M,TNFRSF1B,CEACAM1,TNF,CCND1,BCL6,BST1,IKZF1,ZEB1,BTK,KLF2,CMAH,C3AR1,GCNT1,MYD88,PELI1,STK4,DGKZ,GRAP,GPR132,CCND2,CBL,NCKAP1L,SYK,HCLS1,CBFA2T3,TAP1,CASP8,CD4…
Mouse Phenotype	MP:0005385	cardiovascular system phenotype		0.000297	168	1402	FCER1G,FERMT3,PTK2B,ABCA3,CLEC4E,SLC12A2,FCGR2B,FGR,SORL1,ACVRL1,FES,FGL2,ADORA2A,ADRBK1,SELL,SOX18,APLNR,MSR1,CYSLTR1,AHR,ETS1,ETS2,ETV6,MECOM,FABP4,F13A1,CFLAR,APLN,F10,MAP3K1,NCF1C,MEF2C,FAS,FLI1,FLT1,FLT4,MEST,KITLG,DLL4,MMP9,ATP2A3,ROBO4,TGFBR1,VAV3,TGFB1,B2M,THBS1,THBD,EGFL7,TIE1,DLC1,COL18A1,NRARP,TNF,CCND1,BCL6,ZFP36L2,ZFP36L1,ZEB1,KLF2,P2RX4,RAMP2,FZD4,HIST1H1C,HCK,F11R,GPR132,ADAM17,CCN…
Mouse Phenotype	MP:0009642	abnormal blood homeostasis		0.0001	167	1365	FCER1G,SLC14A1,FERMT3,ABCA3,SLPI,TRAFD1,IL21R,FGL2,ADORA2A,SH3BP2,SELL,SELPLG,SOX18,IRGM,MSR1,ST3GAL5,AHR,IQGAP2,FABP4,F13A1,F10,GPIHBP1,SLC7A7,SLC7A11,SAT1,S100A9,APOBEC1,MAP3K14,MEOX1,ARG1,FAS,ARRB2,CIITA,ARHGDIB,ARG2,KITLG,EXOC6,VAV3,TGFB1,THBS1,THBD,DYSF,GK,TLR2,TNFRSF1B,CFB,TNF,TBXAS1,ZEB1,BTK,TCIRG1,FZD4,C3AR1,GCNT2,TF,MYD88,PELI1,HCK,ADAM17,HDC,CBL,NCKAP1L,CAMKK2,CAV1,CASP1,CASP4,RGS5,CD38…
Mouse Phenotype	MP:0002501	abnormal inflammatory mediator physiology		0	163	497	IL18RAP,FCER1G,SLPI,CLEC4E,SLC11A1,FGR,TNFSF10,SASH3,TRAFD1,IL21R,MALT1,ADORA2A,SH3BP2,SELPLG,IRGM,MSR1,TICAM2,AHR,ZC3H12A,RSAD2,PSTPIP2,S100A9,MAP3K14,BIRC3,DDX58,MAP4K1,CORO1A,FYB,FYN,CCL5,FAS,ARRB2,CIITA,ARHGDIB,IL17RA,VAV3,TGFB1,B2M,THBS1,THBD,TLR2,TLR1,NOD1,TNFAIP3,TNFRSF1B,CEACAM1,TNF,CLEC7A,BCL6,TLR6,KLF2,CMAH,P2RX7,C3AR1,MYD88,PELI1,STK4,DGKZ,HCK,GPR65,ADAM17,CBL,NCKAP1L,CASP1,CASP4,CD36,…
Mouse Phenotype	MP:0002445	abnormal mononuclear leukocyte differentiation		0	163	634	FCER1G,SLPI,TNFSF10,SASH3,KLHL6,FES,IL21R,MALT1,RASSF5,SKAP2,ERG,SH3BP2,SELL,SLA,SKIL,ETS1,ETV6,ZC3H12A,RSAD2,GAPT,MAP3K14,DDX58,MAP4K1,CORO1A,FYB,FYN,CCL5,MCL1,FAS,FLI1,CIITA,FLT3,ARHGDIB,RHOG,DLL4,VAV3,TGFB1,B2M,TNFRSF1B,CEACAM1,CCND1,BCL6,BST1,IKZF1,ZEB1,BTK,KLF2,CMAH,C3AR1,GCNT1,MYD88,PELI1,STK4,DGKZ,GRAP,GPR132,CCND2,CBL,NCKAP1L,SYK,HCLS1,CBFA2T3,TAP1,CASP8,CD40,CD80,CD86,CD7,NFATC1,SPN,NFKB…
Mouse Phenotype	MP:0000717	abnormal lymphocyte cell number		0	163	688	FCER1G,CLEC4E,SASH3,KLHL6,SIRPA,FES,IL21R,MALT1,SIGLEC1,RASSF5,ERG,SH3BP2,SELL,SELPLG,SLA,ETS1,ETV6,ZC3H12A,CFLAR,ST3GAL1,GAPT,MAP3K14,DDX58,CORO1A,FYB,FYN,CCL5,MCL1,FAS,FLI1,CIITA,FLT3,ARHGDIB,DLL4,CLEC10A,TGFBI,VAV3,TGFB1,B2M,THBS1,RASGRP3,TLR2,TNFAIP3,TNF,BST1,IKZF1,ZEB1,BTK,TCIRG1,KLF2,CMAH,C3AR1,GCNT2,MYD88,STK4,DGKZ,GRAP,ADAM17,CBL,NCKAP1L,SYK,HCLS1,CBFA2T3,TAP1,RGS5,CASP8,CD40,NEDD9,CD80,C…
Mouse Phenotype	MP:0002401	abnormal lymphopoiesis		0	157	624	FCER1G,SLPI,TNFSF10,SASH3,KLHL6,FES,IL21R,MALT1,RASSF5,SKAP2,ERG,SH3BP2,SELL,SLA,SKIL,ETS1,ETV6,ZC3H12A,RSAD2,GAPT,MAP3K14,DDX58,MAP4K1,CORO1A,FYB,FYN,CCL5,MCL1,FAS,FLI1,CIITA,FLT3,ARHGDIB,RHOG,DLL4,VAV3,TGFB1,B2M,TNFRSF1B,CEACAM1,CCND1,BCL6,BST1,IKZF1,ZEB1,BTK,KLF2,CMAH,C3AR1,GCNT1,MYD88,PELI1,STK4,DGKZ,GRAP,GPR132,CCND2,CBL,NCKAP1L,SYK,HCLS1,CBFA2T3,TAP1,CASP8,CD40,CD80,CD86,CD7,NFATC1,SPN,NFKB…
Mouse Phenotype	MP:0000221	decreased leukocyte cell number		0	155	658	FCER1G,CLEC4E,SASH3,KLHL6,SIRPA,FES,IL21R,MALT1,SIGLEC1,RASSF5,ERG,SH3BP2,SELL,SLA,ETS1,ETV6,CFLAR,ST3GAL1,MAP3K14,BIRC3,DDX58,CORO1A,FYB,FYN,CCL5,MCL1,FAS,FLI1,CIITA,FLT3,ARHGDIB,IL17RA,KITLG,DLL4,CLEC10A,VAV3,TGFB1,B2M,THBS1,RASGRP3,TNF,BST1,IKZF1,ZFP36L2,ZEB1,BTK,TCIRG1,KLF2,CMAH,C3AR1,GCNT2,MYD88,STK4,DGKZ,HCK,ADAM17,HDC,CBL,NCKAP1L,SYK,HCLS1,CBFA2T3,TAP1,RGS5,CASP8,CD40,NEDD9,CD34,CD80,CD86,…
Mouse Phenotype	MP:0000237	decreased blood cell number		0	155	665	FCER1G,CLEC4E,SASH3,KLHL6,SIRPA,FES,IL21R,MALT1,SIGLEC1,RASSF5,ERG,SH3BP2,SELL,SLA,ETS1,ETV6,CFLAR,ST3GAL1,MAP3K14,BIRC3,DDX58,CORO1A,FYB,FYN,CCL5,MCL1,FAS,FLI1,CIITA,FLT3,ARHGDIB,IL17RA,KITLG,DLL4,CLEC10A,VAV3,TGFB1,B2M,THBS1,RASGRP3,TNF,BST1,IKZF1,ZFP36L2,ZEB1,BTK,TCIRG1,KLF2,CMAH,C3AR1,GCNT2,MYD88,STK4,DGKZ,HCK,ADAM17,HDC,CBL,NCKAP1L,SYK,HCLS1,CBFA2T3,TAP1,RGS5,CASP8,CD40,NEDD9,CD34,CD80,CD86,…
Mouse Phenotype	MP:0008037	abnormal T cell morphology		0	154	644	FCER1G,TNFSF10,SASH3,SIRPA,IL21R,MALT1,SIGLEC1,RASSF5,SELL,SLA,SKIL,ETS1,ZC3H12A,CFLAR,ST3GAL1,RSAD2,MAP3K14,DDX58,MAP4K1,CORO1A,FYB,FYN,CCL5,MCL1,FAS,FLI1,CIITA,FLT3,ARHGDIB,DLL4,CLEC10A,VAV3,TGFB1,B2M,THBS1,TLR2,TNFRSF1B,CEACAM1,TNF,IKZF1,ZEB1,TCIRG1,KLF2,C3AR1,MYD88,STK4,DGKZ,GRAP,GPR132,ADAM17,CBL,NCKAP1L,SYK,HCLS1,TAP1,CASP1,CASP8,CD38,CD80,CD86,CD7,NFATC1,SPN,NFKBIE,SPI1,NFKBIA,NFKB1,SEMA4D…
Mouse Phenotype	MP:0005372	life span-post-weaning/aging		0.000344	150	1232	FCER1G,SLPI,SLC11A1,FCGR2B,TNFSF10,ACVRL1,TRAFD1,FGL2,SH3BP2,SELPLG,MX2,SKIL,AHR,IQGAP2,ETV6,ZC3H12A,F13A1,SLC7A7,S100A9,MAP3K14,MAP3K1,NCF1C,DDX58,PGAP1,FYN,FAS,FLT3,ARHGDIB,MET,KITLG,MFNG,ATP1A3,TGFBI,TGFB1,B2M,THBS1,THBD,TLR2,TNFAIP3,CEACAM1,TNF,BCL2A1,CLEC7A,BCL6,IKZF1,ZEB1,TCIRG1,CMAH,FZD4,C3AR1,C5AR1,PELI1,HIST1H1C,HCK,ADAM17,CBL,CAV1,TAP1,CASP1,RGS5,CASP8,CD36,GPX1,CD14,NFE2L2,NFE2,SPI1,NF…
Mouse Phenotype	MP:0005428	abnormal clinical chemistry		0.001221	149	1256	FCER1G,ABCA3,FCGR2B,TRAFD1,IL21R,SH3BP2,SELL,SOX18,IRGM,MSR1,ST3GAL5,AHR,IQGAP2,FABP4,GPIHBP1,SLC7A7,SLC7A11,SAT1,S100A9,APOBEC1,MAP3K14,MEOX1,ARG1,FYN,FAS,ARRB2,CIITA,ARHGDIB,ARG2,EXOC6,VAV3,TGFB1,THBD,DYSF,GK,TLR2,TNFRSF1B,CFB,TNF,ZEB1,TCIRG1,FZD4,C3AR1,GCNT2,TF,MYD88,PELI1,HCK,ADAM17,HDC,CBL,NCKAP1L,CAMKK2,CAV1,CASP1,CASP4,RGS5,CD40,CD38,CD36,SCARB1,CD33,NCOA1,CD14,NFE2L2,NFIB,GPR4,NFKB1,TTC7A…
Mouse Phenotype	MP:0002722	abnormal immune system organ morphology		0	147	834	FCER1G,SLC14A1,SLC11A1,FCGR2B,TNFSF10,SASH3,KLHL6,FES,IL21R,MALT1,SIGLEC1,RASSF5,SH3BP2,SELL,MSR1,SKIL,AHR,ETS1,ZC3H12A,SLC7A7,PSTPIP2,MAN2B1,GAPT,MAP3K14,DDX58,CORO1A,FYN,MCL1,FAS,FLI1,CIITA,FLT3,ARHGDIB,FLT4,KITLG,MFNG,DLL4,EXOC6,TGFBI,TGFB1,B2M,THBD,TNF,CCND1,BCL6,IKZF1,ZFP36L2,ZEB1,BTK,TCIRG1,CMAH,RAMP2,GCNT1,C5AR1,HIST1H1C,STK4,HCK,GPR132,ADAM17,CBL,NCKAP1L,CBFA2T3,CASP8,CD40,NEDD9,CD34,CD80…
Mouse Phenotype	MP:0000179	abnormal blood chemistry		0.002055	142	1203	ABCA3,TRAFD1,IL21R,SH3BP2,SELL,SOX18,IRGM,MSR1,ST3GAL5,AHR,IQGAP2,FABP4,GPIHBP1,SLC7A7,SLC7A11,SAT1,S100A9,APOBEC1,MAP3K14,MEOX1,ARG1,FAS,ARRB2,CIITA,ARHGDIB,ARG2,EXOC6,VAV3,TGFB1,THBD,DYSF,GK,TLR2,TNFRSF1B,CFB,TNF,ZEB1,TCIRG1,FZD4,C3AR1,GCNT2,TF,MYD88,PELI1,HCK,ADAM17,HDC,CBL,NCKAP1L,CAMKK2,CAV1,CASP1,CASP4,RGS5,CD38,CD36,SCARB1,CD33,NCOA1,CD14,NFE2L2,NFIB,GPR4,NFKB1,TTC7A,NOS3,STAT4,STAT1,STAT5…
Mouse Phenotype	MP:0005016	decreased lymphocyte cell number		0	141	572	FCER1G,CLEC4E,SASH3,KLHL6,SIRPA,FES,IL21R,MALT1,SIGLEC1,RASSF5,ERG,SH3BP2,SELL,SLA,ETS1,ETV6,CFLAR,ST3GAL1,MAP3K14,DDX58,CORO1A,FYB,FYN,CCL5,MCL1,FAS,FLI1,CIITA,FLT3,ARHGDIB,DLL4,CLEC10A,VAV3,TGFB1,B2M,THBS1,RASGRP3,TNF,BST1,IKZF1,ZEB1,BTK,TCIRG1,KLF2,CMAH,C3AR1,GCNT2,MYD88,STK4,DGKZ,ADAM17,CBL,NCKAP1L,SYK,HCLS1,CBFA2T3,TAP1,RGS5,CASP8,CD40,NEDD9,CD80,CD86,NFATC1,NFKBIE,SPI1,NFKBIA,NFKB1,SEMA4D,S…
Mouse Phenotype	MP:0002419	abnormal innate immunity		0	138	369	FCER1G,PTK2B,SLPI,CLEC4E,ACP5,SLC11A1,FCGR1A,FCGR2B,FCGR2A,FGR,MARCKSL1,SIRPA,FES,SIGLEC1,MYO1F,SH3BP2,SELL,SELPLG,MSR1,AHR,ALOX5AP,NCF1C,MEFV,MEF2C,PGLYRP1,BIRC3,CORO1A,ARG1,FYN,MCL1,FAS,CIITA,FLT1,IL17RA,FPR1,VAV3,THBS1,THBD,TLR2,TLR1,NOD1,CFB,TNF,BCL2A1,CLEC7A,TLR6,BTK,TCIRG1,P2RX4,P2RX7,C3AR1,C5AR1,MYD88,HCK,GPR65,GPR132,ADAM17,NCF4,NCKAP1L,CASP1,ENTPD1,CD36,NCOA1,CD14,NFKBIA,NFKB1,SCARF1,NOS…
Mouse Phenotype	MP:0001544	abnormal cardiovascular system physiology		1e-06	137	987	FCER1G,FERMT3,PTK2B,ABCA3,SLC12A2,FCGR2B,SORL1,ACVRL1,FES,FGL2,ADORA2A,ADRBK1,SOX18,APLNR,MSR1,CYSLTR1,AHR,ETS1,ETS2,MECOM,FABP4,F13A1,CFLAR,APLN,F10,MAP3K1,NCF1C,MEF2C,FAS,FLI1,FLT4,KITLG,DLL4,MMP9,ATP2A3,ROBO4,VAV3,TGFB1,B2M,THBS1,THBD,EGFL7,TIE1,NRARP,TNF,BCL6,ZFP36L2,ZEB1,KLF2,P2RX4,RAMP2,FZD4,GPR132,ADAM17,NCKAP1L,SYK,CAV1,RGS5,CASP8,ENTPD1,CD36,SCARB1,NFE2L2,NFE2,NFATC1,GPR4,CDH5,NOS3,STAT1…
Mouse Phenotype	MP:0003009	abnormal cytokine secretion		0	135	413	IL18RAP,FCER1G,SLPI,CLEC4E,SLC11A1,FGR,TNFSF10,SASH3,TRAFD1,IL21R,MALT1,ADORA2A,SELPLG,MSR1,TICAM2,ZC3H12A,RSAD2,PSTPIP2,BIRC3,MAP4K1,CORO1A,FYB,FYN,CCL5,FAS,ARRB2,CIITA,IL17RA,VAV3,TGFB1,B2M,THBS1,TLR2,TLR1,NOD1,TNFAIP3,TNFRSF1B,CEACAM1,TNF,CLEC7A,TLR6,KLF2,CMAH,P2RX7,C3AR1,MYD88,PELI1,STK4,DGKZ,HCK,GPR65,ADAM17,CBL,NCKAP1L,CASP1,CD80,CD86,CD14,NFATC1,NFKB1,STAT4,STAT1,CD74,NOTCH1,NOTCH2,CHI3L1,…
Mouse Phenotype	MP:0002488	abnormal phagocyte physiology		0	133	338	FCER1G,PTK2B,SLPI,CLEC4E,ACP5,SLC11A1,FCGR1A,FCGR2B,FCGR2A,FGR,MARCKSL1,SIRPA,FES,SIGLEC1,MYO1F,SH3BP2,SELL,SELPLG,MSR1,AHR,ALOX5AP,NCF1C,MEFV,MEF2C,PGLYRP1,BIRC3,CORO1A,ARG1,FYN,MCL1,FAS,CIITA,FLT1,IL17RA,FPR1,VAV3,THBS1,TLR2,TLR1,NOD1,TNF,BCL2A1,CLEC7A,TLR6,BTK,TCIRG1,P2RX4,P2RX7,C3AR1,C5AR1,MYD88,HCK,GPR65,GPR132,ADAM17,NCF4,NCKAP1L,CASP1,ENTPD1,CD36,NCOA1,CD14,NFKBIA,NFKB1,SCARF1,NOS3,STAT1,C…
Mouse Phenotype	MP:0002127	abnormal cardiovascular system morphology		0.000651	132	1076	PTK2B,CLEC4E,FGR,ACVRL1,FES,ADRBK1,SELL,SOX18,MSR1,AHR,ETS1,ETS2,ETV6,MECOM,FABP4,CFLAR,APLN,F10,MAP3K1,MEF2C,FAS,FLI1,FLT1,FLT4,MEST,DLL4,MMP9,ROBO4,TGFBR1,VAV3,TGFB1,THBS1,THBD,EGFL7,TIE1,DLC1,COL18A1,NRARP,TNF,CCND1,BCL6,ZFP36L1,KLF2,P2RX4,RAMP2,FZD4,HIST1H1C,HCK,F11R,GPR132,ADAM17,CCND2,CBL,NCKAP1L,CAV1,RGS5,CASP8,ENTPD1,CD36,SCARB1,NFATC1,GPR4,TTC7A,CDH13,CDH5,NOS3,STAT1,NOTCH1,NOTCH4,NOTCH2…
Mouse Phenotype	MP:0000218	increased leukocyte cell number		0	128	556	FCER1G,FCGR2B,FCGR2A,FES,SIGLEC1,SH3BP2,SELL,SELPLG,ETS1,ZC3H12A,GAPT,MAP3K14,MEF2C,DDX58,CORO1A,FYN,MCL1,FAS,FLI1,CIITA,FLT3,ARHGDIB,KITLG,DLL4,TGFBI,TGFB1,B2M,THBS1,TLR2,TNFAIP3,TNF,BCL6,BST1,IKZF1,BTK,TCIRG1,KLF2,P2RX7,GCNT1,MYD88,DGKZ,GRAP,HCK,ADAM17,CBL,NCKAP1L,TAP1,CASP8,CD40,NEDD9,NFE2L2,CD7,NFE2,NFATC1,SPI1,NFKBIA,NFKB1,TTC7A,SEMA4D,STAT1,CD97,STAT5B,CD72,CD74,NOTCH1,CD48,NOD2,LYST,CCR5,P…
Mouse Phenotype	MP:0002444	abnormal T cell physiology		0	124	461	FCER1G,SASH3,IL21R,MALT1,SELL,SKIL,ETS1,MAP3K14,BIRC3,MAP4K1,CORO1A,FYB,FYN,CCL5,MCL1,FAS,CIITA,ARHGDIB,RHOG,TGFB1,B2M,TNFRSF1B,CEACAM1,TNF,BCL6,IKZF1,CMAH,C3AR1,MYD88,STK10,STK4,DGKZ,GRAP,GPR132,CBL,NCKAP1L,HCLS1,TAP1,CASP1,CASP8,CD38,NEDD9,CD80,CD86,NFATC1,SPN,NFKBIE,NFKBIA,NFKB1,STAT4,STAT1,STAT5B,CD74,NOTCH1,CD48,CD44,NOTCH2,CHI3L1,LYST,GIMAP4,CEBPB,CTSC,SEMA4A,CCR5,WIPF1,LAT2,HLA-G,WAS,HLA-D…
Mouse Phenotype	MP:0002459	abnormal B cell physiology		0	121	420	FCER1G,SLPI,FCGR1A,FCGR2B,TNFSF10,SASH3,IL21R,MALT1,SIGLEC1,SKAP2,SH3BP2,MSR1,ETS1,ZC3H12A,RSAD2,PSTPIP2,GAPT,MAP3K14,FYN,MCL1,FAS,FLI1,CIITA,ARHGDIB,RHOG,B2M,MARCH1,RASGRP3,TLR2,TLR1,TNF,BCL6,BST1,IKZF1,BTK,TCIRG1,KLF2,CMAH,C3AR1,MYD88,PELI1,GPR132,SYK,HCLS1,CASP8,CD40,CD37,NEDD9,CD80,CD86,NFATC1,NFKBIE,SPI1,NFKBIA,NFKB1,SEMA4D,STAT1,CD72,CD74,CHI3L1,PPARG,NOD2,LYST,POU2F2,CEBPB,CCR5,PRKCD,PRKCB…
Mouse Phenotype	MP:0005025	abnormal response to infection		0	120	382	SLPI,CLEC4E,SLC11A1,FCGR1A,FGR,TNFSF10,FES,TRAFD1,IL21R,FGL2,IRGM,MSR1,MX2,AHR,S100A9,MAP3K14,NCF1C,PGLYRP1,DDX58,CORO1A,ARG1,FAS,CIITA,IL17RA,FPR1,B2M,TLR2,TLR1,NOD1,TNFRSF1B,CFB,CEACAM1,TNF,BCL2A1,CLEC7A,BCL6,IKZF1,C5AR1,MYD88,DGKZ,HCK,NCF4,TAP1,CASP1,CD40,CD36,CD14,NFE2,SPN,SPI1,NFKB1,STAT1,STAT2,CD97,CD74,NOTCH1,CD44,NOTCH2,NOD2,LYST,DHX58,CEBPB,CTSC,CCR1,CCR5,IFIH1,HLA-G,HLA-DQB1,HLA-C,CARD9…
Mouse Phenotype	MP:0008250	abnormal myeloid leukocyte morphology		0	119	457	FCER1G,CLEC4E,FCGR2B,FCGR2A,FGR,FES,IL21R,SIGLEC1,SH3BP2,SELL,SELPLG,MX2,AHR,ETV6,MECOM,ABCD2,MAN2B1,MAP3K14,MEF2C,BIRC3,DDX58,CORO1A,MCL1,FAS,FLT3,ARHGDIB,IL17RA,KITLG,ATP1A3,TGFB1,B2M,THBS1,TNFAIP3,TNF,BCL6,IKZF1,ZFP36L2,BTK,TCIRG1,P2RX7,C3AR1,GCNT1,HCK,ADAM17,HDC,NCKAP1L,SYK,CASP8,CD40,CD34,NFE2L2,NFE2,NFATC1,SPI1,NFKBIA,NFKB1,STAT1,CD97,STAT5B,CHI3L1,NOD2,LYST,CEBPB,CCR1,PRKCD,HHEX,HEXB,WAS,A…
Mouse Phenotype	MP:0000689	abnormal spleen morphology		0	118	616	FCER1G,SLC14A1,SLC11A1,FCGR2B,SASH3,KLHL6,MALT1,SIGLEC1,RASSF5,SH3BP2,SELL,MSR1,SKIL,AHR,ETS1,ZC3H12A,SLC7A7,PSTPIP2,MAN2B1,GAPT,MAP3K14,DDX58,CORO1A,FYN,FAS,FLI1,FLT3,ARHGDIB,MFNG,EXOC6,TGFBI,TGFB1,B2M,THBD,TNF,CCND1,BCL6,IKZF1,ZFP36L2,ZEB1,BTK,TCIRG1,CMAH,C5AR1,STK4,HCK,GPR132,ADAM17,CBL,NCKAP1L,CBFA2T3,CASP8,CD40,NEDD9,CD34,CD80,CD86,NFE2L2,NFE2,SPI1,NFKBIA,NFKB1,TTC7A,SEMA4D,STAT5B,NOTCH2,CTS…
Mouse Phenotype	MP:0001846	increased inflammatory response		0	117	587	FCER1G,SLC11A1,FCGR2B,TNFSF10,FES,SH3BP2,SELL,SELPLG,CYSLTR1,AHR,MECOM,ABCD2,ALOX5AP,PSTPIP2,MAP3K14,MAP3K1,NCF1C,MEFV,DDX58,CORO1A,FAS,CIITA,MET,KITLG,MMP9,TGFB1,B2M,THBS1,TNFAIP3,TNFRSF1B,CFB,TNF,BCL6,IKZF1,BTK,HCK,GPR132,ADAM17,CBL,NCKAP1L,CAV1,CASP1,CD40,CD38,CD36,CD80,CD86,GPX1,NFATC1,NFKBIA,NFKB1,TTC7A,NOS3,STAT4,STAT1,CD44,PPARG,NOD2,LYST,CEBPB,HP,CCR1,CCR5,PRKCD,PPT1,HEXB,WAS,HLA-DQB1,NFK…
Mouse Phenotype	MP:0006387	abnormal T cell number		0	115	489	FCER1G,SASH3,SIRPA,IL21R,SIGLEC1,RASSF5,SELL,SLA,ETS1,ZC3H12A,CFLAR,ST3GAL1,MAP3K14,DDX58,CORO1A,FYB,FYN,CCL5,MCL1,FAS,FLI1,CIITA,FLT3,ARHGDIB,DLL4,CLEC10A,VAV3,TGFB1,B2M,THBS1,TLR2,TNF,IKZF1,ZEB1,TCIRG1,KLF2,STK4,DGKZ,GRAP,ADAM17,CBL,NCKAP1L,SYK,HCLS1,TAP1,CASP8,CD80,CD86,CD7,NFATC1,SPI1,NFKBIA,NFKB1,SEMA4D,STAT1,STAT5B,CD74,NOTCH1,CD48,CHI3L1,NOD2,LYST,CCR5,WIPF1,LAT2,HLA-G,WAS,HLA-DQB1,HLA-DQA…
Mouse Phenotype	MP:0001800	abnormal humoral immune response		0	111	368	FCER1G,FCGR1A,FCGR2B,TNFSF10,SASH3,IL21R,MALT1,SIGLEC1,SKAP2,SH3BP2,MSR1,ZC3H12A,RSAD2,AOAH,PSTPIP2,GAPT,MAP3K14,MAP4K1,FYN,FAS,FLI1,CIITA,RHOG,VAV3,B2M,RASGRP3,TLR2,TLR1,CFB,TNF,BCL6,BST1,BTK,TCIRG1,KLF2,CMAH,C3AR1,C5AR1,MYD88,GPR132,HCLS1,CASP8,CD40,CD38,CD37,CD80,CD86,NFATC1,NFKBIE,SPI1,NFKBIA,NFKB1,SEMA4D,STAT1,CD74,NOTCH1,NOTCH2,CHI3L1,PPARG,NOD2,LYST,POU2F2,CEBPB,CCR5,PRKCD,PRKCB,WIPF1,HEXB…
Mouse Phenotype	MP:0002145	abnormal T cell differentiation		0	111	464	FCER1G,TNFSF10,SASH3,IL21R,MALT1,SELL,SLA,SKIL,ETS1,RSAD2,MAP3K14,MAP4K1,CORO1A,FYB,FYN,CCL5,MCL1,FAS,CIITA,FLT3,ARHGDIB,DLL4,VAV3,TGFB1,B2M,TNFRSF1B,CEACAM1,IKZF1,ZEB1,KLF2,C3AR1,MYD88,STK4,DGKZ,GRAP,GPR132,CBL,NCKAP1L,HCLS1,TAP1,CASP8,CD80,CD86,CD7,NFATC1,SPN,NFKBIE,SPI1,NFKBIA,NFKB1,STAT4,STAT1,STAT5B,CD74,NOTCH1,CD48,NOTCH2,NOD2,SEMA4A,CCR5,WIPF1,LAT2,WAS,HLA-DQB1,HLA-DMA,BCL11A,VAV1,ABCB1,BC…
Mouse Phenotype	MP:0001793	altered susceptibility to infection		0	110	356	SLPI,CLEC4E,SLC11A1,FCGR1A,FGR,TNFSF10,FES,TRAFD1,IL21R,FGL2,IRGM,MSR1,MX2,AHR,S100A9,MAP3K14,NCF1C,PGLYRP1,DDX58,CORO1A,ARG1,FAS,CIITA,IL17RA,FPR1,B2M,TLR2,TLR1,NOD1,TNFRSF1B,CFB,CEACAM1,TNF,BCL2A1,CLEC7A,BCL6,IKZF1,C5AR1,MYD88,DGKZ,HCK,NCF4,TAP1,CASP1,CD40,CD36,CD14,NFE2,SPN,NFKB1,STAT1,STAT2,CD97,CD74,CD44,NOTCH2,NOD2,LYST,DHX58,CEBPB,CCR1,CCR5,IFIH1,HLA-G,HLA-DQB1,HLA-C,CARD9,HLA-DMA,IL1RN,IL…
Mouse Phenotype	MP:0004939	abnormal B cell morphology		0	110	424	SLPI,SASH3,KLHL6,FES,MALT1,SIGLEC1,RASSF5,SKAP2,ERG,SH3BP2,ETS1,ETV6,ZC3H12A,GAPT,MAP3K14,DDX58,CORO1A,FYN,MCL1,FAS,FLI1,FLT3,ARHGDIB,RHOG,MFNG,DLL4,TGFBI,VAV3,B2M,RASGRP3,TLR2,TNF,BCL6,BST1,IKZF1,BTK,TCIRG1,CMAH,GCNT2,GCNT1,MYD88,PELI1,DGKZ,GPR132,ADAM17,NCKAP1L,SYK,HCLS1,CBFA2T3,CASP8,CD40,NEDD9,CD80,NFKBIE,SPI1,NFKBIA,NFKB1,SEMA4D,CD72,CD74,NOTCH1,NOTCH2,PPARG,LYST,POU2F2,CEBPB,PRKCD,PRKCB,WIP…
Mouse Phenotype	MP:0002221	abnormal lymph organ size		0	109	627	FCER1G,SLC14A1,SLC11A1,FCGR2B,TNFSF10,SASH3,KLHL6,FES,RASSF5,SH3BP2,SELL,SKIL,AHR,ETS1,ZC3H12A,SLC7A7,PSTPIP2,MAP3K14,DDX58,CORO1A,FYN,MCL1,FAS,FLI1,FLT3,ARHGDIB,DLL4,EXOC6,TGFBI,TGFB1,B2M,THBD,TNF,CCND1,BCL6,IKZF1,ZEB1,BTK,HIST1H1C,HCK,GPR132,ADAM17,CBL,NCKAP1L,CBFA2T3,CASP8,CD40,NEDD9,NFE2L2,NFE2,SPI1,NFKBIA,NFKB1,TTC7A,NOTCH1,CTSA,LYST,CEBPB,HP,PRKCD,WIPF1,LAT2,WAS,HLA-DQA1,BCL11A,VAV1,SOX17,B…
Mouse Phenotype	MP:0008195	abnormal antigen presenting cell morphology		0	108	426	FCER1G,FCGR1A,FGR,SASH3,KLHL6,MALT1,SIGLEC1,SH3BP2,MX2,AHR,ETS1,ZC3H12A,ABCD2,MAN2B1,GAPT,MAP3K14,BIRC3,FAS,FLI1,CIITA,FLT3,ARHGDIB,KITLG,MFNG,ATP1A3,TGFB1,B2M,MARCH1,RASGRP3,TNFAIP3,TNF,BST1,IKZF1,BTK,TCIRG1,CMAH,P2RX7,MYD88,HCK,ADAM17,NCKAP1L,SYK,CASP8,CD40,NEDD9,NFE2L2,NFE2,NFATC1,SPI1,NFKBIA,NFKB1,SEMA4D,STAT1,CD72,NOTCH1,NOTCH2,CHI3L1,NOD2,LYST,POU2F2,CEBPB,PRKCD,PRKCB,HEXB,WAS,VAV1,BCL2L11,…
Mouse Phenotype	MP:0008251	abnormal phagocyte morphology		0	102	378	FCER1G,CLEC4E,FCGR2B,FCGR2A,FGR,FES,SIGLEC1,SH3BP2,SELL,SELPLG,MX2,AHR,ETV6,MECOM,ABCD2,MAN2B1,MEF2C,BIRC3,CORO1A,MCL1,FAS,FLT3,IL17RA,KITLG,ATP1A3,TGFB1,B2M,THBS1,TNFAIP3,TNF,IKZF1,ZFP36L2,BTK,TCIRG1,P2RX7,C3AR1,GCNT1,HCK,ADAM17,NCKAP1L,SYK,CASP8,CD40,NFE2L2,NFE2,NFATC1,SPI1,NFKBIA,NFKB1,STAT1,STAT5B,CHI3L1,NOD2,LYST,CEBPB,PRKCD,HHEX,HEXB,WAS,BCL2L11,SH2B3,IL2RG,CXCR2,PDGFB,TLR7,TYROBP,IFNAR1,HS…
Mouse Phenotype	MP:0002451	abnormal macrophage physiology		0	99	268	FCER1G,PTK2B,SLPI,CLEC4E,ACP5,SLC11A1,FCGR1A,FCGR2B,FCGR2A,FGR,MARCKSL1,SIRPA,FES,SIGLEC1,SH3BP2,SELL,MSR1,AHR,NCF1C,MEFV,BIRC3,CORO1A,ARG1,FYN,FAS,CIITA,FLT1,VAV3,THBS1,TLR2,TLR1,NOD1,TNF,CLEC7A,TLR6,BTK,TCIRG1,P2RX4,P2RX7,MYD88,HCK,GPR65,GPR132,ADAM17,NCKAP1L,CASP1,CD36,NCOA1,CD14,NFKBIA,NFKB1,SCARF1,STAT1,PPARG,NOD2,CEBPB,HP,CCR5,CMKLR1,CD93,CXCL16,HLA-G,WAS,HLA-DQB1,HLA-DQA1,CARD9,VAV1,IL1RN,…
Mouse Phenotype	MP:0005388	respiratory system phenotype		0.005648	99	819	ABCA3,FCGR2B,CHST11,SH3BP2,SELL,CYSLTR1,AHR,ETV5,MECOM,F13A1,MAP3K14,NCF1C,MEF2C,PGAP1,FAS,MET,IL17RA,TGFB1,THBS1,THBD,TIE1,TLR2,TNF,CCND1,CLEC7A,BCL6,IKZF1,ZEB1,KLF2,C3AR1,DGKD,MADD,HCK,GPR132,ADAM17,CBL,NCKAP1L,CAV2,CAV1,CASP8,ENTPD1,NFE2L2,NFIB,NFATC1,GPR4,NFKB1,NOS3,KLF7,NOTCH2,CTSA,LYST,CLIC5,CCR1,HLX,SLC23A2,HHEX,MAFB,HLA-DQB1,IL2RG,CXCR2,PDGFB,PECAM1,CHD7,TRPS1,HSPG2,CSF1,CSF2RB,ICAM2,REL,…
Mouse Phenotype	MP:0002435	abnormal effector T cell morphology		0	98	330	FCER1G,SASH3,IL21R,SIGLEC1,SLA,ETS1,CFLAR,ST3GAL1,RSAD2,MAP3K14,CORO1A,FYN,CCL5,MCL1,FAS,CIITA,ARHGDIB,DLL4,CLEC10A,TGFB1,B2M,THBS1,TNF,ZEB1,KLF2,C3AR1,MYD88,STK4,DGKZ,GRAP,CBL,NCKAP1L,TAP1,CASP8,SPI1,NFKBIA,NFKB1,SEMA4D,STAT4,STAT1,STAT5B,CD74,NOTCH1,CD48,CD44,CHI3L1,NOD2,LYST,SEMA4A,CCR5,LAT2,HLA-G,WAS,HLA-DQB1,HLA-DQA1,HLA-C,HLA-DMA,BCL11A,VAV1,ABCB1,BCL2L11,IL1RN,IL2RG,IFNGR2,MAP3K8,ID2,EBI3,…
Mouse Phenotype	MP:0008568	abnormal interleukin secretion		0	97	265	FCER1G,SLPI,SLC11A1,TNFSF10,SASH3,TRAFD1,IL21R,MALT1,ADORA2A,MSR1,TICAM2,ZC3H12A,RSAD2,BIRC3,MAP4K1,CORO1A,FYB,FYN,CCL5,FAS,ARRB2,IL17RA,VAV3,TGFB1,B2M,THBS1,TLR2,TLR1,NOD1,TNFRSF1B,CEACAM1,TNF,KLF2,CMAH,P2RX7,C3AR1,MYD88,PELI1,STK4,DGKZ,HCK,ADAM17,NCKAP1L,CASP1,CD80,CD86,CD14,NFATC1,NFKB1,STAT4,STAT1,CD74,NOTCH1,NOTCH2,CHI3L1,PPARG,NOD2,CCR5,PRKCD,IFIH1,HLA-DQB1,NFKBIZ,VAV1,ABCB1,IL1RN,IL1RAP,IL…
Mouse Phenotype	MP:0005370	liver/biliary system phenotype		7.3e-05	97	706	FCGR2B,TNFSF10,ACVRL1,SIRPA,PLIN2,SH3BP2,SELL,AHR,IQGAP2,MECOM,FABP4,SAT1,MAN2B1,MAP3K14,NCF1C,DDX58,ARG1,FAS,FLI1,FLT4,MET,KITLG,TGFB1,B2M,THBS1,THBD,GLA,GK,TLR2,TNFAIP3,TNFRSF1B,TNF,BCL6,IKZF1,ZFP36L2,KLF2,RAMP2,C3AR1,GPR132,CCND2,CBL,NCKAP1L,CAV1,CASP8,SCARB1,NFE2L2,NFATC1,SPI1,NFKB1,TTC7A,STAT1,STAT5B,NOTCH2,CTSA,PPARG,CEBPB,HP,HLX,PPT1,HHEX,HEXB,CLN3,HLA-DQB1,SOX17,CXCR2,PDGFB,PECAM1,HSPG2,C…
Mouse Phenotype	MP:0002490	abnormal immunoglobulin level		0	96	331	FCER1G,FCGR1A,FCGR2B,TNFSF10,SASH3,IL21R,MALT1,SIGLEC1,SKAP2,SH3BP2,MSR1,ZC3H12A,RSAD2,PSTPIP2,GAPT,MAP3K14,FYN,FAS,FLI1,CIITA,RHOG,B2M,RASGRP3,TLR2,TLR1,TNF,BCL6,BST1,BTK,TCIRG1,KLF2,CMAH,C3AR1,MYD88,GPR132,CASP8,CD40,CD37,CD80,CD86,NFATC1,NFKBIE,SPI1,NFKBIA,NFKB1,SEMA4D,STAT1,CD74,CHI3L1,PPARG,NOD2,LYST,POU2F2,CEBPB,CCR5,PRKCD,PRKCB,WIPF1,HEXB,HLA-DQB1,NFKBIZ,VAV1,BCL2L11,IL2RG,CXCR2,IFNGR1,MAP…
Mouse Phenotype	MP:0001614	abnormal blood vessel morphology		1.1e-05	96	666	PTK2B,FGR,ACVRL1,FES,SELL,SOX18,MSR1,AHR,ETS1,ETS2,FABP4,APLN,MEF2C,FAS,FLI1,FLT1,FLT4,DLL4,MMP9,ROBO4,TGFBR1,VAV3,TGFB1,THBS1,EGFL7,TIE1,COL18A1,NRARP,ZFP36L1,KLF2,P2RX4,RAMP2,FZD4,HCK,F11R,GPR132,CBL,RGS5,CASP8,SCARB1,GPR4,CDH13,CDH5,NOS3,NOTCH1,NOTCH4,NOTCH2,RASA3,CTSA,PPARG,HPGD,HP,CXCL16,PRKCD,HHEX,HLA-DQB1,IL1RN,CXCR2,PDGFB,COL4A1,ENPP2,PECAM1,COL4A2,CX3CR1,IFNAR1,PLAUR,HSPG2,CSF1,PIK3CG,CS…
Mouse Phenotype	MP:0005018	decreased T cell number		0	95	398	FCER1G,SASH3,SIRPA,IL21R,RASSF5,SELL,SLA,ETS1,CFLAR,ST3GAL1,MAP3K14,DDX58,CORO1A,FYB,FYN,CCL5,MCL1,FAS,FLI1,CIITA,FLT3,ARHGDIB,DLL4,CLEC10A,VAV3,TGFB1,B2M,THBS1,TNF,IKZF1,ZEB1,TCIRG1,KLF2,STK4,DGKZ,ADAM17,CBL,NCKAP1L,HCLS1,TAP1,CASP8,CD80,CD86,NFATC1,SPI1,NFKBIA,NFKB1,SEMA4D,STAT5B,CD74,NOTCH1,CHI3L1,LYST,WIPF1,HLA-G,WAS,HLA-DQB1,HLA-DQA1,HLA-C,HLA-DMA,BCL11A,VAV1,ABCB1,BCL2L11,IL2RG,AKT3,ID2,EBI…
Mouse Phenotype	MP:0005013	increased lymphocyte cell number		0	92	380	FCER1G,FES,SIGLEC1,SH3BP2,SELL,SELPLG,ETS1,ZC3H12A,GAPT,DDX58,CORO1A,FYN,MCL1,FAS,FLI1,CIITA,ARHGDIB,DLL4,TGFBI,TGFB1,B2M,THBS1,TLR2,TNFAIP3,TNF,BST1,IKZF1,BTK,KLF2,MYD88,DGKZ,GRAP,CBL,NCKAP1L,TAP1,CASP8,CD40,NEDD9,CD7,NFATC1,SPI1,NFKBIA,NFKB1,SEMA4D,STAT1,CD72,CD74,NOTCH1,CD48,NOD2,LYST,CCR5,PRKCD,LAT2,WAS,HLA-DQB1,HLA-DQA1,HLA-C,HLA-DMA,BCL11A,VAV1,ABCB1,BCL2L11,SH2B3,AKT3,CXCR2,MAP3K8,CTSE,PLC…
Mouse Phenotype	MP:0002458	abnormal B cell number		0	90	346	SASH3,KLHL6,FES,MALT1,SIGLEC1,ERG,SH3BP2,ETS1,ETV6,ZC3H12A,GAPT,MAP3K14,CORO1A,FYN,MCL1,FAS,FLI1,FLT3,ARHGDIB,DLL4,TGFBI,B2M,RASGRP3,TNF,BST1,IKZF1,BTK,TCIRG1,CMAH,GCNT2,MYD88,DGKZ,ADAM17,NCKAP1L,SYK,HCLS1,CBFA2T3,CASP8,CD40,NEDD9,NFKBIE,SPI1,NFKBIA,NFKB1,SEMA4D,CD72,CD74,NOTCH1,NOTCH2,LYST,POU2F2,PRKCD,PRKCB,WAS,HLA-DQB1,BCL11A,VAV1,BCL2L11,SH2B3,IL2RG,CXCR2,ID2,PLCG2,PIK3CD,DCLRE1C,REL,JAK3,ITG…
Mouse Phenotype	MP:0008469	abnormal protein level		0	90	379	SLPI,TRAFD1,SH3BP2,SELL,SELPLG,IRGM,AHR,IQGAP2,S100A9,MAP3K14,DDX58,FYN,FAS,ARRB2,ARHGDIB,VAV3,TGFB1,B2M,THBD,DYSF,TLR2,TNFRSF1B,CFB,TNF,BCL6,C3AR1,MYD88,PELI1,DGKZ,HCK,ADAM17,NCKAP1L,CASP1,CASP4,CD36,SCARB1,CD33,CD86,NCOA1,CD14,NFE2L2,NFKBIA,NFKB1,NOS3,STAT4,STAT1,NOTCH2,PPARG,NOD2,DHX58,CEBPB,CTSC,HP,CCR5,HLX,IFIH1,HEXB,CARD9,IL1RN,IL1B,IL1A,CXCR2,IFNGR1,TLR7,ENPP2,EBI3,IFNAR1,CTSE,PLAUR,TRPM2,…
Mouse Phenotype	MP:0002406	increased susceptibility to infection		0	88	296	SLPI,CLEC4E,SLC11A1,FCGR1A,FGR,FES,IRGM,MSR1,MX2,AHR,MAP3K14,NCF1C,PGLYRP1,DDX58,FAS,CIITA,IL17RA,FPR1,B2M,TLR2,TLR1,NOD1,TNFRSF1B,CFB,TNF,CLEC7A,BCL6,IKZF1,C5AR1,MYD88,HCK,NCF4,CASP1,CD40,CD36,CD14,NFE2,NFKB1,STAT1,STAT2,CD74,CD44,NOTCH2,NOD2,LYST,DHX58,CEBPB,CCR1,CCR5,IFIH1,HLA-G,HLA-DQB1,CARD9,HLA-DMA,IL1B,IL2RG,CXCR2,IFNGR1,IFNGR2,TYROBP,EBI3,RASA4,IFNAR2,IFNAR1,PLAUR,PIK3CG,CSF2RB,REL,MAPKAP…
Mouse Phenotype	MP:0002224	abnormal spleen size		0	87	459	FCER1G,SLC14A1,SLC11A1,FCGR2B,KLHL6,RASSF5,SELL,SKIL,AHR,ETS1,ZC3H12A,SLC7A7,PSTPIP2,DDX58,CORO1A,FYN,FAS,FLI1,FLT3,ARHGDIB,EXOC6,TGFBI,TGFB1,B2M,THBD,TNF,CCND1,BCL6,IKZF1,BTK,GPR132,ADAM17,CBL,NCKAP1L,CBFA2T3,CASP8,CD40,NEDD9,NFE2L2,NFE2,SPI1,NFKBIA,NFKB1,TTC7A,CTSA,LYST,CEBPB,HP,PRKCD,LAT2,WAS,SOX17,BCL2L11,SH2B3,IL2RG,CXCR2,IFNAR1,PLCG2,PIK3CG,CSF1R,PIK3CD,DCLRE1C,REL,JAK3,NR4A3,ITGB2,TREX1,IT…
Mouse Phenotype	MP:0002144	abnormal B cell differentiation		0	82	310	SLPI,KLHL6,FES,MALT1,RASSF5,SKAP2,ERG,SH3BP2,ETS1,ETV6,ZC3H12A,GAPT,MAP3K14,DDX58,FYN,MCL1,FAS,FLI1,FLT3,ARHGDIB,RHOG,DLL4,VAV3,B2M,BCL6,BST1,IKZF1,BTK,CMAH,GCNT1,MYD88,PELI1,GPR132,SYK,CBFA2T3,CASP8,CD40,CD80,NFKBIE,SPI1,NFKBIA,NFKB1,SEMA4D,CD72,CD74,NOTCH1,NOTCH2,PPARG,LYST,POU2F2,PRKCD,PRKCB,WIPF1,BCL11A,VAV1,BCL2L11,IL2RG,IFNGR2,PLCG2,PIK3CD,DCLRE1C,REL,JAK3,ITGA4,IRF2,PIK3AP1,INPP5D,LY86,ARH…
Mouse Phenotype	MP:0008248	abnormal mononuclear phagocyte morphology		0	79	296	FCER1G,CLEC4E,FCGR2B,FGR,FES,SIGLEC1,SH3BP2,SELL,MX2,AHR,ABCD2,MAN2B1,BIRC3,CORO1A,FAS,FLT3,KITLG,ATP1A3,TGFB1,B2M,THBS1,TNFAIP3,TNF,IKZF1,TCIRG1,P2RX7,HCK,ADAM17,SYK,CASP8,NFE2L2,NFE2,NFATC1,SPI1,NFKBIA,NFKB1,STAT1,CHI3L1,NOD2,LYST,CEBPB,HHEX,HEXB,WAS,BCL2L11,SH2B3,IL2RG,PDGFB,TLR7,TYROBP,IFNAR1,HSPG2,CSF1,PIK3CG,CSF1R,CSF3R,BCL6B,REL,MAPKAPK2,RGS10,JAK3,RB1,ITGB2,DIAPH1,ITGA4,INPP5D,LYN,LYZ,EBF…
Mouse Phenotype	MP:0002441	abnormal granulocyte morphology		0	78	267	CLEC4E,FCGR2A,FES,IL21R,SELL,SELPLG,ETV6,MECOM,MAP3K14,MEF2C,DDX58,MCL1,FAS,FLT3,ARHGDIB,IL17RA,KITLG,THBS1,TNFAIP3,TNF,BCL6,IKZF1,ZFP36L2,BTK,TCIRG1,C3AR1,GCNT1,HCK,ADAM17,HDC,NCKAP1L,CD40,CD34,SPI1,NFKBIA,NFKB1,CD97,STAT5B,LYST,CCR1,PRKCD,WAS,ABCB1,BCL2L11,SH2B3,IL2RG,CXCR2,CTSE,PIK3CG,CSF2RB,CSF1R,PIK3CD,CSF3R,BCL6B,REL,JAK3,NR4A3,ITGB2,ITGB7,ITGAL,ITGAM,DIAPH1,INPP5D,IL13RA1,IL10RB,LYN,LYZ,MX…
Mouse Phenotype	MP:0005017	decreased B cell number		0	78	284	SASH3,KLHL6,FES,MALT1,SIGLEC1,ERG,SH3BP2,ETS1,ETV6,MAP3K14,CORO1A,FYN,MCL1,FAS,FLI1,FLT3,ARHGDIB,B2M,RASGRP3,TNF,BST1,IKZF1,BTK,TCIRG1,CMAH,GCNT2,MYD88,ADAM17,NCKAP1L,SYK,HCLS1,CBFA2T3,CASP8,CD40,NEDD9,NFKBIE,SPI1,NFKBIA,NFKB1,SEMA4D,CD72,NOTCH2,LYST,POU2F2,PRKCD,PRKCB,WAS,BCL11A,VAV1,BCL2L11,IL2RG,ID2,PLCG2,PIK3CD,DCLRE1C,JAK3,ITGB7,ITGA4,IRF2,PIK3AP1,INPP5D,ARHGEF6,CD180,LYN,LYL1,LYZ,GPR183,EBF…
Mouse Phenotype	MP:0008835	abnormal intercellular signaling peptide or protein level		0	77	223	SLPI,TRAFD1,SH3BP2,SELPLG,IRGM,AHR,S100A9,MAP3K14,DDX58,FYN,FAS,ARRB2,ARHGDIB,VAV3,TGFB1,B2M,THBD,TLR2,TNFRSF1B,TNF,BCL6,C3AR1,MYD88,PELI1,DGKZ,HCK,ADAM17,NCKAP1L,CASP1,CASP4,CD36,SCARB1,CD86,CD14,NFE2L2,NFKBIA,NFKB1,STAT4,STAT1,NOD2,DHX58,CEBPB,CTSC,CCR5,IFIH1,HEXB,CARD9,IL1RN,IL1B,IL1A,CXCR2,IFNGR1,TLR7,ENPP2,EBI3,IFNAR1,CTSE,PLAUR,TRPM2,CSF1,ACE,ITGB2,ITGAL,IRF7,IRAK2,IRF5,INPP5D,IL13RA1,IL10R…
Mouse Phenotype	MP:0002432	abnormal CD4-positive T cell morphology		0	77	242	SASH3,IL21R,SLA,ETS1,RSAD2,MAP3K14,CORO1A,FYN,CCL5,MCL1,FAS,CIITA,DLL4,TGFB1,B2M,THBS1,C3AR1,MYD88,STK4,DGKZ,GRAP,CBL,NCKAP1L,TAP1,CASP8,SPI1,NFKB1,SEMA4D,STAT4,STAT1,CD74,NOTCH1,CD48,CD44,CHI3L1,NOD2,LYST,SEMA4A,CCR5,LAT2,HLA-DQB1,HLA-DQA1,HLA-C,HLA-DMA,BCL11A,VAV1,BCL2L11,IL1RN,IL2RG,IFNGR2,EBI3,PIK3CG,PIK3CD,DCLRE1C,BCL6B,REL,STK17B,CD274,CD83,JAK3,ITPKB,ITGB2,ITGB7,ITGAM,DIAPH1,ITGA4,IL13RA1,…
Mouse Phenotype	MP:0005000	abnormal immune tolerance		0	77	256	FCER1G,FCGR1A,FCGR2B,FCGR2A,TNFSF10,IL21R,SIGLEC1,SKAP2,SELL,ZC3H12A,ALOX5AP,PSTPIP2,NCF1C,MAP4K1,CORO1A,FYN,FAS,CIITA,MMP9,TGFB1,B2M,THBS1,TNFRSF1B,CFB,TNF,BTK,C3AR1,MYD88,DGKZ,GPR132,CASP1,CD40,CD38,CD80,CD86,NFKB1,STAT4,CD74,CD44,PPARG,PRKCD,LAT2,WAS,HLA-DQB1,HLA-DMA,BCL2L11,IL1RN,CXCR2,IFNGR1,IFNGR2,TLR7,PECAM1,TYROBP,CTSS,IFNAR1,PIK3CG,PIK3CD,REL,STK17B,DGKA,CD274,ITGB2,ITGAX,IL10RA,CD180,LY…
Mouse Phenotype	MP:0002339	abnormal lymph node morphology		0	76	264	FCGR2B,KLHL6,IL21R,RASSF5,SH3BP2,SELL,ZC3H12A,PSTPIP2,MAP3K14,CORO1A,FYN,FAS,CIITA,ARHGDIB,FLT4,TGFB1,B2M,TNF,BCL6,IKZF1,ZEB1,BTK,TCIRG1,GCNT1,HCK,GPR132,CBL,NCKAP1L,CASP8,CD40,NEDD9,CD80,CD86,NFKB1,NOD2,LYST,CEBPB,PRKCD,LAT2,HLA-DQB1,HLA-DQA1,VAV1,BCL2L11,SH2B3,IL2RG,CXCR2,ID2,CSF1,CSF2RB,PIK3CD,DCLRE1C,REL,JAK3,NR4A3,ITGB2,TREX1,ITGAL,DIAPH1,IRF2,ITGA6,INPP5D,IL10RB,CD180,LYN,PTGS2,LTB,CYTIP,LI…
Mouse Phenotype	MP:0002133	abnormal respiratory system physiology		0.003963	76	595	ABCA3,FCGR2B,CHST11,SH3BP2,SELL,CYSLTR1,AHR,MECOM,F13A1,MAP3K14,MEF2C,FAS,MET,IL17RA,TGFB1,THBS1,THBD,TIE1,TNF,CCND1,BCL6,IKZF1,ZEB1,C3AR1,DGKD,MADD,HCK,GPR132,CBL,NCKAP1L,CAV1,NFE2L2,NFIB,NFATC1,GPR4,NFKB1,NOS3,KLF7,LYST,CCR1,SLC23A2,MAFB,HLA-DQB1,IL2RG,CXCR2,PDGFB,PECAM1,TRPS1,HSPG2,CSF1,CSF2RB,ICAM2,KCNJ2,JAG2,RB1,INSR,IL13RA1,IL10RB,LYZ,PTGS2,PTGER4,MYCBP2,LPL,LIPA,CXCR4,ABCG1,LCP2,ZFAND5,ENG…
Mouse Phenotype	MP:0008713	abnormal cytokine level		0	75	219	TRAFD1,SH3BP2,SELPLG,IRGM,AHR,S100A9,MAP3K14,DDX58,FYN,FAS,ARRB2,ARHGDIB,TGFB1,B2M,THBD,TLR2,TNFRSF1B,TNF,BCL6,C3AR1,MYD88,PELI1,DGKZ,HCK,ADAM17,NCKAP1L,CASP1,CASP4,CD36,SCARB1,CD86,CD14,NFE2L2,NFKBIA,NFKB1,STAT4,STAT1,NOD2,DHX58,CEBPB,CTSC,CCR5,IFIH1,HEXB,CARD9,IL1RN,IL1B,IL1A,CXCR2,IFNGR1,TLR7,ENPP2,EBI3,IFNAR1,CTSE,PLAUR,TRPM2,CSF1,ACE,ITGB2,ITGAL,IRF7,IRAK2,IRF5,INPP5D,IL13RA1,IL10RB,LYN,LYZ,…
Mouse Phenotype	MP:0008081	abnormal single-positive T cell number		0	74	271	IL21R,SIGLEC1,SLA,ETS1,CFLAR,ST3GAL1,CORO1A,FYN,CCL5,MCL1,FAS,CIITA,ARHGDIB,DLL4,CLEC10A,TGFB1,B2M,THBS1,TNF,ZEB1,KLF2,STK4,DGKZ,GRAP,CBL,NCKAP1L,TAP1,CASP8,SPI1,NFKBIA,NFKB1,SEMA4D,STAT1,STAT5B,CD74,NOTCH1,CD48,CHI3L1,NOD2,LYST,WAS,HLA-DQB1,HLA-DQA1,HLA-C,HLA-DMA,BCL11A,VAV1,BCL2L11,IL2RG,MAP3K8,ID2,EBI3,PIK3CG,PIK3CD,DCLRE1C,STK17B,CD274,JAK3,ITPKB,ITGB2,ITGB7,ITGAM,DIAPH1,ITGA4,IL13RA1,ARHGEF6…
Mouse Phenotype	MP:0002462	abnormal granulocyte physiology		0	73	181	FCER1G,FCGR1A,FCGR2B,FCGR2A,FGR,IL21R,MYO1F,SELL,SELPLG,ALOX5AP,NCF1C,MEF2C,PGLYRP1,DDX58,FYN,MCL1,IL17RA,FPR1,VAV3,TNF,BCL2A1,CLEC7A,BTK,PAK1,C3AR1,C5AR1,MYD88,HCK,NCF4,NCKAP1L,CASP1,ENTPD1,CD14,NOS3,STAT5B,CD44,CHI3L1,CTSC,CCR1,CMKLR1,PRKCD,LAT2,WAS,VAV1,IL1B,IL1A,IL2RG,CXCR2,PDE4B,PLAUR,PLCB2,TRPM2,PIK3CG,CSF2RB,PIK3CD,CSF3R,ICAM2,RAP1A,CYBB,PRAM1,ITGB2,ITGAL,ITGAM,INPP5D,PIK3R5,LYN,LYZ,LSP1,D…
Mouse Phenotype	MP:0001844	autoimmune response		0	73	249	FCER1G,FCGR1A,FCGR2B,FCGR2A,TNFSF10,IL21R,SKAP2,SELL,ZC3H12A,ALOX5AP,PSTPIP2,NCF1C,MAP4K1,CORO1A,FYN,FAS,CIITA,MMP9,TGFB1,B2M,THBS1,TNFRSF1B,CFB,TNF,BTK,C3AR1,MYD88,GPR132,CASP1,CD40,CD38,CD80,CD86,NFKB1,STAT4,CD74,CD44,PPARG,PRKCD,LAT2,WAS,HLA-DQB1,HLA-DMA,BCL2L11,IL1RN,CXCR2,IFNGR1,IFNGR2,TLR7,PECAM1,TYROBP,CTSS,IFNAR1,PIK3CG,PIK3CD,REL,STK17B,CD274,ITGB2,ITGAX,IL10RA,CD180,LYN,LYZ,PTGER4,DUSP2…
Mouse Phenotype	MP:0005005	abnormal self tolerance		0	73	250	FCER1G,FCGR1A,FCGR2B,FCGR2A,TNFSF10,IL21R,SKAP2,SELL,ZC3H12A,ALOX5AP,PSTPIP2,NCF1C,MAP4K1,CORO1A,FYN,FAS,CIITA,MMP9,TGFB1,B2M,THBS1,TNFRSF1B,CFB,TNF,BTK,C3AR1,MYD88,GPR132,CASP1,CD40,CD38,CD80,CD86,NFKB1,STAT4,CD74,CD44,PPARG,PRKCD,LAT2,WAS,HLA-DQB1,HLA-DMA,BCL2L11,IL1RN,CXCR2,IFNGR1,IFNGR2,TLR7,PECAM1,TYROBP,CTSS,IFNAR1,PIK3CG,PIK3CD,REL,STK17B,CD274,ITGB2,ITGAX,IL10RA,CD180,LYN,LYZ,PTGER4,DUSP2…
Mouse Phenotype	MP:0001828	abnormal T cell activation		0	73	268	FCER1G,SASH3,IL21R,MALT1,SELL,SKIL,ETS1,MAP3K14,MAP4K1,CORO1A,FYB,FYN,CCL5,FAS,CIITA,ARHGDIB,TGFB1,TNFRSF1B,CEACAM1,IKZF1,STK4,DGKZ,GRAP,GPR132,CBL,NCKAP1L,HCLS1,CASP8,CD80,CD86,SPN,NFKBIA,NFKB1,STAT4,STAT1,STAT5B,CD74,CD48,CCR5,WIPF1,LAT2,WAS,HLA-DMA,VAV1,IL2RG,NFKBID,MAP3K8,TYROBP,ID2,PIK3CG,CSF2RB,DCLRE1C,TRAF1,BCL6B,REL,STK17B,DGKA,RAP1A,CD83,JAK3,ITGB2,ITGAL,ITGAX,ITGAM,DIAPH1,ARHGEF6,PTGER4…
Mouse Phenotype	MP:0002006	tumorigenesis		0.000427	73	524	SLC11A1,TNFSF10,FES,SELL,SKIL,AHR,IQGAP2,ETS2,ETV6,SAT1,MAP3K1,DDX58,FAS,FLI1,MET,KITLG,MMP9,TGFBR1,TGFBI,TGFB1,B2M,THBS1,TIAM1,CEACAM1,CCND1,IKZF1,ZEB1,BTK,GCNT2,DGKD,HCK,CAV1,RGS5,CD34,NFE2,SPN,SPI1,TTC7A,CDH13,STAT1,PPARG,LYST,CEBPB,HP,PLK3,PRKCH,IL2RG,AKT3,CXCR2,IFNGR1,ID2,IFNAR2,IFNAR1,CST3,ACE,RB1,NR4A3,ITGAL,NUAK2,LYZ,PSMB8,PSMB9,PSME2,SMAD1,PTGS2,PTGER4,LMO2,CYTIP,DOK1,LEPR,ESAM,PTPRC,PTP…
Mouse Phenotype	MP:0002166	altered tumor susceptibility		0.000427	73	524	SLC11A1,TNFSF10,FES,SELL,SKIL,AHR,IQGAP2,ETS2,ETV6,SAT1,MAP3K1,DDX58,FAS,FLI1,MET,KITLG,MMP9,TGFBR1,TGFBI,TGFB1,B2M,THBS1,TIAM1,CEACAM1,CCND1,IKZF1,ZEB1,BTK,GCNT2,DGKD,HCK,CAV1,RGS5,CD34,NFE2,SPN,SPI1,TTC7A,CDH13,STAT1,PPARG,LYST,CEBPB,HP,PLK3,PRKCH,IL2RG,AKT3,CXCR2,IFNGR1,ID2,IFNAR2,IFNAR1,CST3,ACE,RB1,NR4A3,ITGAL,NUAK2,LYZ,PSMB8,PSMB9,PSME2,SMAD1,PTGS2,PTGER4,LMO2,CYTIP,DOK1,LEPR,ESAM,PTPRC,PTP…
Mouse Phenotype	MP:0000691	enlarged spleen		0	72	316	FCER1G,SLC11A1,FCGR2B,SELL,SKIL,AHR,ZC3H12A,SLC7A7,PSTPIP2,DDX58,CORO1A,FYN,FAS,FLI1,FLT3,EXOC6,TGFBI,B2M,THBD,TNF,CCND1,BCL6,IKZF1,GPR132,ADAM17,CBL,NCKAP1L,CBFA2T3,CASP8,CD40,NFE2L2,NFE2,SPI1,NFKB1,TTC7A,CTSA,LYST,CEBPB,HP,PRKCD,LAT2,WAS,BCL2L11,SH2B3,IL2RG,CXCR2,IFNAR1,PLCG2,CSF1R,REL,JAK3,NR4A3,ITGB2,TREX1,ITGAL,DIAPH1,INPP5D,IL10RB,CD180,LYN,LYZ,PTGS2,LTB,LMO2,DUSP6,LIPA,DOK1,LCP2,TLR9,PTPN6…
Mouse Phenotype	MP:0001663	abnormal digestive system physiology		5.1e-05	72	482	FERMT3,SLC12A2,SLC11A1,FCGR2B,ACVRL1,FES,SH3BP2,SELL,AHR,ETV6,MAP3K14,DDX58,FAS,CIITA,KITLG,RAPGEF4,TGFB1,B2M,THBS1,THBD,TIE1,TNFAIP3,TNFRSF1B,TNF,CLEC7A,ZFP36L2,BTK,TCIRG1,FZD4,CASP1,CD38,CD80,CD86,GPX1,NFATC1,NFKB1,TTC7A,STAT4,STAT1,CD44,PPARG,NOD2,CHRM3,CCR5,PRKCD,WAS,HLA-DQB1,IL2RG,PECAM1,NFKBID,MAP3K8,EBI3,CTSB,PIK3CD,ACE,MAPKAPK2,KCNQ1,JAK3,ITPR2,ITGB7,INSR,IL10RB,IL10RA,LYN,LYZ,PTGS2,LIPE,…
Mouse Phenotype	MP:0002925	abnormal cardiovascular development		0.001338	71	527	PTK2B,FGR,ACVRL1,FES,ADRBK1,SELL,AHR,ETS1,ETS2,MECOM,CFLAR,MEF2C,FLI1,FLT1,FLT4,DLL4,MMP9,ROBO4,TGFBR1,VAV3,TGFB1,THBD,EGFL7,TIE1,DLC1,NRARP,ZFP36L1,RAMP2,FZD4,HCK,F11R,NFATC1,GPR4,CDH13,CDH5,NOS3,NOTCH1,NOTCH4,NOTCH2,RASA3,PPARG,HPGD,HHEX,HLA-DQB1,CXCR2,ENPP2,CX3CR1,IFNAR1,PLAUR,HSPG2,CST3,KDR,RAP1A,ITGB2,HEY1,S1PR1,SMAD1,PTGS2,PTGER4,LMO2,DUSP6,PLXND1,CXCR4,FOXP1,ENG,LEPR,ESAM,RAC2,PTPN12,PTPRB…
Mouse Phenotype	MP:0005416	abnormal circulating protein level		0	70	302	TRAFD1,SH3BP2,SELL,IRGM,IQGAP2,S100A9,MAP3K14,FAS,ARRB2,ARHGDIB,VAV3,TGFB1,THBD,DYSF,TLR2,TNFRSF1B,CFB,TNF,C3AR1,MYD88,PELI1,HCK,ADAM17,NCKAP1L,CASP1,CASP4,SCARB1,CD33,NCOA1,CD14,NFE2L2,NFKB1,NOS3,STAT4,STAT1,NOTCH2,PPARG,DHX58,CEBPB,CTSC,HP,HLX,HEXB,IL1RN,IL1B,IL1A,CXCR2,IFNGR1,TLR7,ENPP2,EBI3,IFNAR1,CTSE,CSF1,CSF1R,ITGB2,ITGAL,IRAK2,IRF5,INSR,INPP5D,IL13RA1,IL10RB,LYZ,PTGER4,UNC93B1,LEPR,MAP4K2…
Mouse Phenotype	MP:0000245	abnormal erythropoiesis		0	70	408	FCER1G,SLC14A1,FERMT3,FCGR1A,FCGR2B,FCGR2A,FES,ERG,ETV6,ZC3H12A,FAS,FLI1,FLT3,KITLG,EXOC6,CLEC10A,B2M,THBS1,PICALM,CCND1,IKZF1,ZFP36L2,ZFP36L1,KLF2,TF,HCK,ADAM17,CCND2,NCKAP1L,CBFA2T3,CASP8,SCARB1,CD33,CD34,NFE2L2,NFE2,NFATC1,SPI1,NFKBIA,NFKB1,TTC7A,STAT5B,NOTCH1,HLX,PRKCD,HLA-DQB1,BCL11A,BCL2L11,SH2B3,IL2RG,PDGFB,COL4A1,IFNAR1,ACE,BCL6B,REL,JAK3,RB1,NR4A3,DIAPH1,ITGA4,INSR,IL10RB,LYN,ENG,LEPR,LA…
Mouse Phenotype	MP:0005094	abnormal T cell proliferation		0	68	249	FCER1G,SASH3,IL21R,MALT1,SELL,SKIL,ETS1,MAP4K1,CORO1A,FYB,FYN,CCL5,FAS,CIITA,ARHGDIB,TGFB1,TNFRSF1B,CEACAM1,IKZF1,STK4,DGKZ,GRAP,GPR132,CBL,NCKAP1L,HCLS1,CASP8,CD80,CD86,SPN,NFKBIA,NFKB1,STAT4,STAT5B,CD74,CD48,CCR5,WIPF1,LAT2,WAS,HLA-DMA,VAV1,IL2RG,NFKBID,MAP3K8,TYROBP,PIK3CG,CSF2RB,DCLRE1C,TRAF1,BCL6B,REL,STK17B,RAP1A,CD83,JAK3,ITGB2,ITGAL,ITGAX,ITGAM,DIAPH1,ARHGEF6,PTGER4,LY9,DOK1,LCP2,LAPTM5,R…
Mouse Phenotype	MP:0002222	abnormal lymph organ cellularity		0	68	350	TNFSF10,SASH3,KLHL6,FES,RASSF5,SH3BP2,SELL,AHR,ETS1,FYN,MCL1,FAS,FLI1,FLT3,ARHGDIB,DLL4,TGFB1,B2M,TNF,CCND1,BCL6,IKZF1,ZEB1,BTK,GCNT1,HCK,CBL,NCKAP1L,CASP8,NEDD9,SPI1,NFKB1,NOTCH1,LYST,WIPF1,LAT2,WAS,HLA-DQB1,HLA-DQA1,BCL11A,VAV1,SOX17,BCL2L11,SH2B3,IL2RG,AKT3,PLCG2,CSF1,PIK3CG,CSF2RB,PIK3CD,DCLRE1C,REL,JAK3,ITGAL,IRF2,PIK3AP1,INPP5D,RNASEL,IL10RB,LYN,PTGS2,LTB,CYTIP,DOCK2,LCP2,PTPRC,PTPRJ
Mouse Phenotype	MP:0001657	abnormal induced morbidity/mortality		0	66	317	FCER1G,SLPI,SLC11A1,TNFSF10,TRAFD1,FGL2,MX2,SKIL,AHR,F13A1,S100A9,MAP3K1,NCF1C,FYN,FAS,KITLG,B2M,THBD,TLR2,TNFAIP3,CEACAM1,TNF,BCL2A1,CLEC7A,C3AR1,C5AR1,PELI1,CAV1,TAP1,CASP1,CASP8,CD36,CD14,NFE2L2,NFE2,NFKB1,NOS3,CD97,PPARG,NOD2,DHX58,HP,IFIH1,HLA-C,CFP,IL2RG,CXCR2,UCP2,PDE4B,IFNAR1,PIK3CG,RB1,IRAK2,INSR,LYZ,LTB,LPL,DOCK2,LEPR,LGALS3,LAMA4,MAP4K2,LCN2,RAC2,PTPN6,NLRP3
Mouse Phenotype	MP:0002128	abnormal blood circulation		0.00117	66	480	FERMT3,ABCA3,SLC12A2,ACVRL1,FES,FGL2,SOX18,ETS1,ETS2,MECOM,F13A1,CFLAR,F10,FLI1,FLT4,KITLG,DLL4,THBS1,THBD,TIE1,ZFP36L2,ZEB1,KLF2,RAMP2,FZD4,SYK,CAV1,CASP8,ENTPD1,NFE2L2,NFE2,NFATC1,GPR4,NOS3,NOTCH1,NOTCH2,RASA3,SLC23A2,MAFB,HLA-DQB1,IL1RN,HDAC5,PDGFB,COL4A1,COL4A2,CHD7,PLCG2,HSPG2,REL,KDR,RB1,USP18,ITGA4,HEY1,LYZ,S1PR1,SMAD1,PTGER4,PLXND1,CXCR4,FOXP1,ZFAND5,ENG,LEPR,ELK3,LAMA4
Mouse Phenotype	MP:0005015	increased T cell number		0	65	267	FCER1G,SIGLEC1,ETS1,ZC3H12A,DDX58,CORO1A,FYN,MCL1,FAS,CIITA,ARHGDIB,TGFB1,B2M,THBS1,TLR2,TNF,KLF2,DGKZ,GRAP,CBL,NCKAP1L,TAP1,CASP8,CD7,NFATC1,SPI1,NFKBIA,STAT1,CD74,NOTCH1,CD48,NOD2,CCR5,LAT2,WAS,HLA-DQB1,HLA-DQA1,HLA-C,HLA-DMA,BCL11A,VAV1,ABCB1,BCL2L11,AKT3,MAP3K8,CTSE,ACE,STK17B,DGKA,CD274,JAK3,ITGB2,ITGAM,DIAPH1,IRF2,IL13RA1,CD180,LYN,LYZ,ABCG1,LCP2,TLR9,PTPN6,PTPRC,NLRP3
Mouse Phenotype	MP:0002124	abnormal red blood cell		1e-06	65	375	FCER1G,SLC14A1,FERMT3,FCGR1A,FCGR2B,FCGR2A,FES,ERG,ETV6,ZC3H12A,FLI1,FLT3,KITLG,EXOC6,CLEC10A,B2M,THBS1,PICALM,CCND1,IKZF1,ZFP36L2,ZFP36L1,KLF2,TF,HCK,ADAM17,CCND2,NCKAP1L,CBFA2T3,CASP8,SCARB1,CD33,NFE2L2,NFE2,NFATC1,SPI1,NFKBIA,NFKB1,TTC7A,STAT5B,NOTCH1,HLX,PRKCD,HLA-DQB1,BCL11A,BCL2L11,SH2B3,IL2RG,PDGFB,COL4A1,IFNAR1,ACE,BCL6B,REL,RB1,NR4A3,DIAPH1,INSR,IL10RB,LYN,ENG,LEPR,LAMA4,PTPRC,PTPRJ
Mouse Phenotype	MP:0002019	abnormal tumor incidence		0.005667	63	484	SLC11A1,TNFSF10,FES,SELL,SKIL,AHR,IQGAP2,ETS2,ETV6,SAT1,MAP3K1,DDX58,FAS,FLI1,MET,KITLG,TGFBR1,TGFBI,TGFB1,B2M,THBS1,TIAM1,CEACAM1,CCND1,IKZF1,ZEB1,BTK,GCNT2,DGKD,HCK,CAV1,RGS5,CD34,NFE2,SPN,SPI1,TTC7A,CDH13,PPARG,LYST,CEBPB,HP,PLK3,PRKCH,IL2RG,AKT3,ID2,IFNAR2,IFNAR1,RB1,NR4A3,NUAK2,LYZ,PSMB9,SMAD1,PTGS2,PTGER4,LMO2,CYTIP,DOK1,ESAM,PTPRC,PTPRJ
Mouse Phenotype	MP:0005010	abnormal CD8-positive T cell morphology		0	60	206	SASH3,SIGLEC1,ETS1,ST3GAL1,CORO1A,FYN,MCL1,FAS,CIITA,DLL4,CLEC10A,B2M,TNF,ZEB1,STK4,DGKZ,NCKAP1L,TAP1,CASP8,SPI1,NFKB1,STAT5B,CD74,NOTCH1,CD44,LYST,CCR5,HLA-G,HLA-DQB1,HLA-DQA1,HLA-C,HLA-DMA,BCL11A,VAV1,ABCB1,BCL2L11,IL2RG,MAP3K8,ID2,PIK3CG,PIK3CD,DCLRE1C,BCL6B,CD274,JAK3,ITPKB,ITGB2,ITGAM,DIAPH1,ARHGEF6,CD180,LYZ,PSMB8,PSMB9,CYTIP,ABCG1,LCP2,LEPR,LGALS3,PTPRC
Mouse Phenotype	MP:0002446	abnormal macrophage morphology		0	60	229	FCER1G,FGR,SIGLEC1,SH3BP2,MX2,ABCD2,MAN2B1,BIRC3,FAS,KITLG,ATP1A3,B2M,TNFAIP3,TNF,IKZF1,TCIRG1,P2RX7,HCK,ADAM17,SYK,CASP8,NFE2L2,NFE2,NFATC1,SPI1,NFKBIA,NFKB1,STAT1,CHI3L1,NOD2,LYST,CEBPB,HEXB,WAS,BCL2L11,IL2RG,PDGFB,TYROBP,IFNAR1,HSPG2,CSF1,PIK3CG,CSF1R,REL,MAPKAPK2,RGS10,RB1,INPP5D,LYN,LYZ,EBF1,PTGER4,LSP1,LIF,LIPA,ABCG1,LEPR,LGALS3,PTPN6,PTPRE
Mouse Phenotype	MP:0000249	abnormal blood vessel physiology		0	60	279	FCER1G,PTK2B,FCGR2B,SORL1,ACVRL1,SOX18,MSR1,CYSLTR1,ETS1,ETS2,FABP4,APLN,MAP3K1,NCF1C,FAS,MMP9,ATP2A3,ROBO4,VAV3,TGFB1,NRARP,ZEB1,P2RX4,RAMP2,GPR132,CAV1,CASP8,ENTPD1,SCARB1,NOS3,CD44,NOTCH2,CHRM3,HP,CXCL16,ABCB1,BCL2L11,IL1RN,PECAM1,CX3CR1,CSF1,PIK3CG,ACE,KDR,KCNJ2,CD180,LYZ,PTAFR,PTGS2,PTGER4,LPL,LIPE,CXCR4,ENG,LEPR,LGALS3,ELK3,ESAM,RAC2,PTPRM
Mouse Phenotype	MP:0000259	abnormal vascular development		1e-06	60	335	PTK2B,FGR,ACVRL1,FES,SELL,AHR,ETS1,ETS2,MEF2C,FLI1,FLT1,FLT4,DLL4,MMP9,ROBO4,TGFBR1,VAV3,TGFB1,EGFL7,TIE1,NRARP,ZFP36L1,RAMP2,FZD4,HCK,F11R,GPR4,CDH13,CDH5,NOS3,NOTCH1,NOTCH4,RASA3,HPGD,HHEX,HLA-DQB1,CXCR2,ENPP2,CX3CR1,IFNAR1,PLAUR,HSPG2,CST3,KDR,RAP1A,ITGB2,HEY1,S1PR1,PTGS2,PTGER4,LMO2,PLXND1,CXCR4,ENG,LEPR,ESAM,RAC2,PTPN12,PTPRB,PTPRJ
Mouse Phenotype	MP:0001914	hemorrhage		9.9e-05	60	390	FERMT3,ABCA3,SLC12A2,ACVRL1,FES,FGL2,SOX18,ETS1,ETS2,MECOM,F13A1,CFLAR,F10,FLI1,FLT4,THBS1,THBD,TIE1,ZFP36L2,ZEB1,KLF2,RAMP2,FZD4,SYK,CASP8,NFE2L2,NFE2,NFATC1,GPR4,NOS3,NOTCH1,NOTCH2,RASA3,SLC23A2,MAFB,HLA-DQB1,IL1RN,HDAC5,PDGFB,COL4A1,COL4A2,CHD7,PLCG2,HSPG2,REL,KDR,RB1,USP18,ITGA4,HEY1,LYZ,S1PR1,SMAD1,PTGER4,PLXND1,CXCR4,FOXP1,ZFAND5,ENG,LAMA4
Mouse Phenotype	MP:0002463	abnormal neutrophil physiology		0	59	120	FCGR2A,FGR,MYO1F,SELL,SELPLG,ALOX5AP,NCF1C,MEF2C,PGLYRP1,MCL1,IL17RA,FPR1,VAV3,TNF,BCL2A1,CLEC7A,BTK,C3AR1,C5AR1,MYD88,HCK,NCF4,NCKAP1L,CASP1,ENTPD1,CD14,NOS3,CD44,CHI3L1,CTSC,CCR1,CMKLR1,PRKCD,VAV1,IL1B,IL1A,CXCR2,PDE4B,PLAUR,PLCB2,TRPM2,PIK3CG,PIK3CD,CSF3R,RAP1A,CYBB,PRAM1,ITGB2,ITGAL,ITGAM,INPP5D,PIK3R5,LYN,LYZ,LSP1,DOCK2,LGALS3,RAB27A,RAC2
Mouse Phenotype	MP:0000322	increased granulocyte number		0	57	180	FCGR2A,FES,SELL,SELPLG,MAP3K14,MEF2C,DDX58,MCL1,FAS,FLT3,ARHGDIB,KITLG,THBS1,TNFAIP3,TNF,BCL6,IKZF1,TCIRG1,GCNT1,HCK,ADAM17,NCKAP1L,SPI1,NFKBIA,NFKB1,CD97,STAT5B,LYST,WAS,ABCB1,BCL2L11,IL2RG,CXCR2,CTSE,PIK3CG,CSF1R,PIK3CD,REL,JAK3,NR4A3,ITGB2,ITGAL,ITGAM,DIAPH1,INPP5D,IL13RA1,LYN,LYZ,MXD1,LIF,DOK1,ABCG1,LEPR,LGALS3,RAC2,PTPN6,NLRP3
Mouse Phenotype	MP:0008073	abnormal CD4-positive T cell number		0	57	192	IL21R,SLA,ETS1,CORO1A,FYN,CCL5,MCL1,FAS,CIITA,DLL4,TGFB1,B2M,THBS1,STK4,DGKZ,GRAP,CBL,NCKAP1L,TAP1,CASP8,SPI1,NFKB1,SEMA4D,STAT1,CD74,NOTCH1,CD48,CHI3L1,NOD2,LYST,HLA-DQB1,HLA-DQA1,HLA-C,HLA-DMA,BCL11A,VAV1,BCL2L11,IL2RG,EBI3,PIK3CG,PIK3CD,DCLRE1C,STK17B,JAK3,ITPKB,ITGB2,ITGB7,ITGAM,DIAPH1,ITGA4,IL13RA1,ARHGEF6,LYZ,ABCG1,LCP2,PTPRC,NLRP3
Mouse Phenotype	MP:0008083	decreased single-positive T cell number		0	57	204	IL21R,SLA,ETS1,CFLAR,ST3GAL1,CORO1A,FYN,CCL5,MCL1,FAS,CIITA,DLL4,CLEC10A,TGFB1,B2M,ZEB1,STK4,DGKZ,CBL,NCKAP1L,TAP1,CASP8,SPI1,NFKB1,SEMA4D,STAT5B,CD74,NOTCH1,CHI3L1,LYST,WAS,HLA-DQB1,HLA-DQA1,HLA-C,HLA-DMA,BCL11A,VAV1,IL2RG,ID2,EBI3,PIK3CG,PIK3CD,DCLRE1C,CD274,JAK3,ITPKB,ITGB2,ITGB7,ITGAM,DIAPH1,ITGA4,ARHGEF6,CD180,PSMB8,PSMB9,LCP2,PTPRC
Mouse Phenotype	MP:0002460	decreased immunoglobulin level		0	57	210	FCER1G,SASH3,IL21R,MALT1,SIGLEC1,SKAP2,SH3BP2,RSAD2,MAP3K14,FYN,FAS,FLI1,CIITA,RASGRP3,TLR2,TLR1,TNF,BCL6,BST1,BTK,C3AR1,MYD88,CD40,CD37,CD80,CD86,NFATC1,NFKB1,CD74,CHI3L1,NOD2,LYST,POU2F2,PRKCB,HLA-DQB1,VAV1,IL2RG,MAP3K8,CTSS,IFNAR2,IFNAR1,PIK3CG,PIK3CD,REL,JAK3,IRF2,PIK3AP1,LY86,IL13RA1,CD180,GPR183,EBF1,LTB,DOK1,CXCR4,RFTN1,TLR9
Mouse Phenotype	MP:0008171	abnormal mature B cell morphology		0	57	210	SASH3,KLHL6,MALT1,SIGLEC1,SH3BP2,ETS1,ZC3H12A,GAPT,FAS,FLI1,FLT3,ARHGDIB,MFNG,B2M,RASGRP3,TNF,BST1,IKZF1,BTK,CMAH,MYD88,NCKAP1L,CASP8,CD40,NEDD9,SPI1,NFKB1,SEMA4D,CD72,NOTCH2,POU2F2,PRKCD,PRKCB,WAS,VAV1,BCL2L11,IL2RG,PLCG2,PIK3CD,JAK3,IRF2,PIK3AP1,INPP5D,ARHGEF6,LYN,LYZ,GPR183,EBF1,LTB,CXCR4,DOCK2,FOXP1,RAC2,TLR9,PTPN6,PTPRC,PTPRJ
Mouse Phenotype	MP:0002357	abnormal spleen white pulp morphology		0	57	223	SASH3,MALT1,SIGLEC1,SH3BP2,SELL,MSR1,AHR,GAPT,MAP3K14,FYN,FAS,FLI1,FLT3,ARHGDIB,MFNG,TNF,BCL6,IKZF1,BTK,TCIRG1,CMAH,C5AR1,STK4,HCK,CASP8,CD40,NEDD9,CD86,SPI1,NFKBIA,NFKB1,TTC7A,SEMA4D,NOTCH2,LYST,CEBPB,PRKCD,HLA-DQB1,BCL2L11,IL2RG,CXCR2,PIK3CD,DCLRE1C,REL,JAK3,TREX1,DIAPH1,INPP5D,LYN,LYZ,LTB,LMO2,DOCK2,RAC2,PTPN6,PTPRC,PTPRJ
Mouse Phenotype	MP:0008555	abnormal interferon secretion		0	56	178	FCER1G,SLC11A1,FGR,TNFSF10,SASH3,IL21R,TICAM2,ZC3H12A,RSAD2,CCL5,TGFB1,THBS1,TNFRSF1B,CEACAM1,TNF,CMAH,MYD88,STK4,CASP1,CD86,CD14,NFATC1,STAT4,STAT1,CD74,PPARG,DHX58,CCR5,IFIH1,HLA-G,HLA-DQB1,HLA-DMA,ABCB1,IL2RG,IFNGR1,PECAM1,NFKBID,MAP3K8,TYROBP,EBI3,IFNAR2,IFNAR1,PLCG2,PIK3CG,PIK3CD,STK17B,CD274,ITGB2,ITGAX,IL10RB,LYZ,PTGER4,LCP2,RFTN1,LGALS3,TLR9
Mouse Phenotype	MP:0002425	altered susceptibility to autoimmune disorder		0	55	191	FCER1G,FCGR1A,FCGR2B,FCGR2A,TNFSF10,IL21R,SKAP2,SELL,ALOX5AP,NCF1C,MAP4K1,CORO1A,FYN,FAS,CIITA,MMP9,TGFB1,B2M,TNFRSF1B,CFB,TNF,BTK,C3AR1,CASP1,CD38,CD80,CD86,NFKB1,STAT4,CD74,CD44,PPARG,HLA-DQB1,HLA-DMA,BCL2L11,IL1RN,CXCR2,IFNGR1,IFNGR2,PECAM1,TYROBP,CTSS,PIK3CG,PIK3CD,REL,STK17B,CD274,ITGAX,LYZ,PTGER4,DUSP2,RFTN1,LEPR,PTPN6,PTPRC
Mouse Phenotype	MP:0008751	abnormal interleukin level		0	54	149	TRAFD1,IRGM,AHR,MAP3K14,FAS,ARRB2,ARHGDIB,TGFB1,B2M,THBD,TLR2,C3AR1,MYD88,PELI1,ADAM17,NCKAP1L,CASP1,CASP4,SCARB1,CD14,NFE2L2,NFKB1,STAT4,STAT1,NOD2,DHX58,CEBPB,CTSC,IFIH1,HEXB,IL1RN,IL1B,IL1A,CXCR2,IFNGR1,ENPP2,EBI3,IFNAR1,CTSE,TRPM2,ACE,ITGB2,ITGAL,IRAK2,IRF5,INPP5D,IL13RA1,IL10RB,LYZ,PTGER4,LEPR,MAP4K2,RAC2,NLRP3
Mouse Phenotype	MP:0002412	increased susceptibility to bacterial infection		0	54	176	SLPI,SLC11A1,FCGR1A,FGR,FES,IRGM,MSR1,AHR,PGLYRP1,FAS,FPR1,TLR2,NOD1,TNFRSF1B,CFB,TNF,BCL6,IKZF1,C5AR1,MYD88,HCK,NCF4,CASP1,CD40,CD36,NFKB1,STAT1,NOD2,LYST,CEBPB,CCR5,HLA-G,CARD9,HLA-DMA,IL1B,IL2RG,CXCR2,IFNGR2,RASA4,PLAUR,PIK3CG,REL,MAPKAPK2,CYBB,ITGB2,ITGAX,ITGAM,LYZ,LTB,UNC93B1,LGALS3,LCN2,RAC2,NLRP3
Mouse Phenotype	MP:0002461	increased immunoglobulin level		0	54	195	FCER1G,FCGR1A,FCGR2B,TNFSF10,IL21R,MSR1,ZC3H12A,PSTPIP2,GAPT,FYN,FAS,CIITA,RHOG,B2M,TCIRG1,KLF2,CMAH,MYD88,GPR132,CD40,CD80,CD86,NFATC1,NFKBIE,SPI1,NFKBIA,NFKB1,STAT1,PPARG,CEBPB,CCR5,PRKCD,WIPF1,HEXB,HLA-DQB1,NFKBIZ,BCL2L11,CXCR2,MAP3K8,CTSE,PLCB2,CSF2RB,REL,ITGB2,LY86,IL13RA1,IL10RA,LYN,LTB,LCP2,LGALS3,TLR9,PTPN6,PTPRC
Mouse Phenotype	MP:0000703	abnormal thymus morphology		0.000309	53	347	TNFSF10,FES,RASSF5,ETS1,MAP3K14,FYN,MCL1,FAS,FLT3,ARHGDIB,KITLG,DLL4,TGFB1,TNF,CCND1,BCL6,IKZF1,ZEB1,TCIRG1,HIST1H1C,HCK,CBL,NCKAP1L,SPI1,NFKBIA,NFKB1,TTC7A,STAT1,NOTCH1,LYST,WIPF1,WAS,HLA-DQA1,BCL11A,VAV1,SOX17,IL2RG,AKT3,CXCR2,CSF1,PIK3CG,PIK3CD,DCLRE1C,JAK3,JAG2,NR4A3,TREX1,INPP5D,RNASEL,DOK1,LCP2,PTPN6,PTPRC
Mouse Phenotype	MP:0008211	decreased mature B cell number		0	52	164	SASH3,KLHL6,MALT1,SIGLEC1,SH3BP2,ETS1,FAS,FLI1,FLT3,ARHGDIB,RASGRP3,TNF,BST1,IKZF1,BTK,CMAH,MYD88,NCKAP1L,CASP8,CD40,NEDD9,SPI1,NFKB1,SEMA4D,CD72,NOTCH2,POU2F2,PRKCD,PRKCB,VAV1,BCL2L11,IL2RG,PLCG2,PIK3CD,JAK3,IRF2,PIK3AP1,INPP5D,ARHGEF6,LYN,LYZ,GPR183,EBF1,LTB,CXCR4,DOCK2,FOXP1,RAC2,TLR9,PTPN6,PTPRC,PTPRJ
Mouse Phenotype	MP:0008077	abnormal CD8-positive T cell number		0	51	182	SIGLEC1,ETS1,ST3GAL1,CORO1A,FYN,MCL1,FAS,CIITA,DLL4,CLEC10A,B2M,TNF,ZEB1,STK4,DGKZ,NCKAP1L,TAP1,CASP8,SPI1,NFKB1,STAT5B,CD74,NOTCH1,LYST,HLA-DQB1,HLA-DQA1,HLA-C,HLA-DMA,BCL11A,VAV1,BCL2L11,IL2RG,MAP3K8,ID2,PIK3CG,PIK3CD,DCLRE1C,CD274,JAK3,ITPKB,ITGB2,ITGAM,DIAPH1,ARHGEF6,CD180,LYZ,PSMB8,PSMB9,ABCG1,LCP2,PTPRC
Mouse Phenotype	MP:0000701	abnormal lymph node size		0	51	187	FCGR2B,SH3BP2,SELL,ZC3H12A,CORO1A,FYN,FAS,TGFB1,B2M,TNF,IKZF1,ZEB1,HCK,CBL,NCKAP1L,CASP8,CD40,NEDD9,NFKB1,LYST,CEBPB,PRKCD,LAT2,HLA-DQA1,BCL2L11,SH2B3,IL2RG,CXCR2,ID2,CSF2RB,PIK3CD,DCLRE1C,REL,JAK3,NR4A3,ITGB2,TREX1,ITGAL,IRF2,INPP5D,CD180,LYN,CYTIP,DOK1,DOCK2,LCP2,LBR,TLR9,PTPN6,PTPRC,NLRP3
Mouse Phenotype	MP:0002376	abnormal dendritic cell physiology		0	49	102	FCGR1A,FCGR2B,FCGR2A,SIRPA,IL21R,MALT1,SIGLEC1,RASSF5,SKAP2,SELL,AHR,MAP3K14,DDX58,MAP4K1,CIITA,MMP9,TLR2,CLEC7A,MYD88,F11R,ADAM17,SYK,TAP1,CD40,NFKB1,CD74,CHI3L1,SEMA4A,IFIH1,WAS,CARD9,IL2RG,TLR7,MAP3K8,TYROBP,IFNAR1,CSF1,CSF2RB,CSF1R,REL,JAK3,ITGB2,ITGB7,IRAK2,PTGER4,UNC93B1,LGALS3,TLR9,NLRP3
Mouse Phenotype	MP:0008559	abnormal interferon-gamma secretion		0	49	160	FCER1G,SLC11A1,FGR,TNFSF10,SASH3,IL21R,ZC3H12A,RSAD2,CCL5,TGFB1,THBS1,TNFRSF1B,CEACAM1,TNF,CMAH,MYD88,STK4,CASP1,CD86,NFATC1,STAT4,STAT1,CD74,PPARG,CCR5,HLA-G,HLA-DQB1,HLA-DMA,ABCB1,IL2RG,IFNGR1,PECAM1,NFKBID,TYROBP,EBI3,IFNAR2,IFNAR1,PLCG2,PIK3CG,PIK3CD,STK17B,CD274,ITGB2,ITGAX,IL10RB,LYZ,PTGER4,LCP2,RFTN1
Mouse Phenotype	MP:0008217	abnormal B cell activation		0	48	138	SLPI,SKAP2,SH3BP2,ETS1,GAPT,MAP3K14,FAS,FLI1,ARHGDIB,RHOG,BCL6,IKZF1,BTK,CMAH,MYD88,PELI1,GPR132,SYK,CASP8,CD40,CD80,SPI1,NFKBIA,NFKB1,SEMA4D,CD72,CD74,PPARG,PRKCD,PRKCB,WIPF1,VAV1,BCL2L11,PLCG2,PIK3CD,DCLRE1C,REL,IRF2,PIK3AP1,LY86,ARHGEF6,LYN,GPR183,DOK1,PLCL2,TLR9,PTPN6,PTPRC
Mouse Phenotype	MP:0005065	abnormal neutrophil morphology		0	48	153	CLEC4E,FCGR2A,FES,SELL,SELPLG,ETV6,MECOM,MEF2C,MCL1,FAS,FLT3,IL17RA,THBS1,TNF,ZFP36L2,BTK,C3AR1,GCNT1,ADAM17,NCKAP1L,CD40,SPI1,STAT5B,LYST,PRKCD,WAS,IL2RG,CXCR2,PIK3CG,PIK3CD,CSF3R,BCL6B,JAK3,NR4A3,ITGB2,ITGAL,ITGAM,DIAPH1,INPP5D,LYN,LYZ,DOK1,ABCG1,LEPR,LBR,RAC2,PTPN6,NLRP3
Mouse Phenotype	MP:0005095	decreased T cell proliferation		0	48	156	FCER1G,SASH3,IL21R,MALT1,SELL,SKIL,ETS1,CORO1A,FYB,FYN,CCL5,CIITA,ARHGDIB,TNFRSF1B,NCKAP1L,HCLS1,CASP8,CD86,NFKBIA,NFKB1,STAT5B,CD74,CD48,CCR5,WIPF1,WAS,HLA-DMA,VAV1,IL2RG,NFKBID,TYROBP,PIK3CG,CSF2RB,DCLRE1C,BCL6B,REL,RAP1A,CD83,JAK3,ITGB2,ITGAL,ITGAM,DIAPH1,ARHGEF6,PTGER4,LY9,LCP2,RAC2
Mouse Phenotype	MP:0000260	abnormal angiogenesis		0	48	209	PTK2B,FGR,ACVRL1,SELL,AHR,ETS1,ETS2,FLT1,FLT4,DLL4,MMP9,ROBO4,TGFBR1,VAV3,EGFL7,TIE1,NRARP,ZFP36L1,RAMP2,HCK,F11R,GPR4,CDH13,CDH5,NOS3,NOTCH1,NOTCH4,HPGD,HLA-DQB1,CXCR2,CX3CR1,IFNAR1,PLAUR,KDR,RAP1A,ITGB2,HEY1,S1PR1,PTGS2,PTGER4,PLXND1,CXCR4,ENG,ESAM,RAC2,PTPN12,PTPRB,PTPRJ
Mouse Phenotype	MP:0001577	anemia		1e-06	47	242	FCER1G,FERMT3,FCGR1A,FCGR2B,FCGR2A,ERG,ETV6,ZC3H12A,FLI1,KITLG,EXOC6,B2M,THBS1,PICALM,CCND1,IKZF1,ZFP36L2,ZFP36L1,KLF2,TF,HCK,CCND2,NCKAP1L,CBFA2T3,SCARB1,NFE2L2,NFE2,NFATC1,SPI1,NFKBIA,TTC7A,STAT5B,NOTCH1,HLX,HLA-DQB1,SH2B3,PDGFB,COL4A1,IFNAR1,RB1,NR4A3,DIAPH1,LYN,ENG,LAMA4,PTPRC,PTPRJ
Mouse Phenotype	MP:0008588	abnormal circulating interleukin level		0	45	108	TRAFD1,IRGM,MAP3K14,ARRB2,ARHGDIB,THBD,C3AR1,MYD88,PELI1,ADAM17,NCKAP1L,CASP1,CASP4,SCARB1,CD14,NFE2L2,NFKB1,STAT4,STAT1,DHX58,CEBPB,CTSC,HEXB,IL1RN,IL1B,IL1A,CXCR2,IFNGR1,ENPP2,EBI3,IFNAR1,CTSE,ITGB2,ITGAL,IRAK2,IRF5,INPP5D,IL13RA1,IL10RB,LYZ,PTGER4,LEPR,MAP4K2,RAC2,NLRP3
Mouse Phenotype	MP:0005153	abnormal B cell proliferation		0	45	125	SLPI,SKAP2,SH3BP2,ETS1,GAPT,FLI1,ARHGDIB,RHOG,BCL6,IKZF1,BTK,CMAH,MYD88,PELI1,GPR132,SYK,CASP8,CD40,CD80,SPI1,NFKBIA,NFKB1,SEMA4D,CD72,CD74,PPARG,PRKCD,PRKCB,WIPF1,VAV1,BCL2L11,PLCG2,PIK3CD,DCLRE1C,REL,IRF2,PIK3AP1,LY86,ARHGEF6,LYN,GPR183,DOK1,PLCL2,TLR9,PTPN6
Mouse Phenotype	MP:0001805	decreased IgG level		0	45	164	FCER1G,SASH3,IL21R,MALT1,SKAP2,SH3BP2,RSAD2,MAP3K14,FAS,FLI1,CIITA,RASGRP3,TLR2,TNF,BCL6,BST1,BTK,C3AR1,MYD88,CD40,CD37,CD80,CD86,NFATC1,NFKB1,NOD2,POU2F2,PRKCB,HLA-DQB1,VAV1,IL2RG,MAP3K8,CTSS,IFNAR2,IFNAR1,PIK3CD,REL,JAK3,IRF2,PIK3AP1,LY86,CD180,GPR183,LTB,RFTN1
Mouse Phenotype	MP:0000609	abnormal liver physiology		1.5e-05	45	249	FCGR2B,TNFSF10,PLIN2,SH3BP2,SELL,AHR,FABP4,SAT1,MAP3K14,FAS,MET,TGFB1,TNFAIP3,TNFRSF1B,TNF,BCL6,C3AR1,GPR132,CBL,NCKAP1L,CAV1,SCARB1,NFE2L2,NFATC1,NFKB1,TTC7A,STAT1,STAT5B,NOTCH2,PPARG,CEBPB,HP,PECAM1,CSF1,INSR,IL10RB,LYN,LYZ,LIPA,ABCG1,LCP2,LEPR,LAMA4,PTPRC,PTPRJ
Mouse Phenotype	MP:0009763	increased sensitivity to induced morbidity/mortality		2.1e-05	45	252	SLPI,SLC11A1,TNFSF10,TRAFD1,MX2,SKIL,AHR,F13A1,MAP3K1,NCF1C,FYN,FAS,KITLG,THBD,TLR2,TNFAIP3,TNF,CLEC7A,C3AR1,C5AR1,CAV1,CASP1,CD36,NFE2L2,NFE2,PPARG,NOD2,DHX58,HP,IFIH1,CFP,IL2RG,PIK3CG,RB1,INSR,LYZ,LTB,LPL,DOCK2,LEPR,LGALS3,LAMA4,LCN2,RAC2,NLRP3
Mouse Phenotype	MP:0002139	abnormal liver/biliary system physiology		0.000156	45	273	FCGR2B,TNFSF10,PLIN2,SH3BP2,SELL,AHR,FABP4,SAT1,MAP3K14,FAS,MET,TGFB1,TNFAIP3,TNFRSF1B,TNF,BCL6,C3AR1,GPR132,CBL,NCKAP1L,CAV1,SCARB1,NFE2L2,NFATC1,NFKB1,TTC7A,STAT1,STAT5B,NOTCH2,PPARG,CEBPB,HP,PECAM1,CSF1,INSR,IL10RB,LYN,LYZ,LIPA,ABCG1,LCP2,LEPR,LAMA4,PTPRC,PTPRJ
Mouse Phenotype	MP:0002409	decreased susceptibility to infection		0	44	115	SLC11A1,TNFSF10,TRAFD1,FGL2,MX2,S100A9,NCF1C,CORO1A,ARG1,CIITA,B2M,TLR2,TNFRSF1B,CEACAM1,TNF,BCL2A1,MYD88,DGKZ,TAP1,CASP1,CD14,SPN,NFKB1,CD97,LYST,DHX58,HLA-DQB1,HLA-C,IL1RN,CXCR2,UCP2,EBI3,IFNAR1,PLCB2,REL,CD274,ITGB2,IRF5,INPP5D,IL13RA1,LYZ,PTAFR,TLR9,PTPN6
Mouse Phenotype	MP:0005351	decreased susceptibility to autoimmune disorder		0	44	115	FCER1G,FCGR1A,FCGR2B,FCGR2A,IL21R,SKAP2,SELL,ALOX5AP,NCF1C,CORO1A,FAS,CIITA,MMP9,TGFB1,B2M,TNFRSF1B,CFB,TNF,BTK,C3AR1,CASP1,CD38,CD80,CD86,NFKB1,STAT4,CD74,CD44,HLA-DQB1,HLA-DMA,IL1RN,CXCR2,IFNGR2,TYROBP,CTSS,PIK3CG,PIK3CD,REL,STK17B,ITGAX,LYZ,PTGER4,DUSP2,RFTN1
Mouse Phenotype	MP:0001785	edema		0.000743	44	284	FCGR2B,ADRBK1,SOX18,AHR,ETS1,ETS2,ETV6,MECOM,CFLAR,FLT4,IL17RA,TGFB1,EGFL7,TIE1,CCND1,ZEB1,RAMP2,CCND2,SYK,RGS5,CASP8,GPX1,NFATC1,NOTCH1,NOTCH4,NOTCH2,CTSA,PODXL,HLX,HHEX,HLA-DQB1,NFKBIZ,PDGFB,ENPP2,PECAM1,CHD7,RB1,S1PR1,PTGS2,PTGER4,CXCR4,FOXP1,ZFAND5,ENG
Mouse Phenotype	MP:0008075	decreased CD4-positive T cell number		0	43	137	IL21R,SLA,ETS1,CORO1A,FYN,CCL5,MCL1,FAS,CIITA,DLL4,TGFB1,B2M,STK4,DGKZ,NCKAP1L,CASP8,SPI1,NFKB1,SEMA4D,CD74,NOTCH1,CHI3L1,LYST,HLA-DQB1,HLA-DQA1,HLA-DMA,BCL11A,VAV1,IL2RG,EBI3,PIK3CG,PIK3CD,DCLRE1C,JAK3,ITPKB,ITGB2,ITGB7,ITGAM,DIAPH1,ITGA4,ARHGEF6,LCP2,PTPRC
Mouse Phenotype	MP:0001533	abnormal skeleton physiology		0.000287	43	264	FCER1G,ACP5,TNFSF10,SH3BP2,ALOX5AP,PSTPIP2,NCF1C,KITLG,PLEKHO1,TNFAIP3,TNFRSF1B,CFB,TNF,TCIRG1,P2RX7,ADAM17,SYK,NCOA1,STAT1,CD44,PPARG,CEBPB,WAS,IL1RN,IL1B,CXCR2,PECAM1,TYROBP,CTSS,IFNAR1,PLCG2,HSPG2,CSF1,PIK3CG,CSF1R,PIK3CD,ITGB2,ITGB7,EBF1,PTGER4,DUSP2,PTPN6,PTPRE
Mouse Phenotype	MP:0002364	abnormal thymus size		0.00034	43	266	TNFSF10,FES,ETS1,MAP3K14,FYN,MCL1,FAS,FLT3,DLL4,TGFB1,TNF,CCND1,BCL6,IKZF1,ZEB1,HIST1H1C,HCK,CBL,NCKAP1L,SPI1,NFKB1,TTC7A,NOTCH1,LYST,WIPF1,WAS,HLA-DQA1,BCL11A,VAV1,SOX17,IL2RG,AKT3,CXCR2,PIK3CG,PIK3CD,DCLRE1C,JAK3,INPP5D,RNASEL,DOK1,LCP2,PTPN6,PTPRC
Mouse Phenotype	MP:0002225	abnormal spleen cellularity		2e-06	42	208	KLHL6,RASSF5,SELL,AHR,FAS,FLI1,ARHGDIB,TGFB1,BCL6,IKZF1,BTK,HCK,CBL,NCKAP1L,CASP8,NEDD9,SPI1,LYST,LAT2,WAS,VAV1,SOX17,BCL2L11,SH2B3,IL2RG,PLCG2,CSF1,PIK3CG,PIK3CD,DCLRE1C,REL,JAK3,ITGAL,PIK3AP1,INPP5D,IL10RB,LYN,PTGS2,LTB,DOCK2,PTPRC,PTPRJ
Mouse Phenotype	MP:0005014	increased B cell number		0	41	152	FES,SIGLEC1,SH3BP2,ETS1,ZC3H12A,GAPT,FAS,FLI1,DLL4,TGFBI,B2M,TNF,BST1,IKZF1,BTK,MYD88,DGKZ,CASP8,CD40,NEDD9,SPI1,NFKB1,SEMA4D,CD72,CD74,NOTCH1,PRKCD,WAS,HLA-DQB1,VAV1,BCL2L11,SH2B3,CXCR2,PLCG2,PIK3CD,LYZ,ABCG1,TLR9,PTPN6,PTPRC,PTPRJ
Mouse Phenotype	MP:0002498	abnormal acute inflammation		0	40	122	PTK2B,SLPI,TRAFD1,ZC3H12A,ALOX5AP,S100A9,NCF1C,MEFV,BIRC3,ARRB2,THBD,TNFRSF1B,TNF,BTK,C3AR1,GCNT1,PELI1,ADAM17,CASP1,CASP4,CD14,STAT1,NOD2,CEBPB,CCR5,PRKCD,IL1RN,IL1B,ENPP2,NFKBID,MAP3K8,MAPKAPK2,ITGB2,ITGAL,IRAK2,LYZ,LITAF,LEPR,MAP4K2,NLRP3
Mouse Phenotype	MP:0002493	increased IgG level		0	40	133	FCER1G,FCGR1A,FCGR2B,TNFSF10,ZC3H12A,PSTPIP2,GAPT,FYN,FAS,B2M,TCIRG1,KLF2,CMAH,MYD88,GPR132,CD40,CD80,CD86,NFATC1,NFKBIE,NFKBIA,NFKB1,STAT1,PPARG,CEBPB,CCR5,PRKCD,BCL2L11,MAP3K8,CSF2RB,REL,ITGB2,LY86,IL13RA1,IL10RA,LCP2,LGALS3,TLR9,PTPN6,PTPRC
Mouse Phenotype	MP:0002191	abnormal artery morphology		0.001708	40	262	ACVRL1,MSR1,AHR,FABP4,FAS,DLL4,MMP9,VAV3,THBS1,KLF2,P2RX4,RAMP2,GPR132,RGS5,SCARB1,NOS3,NOTCH1,NOTCH4,NOTCH2,HP,CXCL16,PRKCD,HLA-DQB1,IL1RN,PDGFB,PECAM1,CX3CR1,HSPG2,CSF1,PIK3CG,CST3,ITGA4,HEY1,LYZ,S1PR1,PTGER4,LMO2,PLXND1,LIPE,LGALS3
Mouse Phenotype	MP:0008556	abnormal tumor necrosis factor secretion		0	39	107	CLEC4E,SASH3,TRAFD1,TICAM2,BIRC3,MAP4K1,FYN,ARRB2,VAV3,B2M,TLR2,TLR1,NOD1,TNF,TLR6,MYD88,GPR65,NCKAP1L,CASP1,CD14,NFKB1,STAT1,NOD2,CCR1,NFKBIZ,VAV1,TLR7,MAP3K8,PDE4B,PIK3CG,STK17B,ITGAX,IRAK2,IL10RB,LYZ,UNC93B1,LGALS3,MAP4K2,TLR9
Mouse Phenotype	MP:0008079	decreased CD8-positive T cell number		0	39	133	ETS1,ST3GAL1,CORO1A,FYN,MCL1,FAS,DLL4,CLEC10A,B2M,ZEB1,STK4,DGKZ,NCKAP1L,TAP1,CASP8,SPI1,NFKB1,STAT5B,NOTCH1,LYST,HLA-DQB1,HLA-C,VAV1,IL2RG,ID2,PIK3CG,PIK3CD,DCLRE1C,CD274,JAK3,ITPKB,ITGB2,DIAPH1,ARHGEF6,CD180,PSMB8,PSMB9,LCP2,PTPRC
Mouse Phenotype	MP:0002408	abnormal double-positive T cell morphology		0	39	175	SASH3,SLA,ETS1,FYN,MCL1,FAS,CIITA,FLT3,ARHGDIB,DLL4,B2M,IKZF1,ZEB1,NCKAP1L,HCLS1,CD80,CD86,CD7,NFATC1,SPI1,NFKBIA,NFKB1,NOTCH1,WAS,VAV1,ABCB1,BCL2L11,IL2RG,AKT3,CTSE,PIK3CG,PIK3CD,DCLRE1C,STK17B,ITGB2,CXCR4,DOCK2,LCP2,PTPRC
Mouse Phenotype	MP:0001634	internal hemorrhage		8.9e-05	39	220	FERMT3,ABCA3,FES,F13A1,F10,FLI1,FLT4,THBS1,THBD,TIE1,KLF2,FZD4,CASP8,NFE2L2,NFE2,GPR4,NOS3,NOTCH1,NOTCH2,SLC23A2,HLA-DQB1,PDGFB,COL4A1,COL4A2,PLCG2,HSPG2,REL,KDR,RB1,USP18,ITGA4,LYZ,SMAD1,PTGER4,PLXND1,CXCR4,ZFAND5,ENG,LAMA4
Mouse Phenotype	MP:0005164	abnormal response to injury		0.002176	39	257	FCER1G,SLPI,SORL1,ADORA2A,SELL,AHR,F13A1,APLN,MAP3K1,MMP9,VAV3,THBS1,THBD,ZEB1,CMAH,CASP1,ENTPD1,CD36,SCARB1,GPX1,STAT1,PPARG,CCR1,CCR5,PRKCH,PRKCD,VAV1,IL1RN,CXCR2,UCP2,CST3,MAPKAPK2,ITGAM,LYZ,DUSP6,LPL,LEPR,LGALS3,RAC2
Mouse Phenotype	MP:0000702	enlarged lymph nodes		0	38	139	FCGR2B,SH3BP2,SELL,ZC3H12A,CORO1A,FYN,FAS,TGFB1,B2M,IKZF1,CBL,CASP8,CD40,NFKB1,LYST,CEBPB,PRKCD,LAT2,HLA-DQA1,BCL2L11,SH2B3,CXCR2,CSF2RB,REL,NR4A3,ITGB2,TREX1,ITGAL,IRF2,INPP5D,CD180,LYN,DOK1,LBR,TLR9,PTPN6,PTPRC,NLRP3
Mouse Phenotype	MP:0002413	abnormal megakaryocyte progenitor cell morphology		0	37	161	SIRPA,FES,ERG,ETV6,MECOM,ZC3H12A,FYB,FLI1,FLT3,CLEC10A,THBD,ZFP36L2,TCIRG1,ADAM17,CBL,CBFA2T3,ENTPD1,NFE2L2,NFE2,TTC7A,WAS,SOX17,BCL2L11,SH2B3,IL2RG,PDGFB,PLEK,ICAM2,RB1,ITGB2,ITGAL,LYN,LYZ,HPS3,DOK1,RAB27A,NLRP3
Mouse Phenotype	MP:0005022	abnormal immature B cell morphology		0	36	145	FES,ERG,SH3BP2,ETV6,FYN,MCL1,FAS,FLI1,FLT3,ARHGDIB,DLL4,BST1,IKZF1,BTK,SYK,CBFA2T3,NFKBIE,SPI1,NFKBIA,NFKB1,CD74,NOTCH1,NOTCH2,LYST,PRKCD,VAV1,BCL2L11,IL2RG,PLCG2,DCLRE1C,JAK3,PIK3AP1,LYN,RAC2,PTPRC,PTPRJ
Mouse Phenotype	MP:0000706	small thymus		0.000969	36	222	FES,ETS1,MAP3K14,FYN,MCL1,FLT3,DLL4,TGFB1,TNF,BCL6,IKZF1,ZEB1,HIST1H1C,HCK,CBL,NCKAP1L,SPI1,NFKB1,TTC7A,NOTCH1,LYST,WIPF1,WAS,BCL11A,VAV1,SOX17,IL2RG,AKT3,CXCR2,PIK3CG,PIK3CD,DCLRE1C,JAK3,LCP2,PTPN6,PTPRC
Mouse Phenotype	MP:0001601	abnormal myelopoiesis		0	35	88	SLC11A1,FES,MECOM,MEF2C,FLT3,IL17RA,TNF,IKZF1,BTK,CBFA2T3,SPI1,NFKBIA,NFKB1,STAT5B,HHEX,SH2B3,IL2RG,CXCR2,TYROBP,CSF3R,REL,JAK3,RB1,NR4A3,INPP5D,IL10RB,LYN,LYZ,DOK1,CXCR4,ABCG1,LBR,RAC2,PTPRC,PTPRJ
Mouse Phenotype	MP:0000219	increased neutrophil cell number		0	35	106	FCGR2A,FES,SELL,SELPLG,MEF2C,FAS,FLT3,THBS1,TNF,GCNT1,ADAM17,NCKAP1L,SPI1,STAT5B,LYST,WAS,IL2RG,CXCR2,PIK3CG,PIK3CD,JAK3,NR4A3,ITGB2,ITGAL,ITGAM,DIAPH1,INPP5D,LYN,LYZ,DOK1,ABCG1,LEPR,RAC2,PTPN6,NLRP3
Mouse Phenotype	MP:0002148	hypersensitivity		0	35	113	FCER1G,FCGR1A,FCGR2B,FCGR2A,IL21R,SELL,CYSLTR1,AHR,ALOX5AP,CCRL2,NCF1C,FYN,CCL5,FAS,TNF,C3AR1,GCNT1,F11R,CD40,CD74,CD44,CEBPB,CCR1,SEMA4A,CCR5,HLA-DMA,IL1B,IFNGR2,TYROBP,CSF2RB,CD83,PTAFR,PTGER4,LAPTM5,NLRP3
Mouse Phenotype	MP:0008082	increased single-positive T cell number		0	35	128	SIGLEC1,FAS,CIITA,ARHGDIB,TGFB1,B2M,THBS1,TNF,KLF2,GRAP,CBL,TAP1,NFKBIA,STAT1,CD74,NOTCH1,CD48,NOD2,WAS,HLA-DQB1,HLA-DQA1,HLA-C,HLA-DMA,BCL11A,BCL2L11,MAP3K8,STK17B,JAK3,ITGAM,DIAPH1,IL13RA1,LYZ,ABCG1,LCP2,NLRP3
Mouse Phenotype	MP:0000726	absent lymphocyte		0	34	100	FCER1G,MALT1,ETS1,MAP3K14,FYN,MCL1,DLL4,B2M,TNF,IKZF1,BTK,KLF2,SYK,TAP1,SPI1,NOTCH2,LYST,HLA-DQB1,HLA-C,BCL11A,IL2RG,ID2,PIK3CD,DCLRE1C,JAK3,ITPKB,PIK3AP1,INPP5D,LYN,LYZ,EBF1,LTB,PTPRC,NLRP3
Mouse Phenotype	MP:0005463	abnormal CD4-positive T cell physiology		0	34	126	FCER1G,IL21R,SELL,FYN,FAS,CIITA,RHOG,B2M,TNF,BCL6,C3AR1,CD80,CD86,NFATC1,NFKB1,STAT4,STAT1,CD74,CD44,CHI3L1,CEBPB,SEMA4A,LAT2,HLA-DQB1,HLA-DMA,CXCR2,IFNGR2,IFNAR2,PIK3CG,REL,CD83,IRF5,IL13RA1,TLR9
Mouse Phenotype	MP:0002405	respiratory system inflammation		0	34	144	FCGR2B,SH3BP2,SELL,CYSLTR1,AHR,MECOM,MAP3K14,FAS,TGFB1,THBS1,TNF,BCL6,IKZF1,HCK,GPR132,CBL,NCKAP1L,NFATC1,NFKB1,LYST,CCR1,HLA-DQB1,IL2RG,CSF1,CSF2RB,IL10RB,LIPA,ABCG1,LCP2,LEPR,LGALS3,PTPN6,PTPRC,PTPRJ
Mouse Phenotype	MP:0002417	abnormal megakaryocyte morphology		3e-06	34	156	SIRPA,ERG,ETV6,MECOM,ZC3H12A,FYB,FLI1,FLT3,CLEC10A,THBD,ZFP36L2,TCIRG1,ADAM17,CBL,ENTPD1,NFE2L2,NFE2,TTC7A,WAS,SOX17,BCL2L11,SH2B3,IL2RG,PDGFB,PLEK,RB1,ITGB2,ITGAL,LYN,LYZ,HPS3,DOK1,RAB27A,NLRP3
Mouse Phenotype	MP:0008704	abnormal interleukin-6 secretion		0	33	78	SLPI,TRAFD1,TICAM2,ZC3H12A,MAP4K1,ARRB2,TLR2,TLR1,NOD1,TNF,P2RX7,MYD88,NCKAP1L,CASP1,CD14,NFKB1,STAT1,NOD2,CCR5,PRKCD,IFIH1,HLA-DQB1,NFKBIZ,IL1RAP,IL1B,IFNGR1,NFKBID,MAP3K8,PIK3CG,IRAK2,LYZ,LEPR,LGALS3
Mouse Phenotype	MP:0001545	abnormal hematopoietic system physiology		0.000504	33	191	FCER1G,FERMT3,SLPI,ADORA2A,ETS1,ETV6,SLC7A11,FAS,TBXAS1,ZFP36L2,BTK,NCKAP1L,ENTPD1,GPX1,NFE2L2,NFE2,SPI1,CHI3L1,LYST,HLA-DQA1,IFNGR1,CX3CR1,PLCB2,PLEK,RASGRP2,PIK3CG,PIK3CD,INPP5D,LYZ,PTGS2,HPS3,RAB27A,NLRP3
Mouse Phenotype	MP:0005325	abnormal renal glomerulus morphology		0.001058	33	199	FCER1G,FCGR2B,SELPLG,CORO1A,FYN,FAS,MET,MMP9,TGFB1,TIE1,CFB,NCKAP1L,CD40,GPR4,NOS3,NOTCH2,CEBPB,PODXL,HP,PRKCD,PPT1,MAFB,BCL2L11,PDGFB,TLR7,PLCG2,ACE,CD180,LYN,PTGS2,LEPR,TLR9,PTPRC
Mouse Phenotype	MP:0002827	abnormal renal corpuscle morphology		0.002868	33	211	FCER1G,FCGR2B,SELPLG,CORO1A,FYN,FAS,MET,MMP9,TGFB1,TIE1,CFB,NCKAP1L,CD40,GPR4,NOS3,NOTCH2,CEBPB,PODXL,HP,PRKCD,PPT1,MAFB,BCL2L11,PDGFB,TLR7,PLCG2,ACE,CD180,LYN,PTGS2,LEPR,TLR9,PTPRC
Mouse Phenotype	MP:0008686	abnormal interleukin-2 secretion		0	32	88	FCER1G,TNFSF10,SASH3,MALT1,CORO1A,FYB,FYN,CCL5,FAS,TGFB1,TNFRSF1B,CEACAM1,STK4,DGKZ,CD80,CD86,NFATC1,NFKB1,CD74,PPARG,VAV1,ABCB1,IL2RG,NFKBID,PIK3CG,STK17B,DGKA,RAP1A,ITGAX,ARHGEF6,LCP2,LAPTM5
Mouse Phenotype	MP:0002362	abnormal spleen marginal zone morphology		0	32	96	SASH3,MALT1,SIGLEC1,SH3BP2,MSR1,GAPT,MAP3K14,FAS,FLI1,ARHGDIB,MFNG,TNF,BTK,CMAH,CASP8,CD40,NEDD9,NFKB1,NOTCH2,PRKCD,HLA-DQB1,BCL2L11,PIK3CD,TREX1,INPP5D,LYN,LYZ,LTB,DOCK2,RAC2,PTPN6,PTPRJ
Mouse Phenotype	MP:0001861	lung inflammation		0	32	123	FCGR2B,SH3BP2,SELL,AHR,MAP3K14,FAS,TGFB1,THBS1,TNF,BCL6,IKZF1,HCK,GPR132,CBL,NCKAP1L,NFATC1,NFKB1,LYST,CCR1,HLA-DQB1,IL2RG,CSF1,CSF2RB,IL10RB,LIPA,ABCG1,LCP2,LEPR,LGALS3,PTPN6,PTPRC,PTPRJ
Mouse Phenotype	MP:0002365	abnormal thymus cellularity		0.000725	32	187	TNFSF10,FES,RASSF5,ETS1,FYN,MCL1,FLT3,DLL4,TGFB1,TNF,CCND1,IKZF1,ZEB1,HCK,CBL,NCKAP1L,NFKB1,NOTCH1,WIPF1,WAS,HLA-DQA1,BCL11A,VAV1,SOX17,IL2RG,AKT3,PIK3CG,PIK3CD,JAK3,RNASEL,LCP2,PTPRC
Mouse Phenotype	MP:0002620	abnormal monocyte morphology		0	31	88	CLEC4E,FCGR2B,FES,SELL,CORO1A,FLT3,THBS1,SPI1,NFKBIA,LYST,HHEX,WAS,BCL2L11,SH2B3,IL2RG,TLR7,CSF1,PIK3CG,CSF1R,CSF3R,BCL6B,REL,JAK3,ITGB2,DIAPH1,ITGA4,INPP5D,DOK1,ABCG1,LGALS3,PTPN6
Mouse Phenotype	MP:0005092	decreased double-positive T cell number		1.2e-05	31	145	SASH3,FYN,MCL1,FLT3,ARHGDIB,DLL4,IKZF1,ZEB1,NCKAP1L,HCLS1,CD80,CD86,NFATC1,SPI1,NFKBIA,NFKB1,NOTCH1,WAS,VAV1,BCL2L11,IL2RG,AKT3,PIK3CG,PIK3CD,DCLRE1C,STK17B,ITGB2,CXCR4,DOCK2,LCP2,PTPRC
Mouse Phenotype	MP:0009676	abnormal hemostasis		0.003458	31	197	FCER1G,FERMT3,SLPI,FGL2,ADORA2A,SELPLG,AHR,F13A1,F10,SLC7A11,TGFB1,THBS1,THBD,TBXAS1,BTK,ENTPD1,GPX1,NOS3,LYST,HLA-DQB1,PLCB2,PLEK,RASGRP2,PIK3CG,PIK3CD,TREX1,INPP5D,PTGS2,LPL,HPS3,RAB27A
Mouse Phenotype	MP:0002551	abnormal blood coagulation		0.003458	31	197	FCER1G,FERMT3,SLPI,FGL2,ADORA2A,SELPLG,AHR,F13A1,F10,SLC7A11,TGFB1,THBS1,THBD,TBXAS1,BTK,ENTPD1,GPX1,NOS3,LYST,HLA-DQB1,PLCB2,PLEK,RASGRP2,PIK3CG,PIK3CD,TREX1,INPP5D,PTGS2,LPL,HPS3,RAB27A
Mouse Phenotype	MP:0000334	decreased granulocyte number		0	30	101	CLEC4E,IL21R,ETV6,MAP3K14,MCL1,FAS,FLT3,IL17RA,KITLG,IKZF1,ZFP36L2,BTK,C3AR1,HDC,CD40,CD34,SPI1,STAT5B,CCR1,PRKCD,PIK3CG,CSF2RB,CSF3R,BCL6B,ITGB7,ITGAL,ITGAM,LYZ,LGALS3,RAC2
Mouse Phenotype	MP:0005061	abnormal eosinophil morphology		0	29	82	IL21R,SELL,SELPLG,MAP3K14,MCL1,FAS,ARHGDIB,THBS1,BCL6,IKZF1,C3AR1,HCK,CD34,LYST,ABCB1,CTSE,PIK3CG,CSF2RB,REL,NR4A3,ITGB2,ITGB7,ITGAM,IL13RA1,LYZ,LIF,ABCG1,LGALS3,LBR
Mouse Phenotype	MP:0008567	decreased interferon-gamma secretion		0	29	97	FCER1G,SLC11A1,SASH3,IL21R,CCL5,THBS1,TNFRSF1B,TNF,CMAH,MYD88,CASP1,STAT4,STAT1,CD74,HLA-G,HLA-DMA,IL2RG,NFKBID,TYROBP,IFNAR2,PLCG2,PIK3CG,PIK3CD,ITGB2,ITGAX,LYZ,PTGER4,LCP2,RFTN1
Mouse Phenotype	MP:0008215	decreased immature B cell number		0	29	109	ERG,SH3BP2,ETV6,FYN,MCL1,FAS,FLT3,ARHGDIB,BST1,IKZF1,BTK,SYK,CBFA2T3,NFKBIE,SPI1,NFKBIA,NOTCH2,LYST,VAV1,BCL2L11,IL2RG,PLCG2,DCLRE1C,JAK3,PIK3AP1,LYN,RAC2,PTPRC,PTPRJ
Mouse Phenotype	MP:0000240	extramedullary hematopoiesis		0	29	110	SELL,AHR,PSTPIP2,DDX58,FYN,FLT3,IKZF1,ZFP36L2,TCIRG1,ADAM17,CBL,NCKAP1L,CBFA2T3,SPI1,NFKBIA,NFKB1,TTC7A,CEBPB,SH2B3,CXCR2,CSF1,REL,DIAPH1,IL10RB,LYN,DOK1,LBR,PTPRC,PTPRJ
Mouse Phenotype	MP:0004720	abnormal platelet morphology		4e-06	29	124	SIRPA,ERG,ETV6,MECOM,ZC3H12A,FYB,FLI1,CLEC10A,THBD,ZFP36L2,ADAM17,CBL,ENTPD1,NFE2L2,NFE2,TTC7A,WAS,SOX17,BCL2L11,SH2B3,PDGFB,PLEK,ITGB2,ITGAL,LYN,LYZ,HPS3,RAB27A,NLRP3
Mouse Phenotype	MP:0000228	abnormal thrombopoiesis		7e-06	29	128	SIRPA,ERG,ETV6,MECOM,ZC3H12A,FYB,FLI1,CLEC10A,THBD,ZFP36L2,ADAM17,CBL,ENTPD1,NFE2L2,NFE2,TTC7A,WAS,SOX17,BCL2L11,SH2B3,PDGFB,PLEK,ITGB2,ITGAL,LYN,LYZ,HPS3,RAB27A,NLRP3
Mouse Phenotype	MP:0001835	abnormal antigen presentation		0	28	55	FCER1G,FCGR1A,FCGR2B,FCGR2A,SKAP2,MAP3K14,MAP4K1,CIITA,B2M,MARCH1,MYD88,SYK,TAP1,STAT1,CD74,LYST,SEMA4A,WAS,HLA-DQB1,HLA-DQA1,HLA-DMA,MAP3K8,CTSS,LYZ,PSMB8,PSME2,UNC93B1,NLRP3
Mouse Phenotype	MP:0005069	abnormal NK cell physiology		0	28	78	FCER1G,TNFSF10,IL21R,ETS1,B2M,MYD88,STAT4,STAT1,STAT5B,LYST,HLA-G,VAV1,IL2RG,NFKBID,MAP3K8,TYROBP,CX3CR1,IFNAR2,IFNAR1,PLCG2,SLAMF7,ITGAL,INPP5D,CD244,LCP2,RAB27A,TLR9,PTPRC
Mouse Phenotype	MP:0005093	decreased B cell proliferation		0	28	82	SKAP2,SH3BP2,ETS1,FLI1,BCL6,BTK,MYD88,PELI1,CASP8,CD40,CD80,SPI1,NFKB1,SEMA4D,CD74,PRKCB,VAV1,PLCG2,PIK3CD,DCLRE1C,REL,IRF2,PIK3AP1,LY86,ARHGEF6,LYN,TLR9,PTPN6
Mouse Phenotype	MP:0008752	abnormal tumor necrosis factor level		0	28	90	SH3BP2,AHR,S100A9,FAS,ARRB2,B2M,THBD,TNFRSF1B,TNF,MYD88,PELI1,HCK,ADAM17,CASP1,CD14,NFKBIA,NOD2,HEXB,ENPP2,IFNAR1,CSF1,ITGAL,IRAK2,IRF5,IL10RB,LYZ,UNC93B1,NLRP3
Mouse Phenotype	MP:0001858	intestinal inflammation		0	28	107	SLC11A1,AHR,DDX58,TGFB1,B2M,TNFAIP3,TNFRSF1B,TNF,BTK,CASP1,GPX1,NFKB1,STAT1,NOD2,CCR5,WAS,IL2RG,NFKBID,MAP3K8,EBI3,PIK3CD,MAPKAPK2,JAK3,ITGB7,IL10RB,IL10RA,LYZ,LGALS3
Mouse Phenotype	MP:0002407	abnormal double-negative T cell morphology		1.2e-05	28	125	FCER1G,MALT1,ETS1,MCL1,FAS,FLT3,CBL,NCKAP1L,TAP1,NFATC1,NFKBIE,SPI1,NFKBIA,STAT5B,NOTCH1,NOD2,WAS,HLA-DQB1,BCL11A,VAV1,BCL2L11,IL2RG,AKT3,ITGB2,CD180,LCP2,TLR9,PTPRC
Mouse Phenotype	MP:0003156	abnormal leukocyte migration/homing		0	27	58	RASSF5,SELL,SELPLG,S100A9,CORO1A,FYB,FAS,THBD,GCNT1,NEDD9,NOS3,CD44,CTSC,CCR1,CCR5,RAP1A,ITGB2,ITGB7,ITGAL,ITGAM,DIAPH1,ITGA4,CHST2,LSP1,CYTIP,DOCK2,ESAM
Mouse Phenotype	MP:0005087	decreased acute inflammation		0	27	71	PTK2B,ALOX5AP,S100A9,BIRC3,TNFRSF1B,TNF,BTK,PELI1,ADAM17,CASP1,CASP4,CD14,STAT1,NOD2,CEBPB,CCR5,IL1B,ENPP2,MAP3K8,MAPKAPK2,ITGB2,ITGAL,IRAK2,LYZ,LITAF,MAP4K2,NLRP3
Mouse Phenotype	MP:0002602	abnormal eosinophil cell number		0	27	77	IL21R,SELL,SELPLG,MAP3K14,MCL1,FAS,ARHGDIB,THBS1,BCL6,C3AR1,HCK,CD34,LYST,ABCB1,CTSE,PIK3CG,CSF2RB,REL,NR4A3,ITGB2,ITGB7,ITGAM,IL13RA1,LYZ,LIF,ABCG1,LGALS3
Mouse Phenotype	MP:0001806	decreased IgM level		0	27	78	SASH3,IL21R,MALT1,SIGLEC1,SKAP2,SH3BP2,MAP3K14,FAS,BCL6,BTK,CD40,NFKB1,CD74,POU2F2,PRKCB,HLA-DQB1,VAV1,IL2RG,CTSS,IFNAR1,PIK3CD,REL,PIK3AP1,GPR183,EBF1,DOK1,TLR9
Mouse Phenotype	MP:0002494	increased IgM level		0	27	89	FCGR2B,MSR1,ZC3H12A,GAPT,FYN,FAS,CIITA,B2M,TCIRG1,MYD88,CD40,CD80,CD86,NFATC1,NFKBIE,SPI1,PPARG,PRKCD,WIPF1,HLA-DQB1,BCL2L11,REL,ITGB2,LY86,LYN,LTB,PTPN6
Mouse Phenotype	MP:0002356	abnormal spleen red pulp morphology		0	27	94	RASSF5,SH3BP2,SELL,AHR,ETS1,MAN2B1,FAS,FLT3,TNF,IKZF1,TCIRG1,ADAM17,CBL,SPI1,TTC7A,CEBPB,HP,BCL2L11,PECAM1,IFNAR1,CSF1,ITGB2,LYN,LTB,LMO2,PTPRC,NLRP3
Mouse Phenotype	MP:0008470	abnormal spleen B cell follicle morphology		4e-06	27	112	SELL,AHR,MAP3K14,FAS,ARHGDIB,TNF,BCL6,BTK,TCIRG1,C5AR1,HCK,CD40,CD86,SPI1,NFKBIA,SEMA4D,CEBPB,PRKCD,HLA-DQB1,IL2RG,PIK3CD,DCLRE1C,REL,TREX1,DIAPH1,LYN,LTB
Mouse Phenotype	MP:0001823	thymus hypoplasia		0.001558	27	156	FES,ETS1,FYN,MCL1,FLT3,DLL4,TGFB1,TNF,IKZF1,ZEB1,HCK,CBL,NCKAP1L,NFKB1,NOTCH1,WIPF1,WAS,BCL11A,VAV1,SOX17,IL2RG,AKT3,PIK3CG,PIK3CD,JAK3,LCP2,PTPRC
Mouse Phenotype	MP:0004940	abnormal B-1 B cell morphology		0	26	73	MALT1,SH3BP2,ETS1,FAS,BST1,IKZF1,BTK,MYD88,CASP8,SPI1,SEMA4D,CD72,NOTCH2,POU2F2,PRKCD,PRKCB,VAV1,PLCG2,PIK3CD,PIK3AP1,LYN,EBF1,CXCR4,RAC2,TLR9,PTPN6
Mouse Phenotype	MP:0004976	abnormal B-1 B cell number		0	26	73	MALT1,SH3BP2,ETS1,FAS,BST1,IKZF1,BTK,MYD88,CASP8,SPI1,SEMA4D,CD72,NOTCH2,POU2F2,PRKCD,PRKCB,VAV1,PLCG2,PIK3CD,PIK3AP1,LYN,EBF1,CXCR4,RAC2,TLR9,PTPN6
Mouse Phenotype	MP:0003919	abnormal lymph node cellularity		0	26	81	RASSF5,SH3BP2,SELL,FAS,B2M,TNF,IKZF1,ZEB1,GCNT1,HCK,CBL,NCKAP1L,NEDD9,HLA-DQB1,VAV1,BCL2L11,IL2RG,CSF1,CSF2RB,JAK3,ITGAL,IRF2,CYTIP,DOCK2,LCP2,PTPRC
Mouse Phenotype	MP:0008495	decreased IgG1 level		0	26	83	FCER1G,SASH3,IL21R,SH3BP2,RSAD2,FLI1,RASGRP3,TNF,C3AR1,MYD88,CD40,CD37,CD80,CD86,NFATC1,NFKB1,POU2F2,HLA-DQB1,VAV1,MAP3K8,IFNAR2,IFNAR1,PIK3CD,REL,GPR183,LTB
Mouse Phenotype	MP:0004392	abnormal CD8-positive T cell physiology		0	26	88	IL21R,MCL1,FAS,B2M,TNF,TAP1,CASP8,STAT4,NOTCH2,LYST,CTSC,LAT2,HLA-G,HLA-C,BCL2L11,IFNGR2,IFNAR2,IFNAR1,PIK3CG,PIK3CD,REL,CD274,ITGAL,INPP5D,PSME2,RAB27A
Mouse Phenotype	MP:0001860	liver inflammation		0	26	94	FCGR2B,TNFSF10,SH3BP2,MAP3K14,FAS,TGFB1,TNFAIP3,TNFRSF1B,BCL6,GPR132,CBL,NCKAP1L,NFATC1,NFKB1,TTC7A,STAT1,HP,PECAM1,CSF1,IL10RB,LYN,LYZ,LCP2,LEPR,PTPRC,PTPRJ
Mouse Phenotype	MP:0008180	abnormal marginal zone B cell morphology		0	25	78	SASH3,SIGLEC1,SH3BP2,GAPT,FAS,FLI1,ARHGDIB,MFNG,CMAH,CASP8,CD40,NEDD9,NFKB1,NOTCH2,PRKCD,BCL2L11,PIK3CD,INPP5D,LYN,LYZ,LTB,DOCK2,RAC2,PTPN6,PTPRJ
Mouse Phenotype	MP:0005350	increased susceptibility to autoimmune disorder		1.7e-05	25	107	FCGR2B,TNFSF10,IL21R,NCF1C,MAP4K1,CORO1A,FYN,FAS,B2M,TNFRSF1B,CD38,CD80,CD86,STAT4,CD74,PPARG,HLA-DQB1,BCL2L11,IFNGR1,PECAM1,CD274,LYZ,LEPR,PTPN6,PTPRC
Mouse Phenotype	MP:0008561	decreased tumor necrosis factor secretion		0	24	50	CLEC4E,SASH3,TICAM2,VAV3,TLR2,TLR1,NOD1,TNF,TLR6,MYD88,GPR65,CASP1,CD14,NFKB1,NOD2,CCR1,VAV1,TLR7,MAP3K8,PDE4B,ITGAX,IRAK2,MAP4K2,TLR9
Mouse Phenotype	MP:0008595	abnormal circulating interleukin-6 level		0	24	55	TRAFD1,ARRB2,THBD,MYD88,PELI1,NCKAP1L,CASP1,SCARB1,CD14,CEBPB,CTSC,IL1RN,CXCR2,ENPP2,ITGB2,IRAK2,IRF5,INPP5D,IL10RB,LYZ,PTGER4,LEPR,MAP4K2,NLRP3
Mouse Phenotype	MP:0002522	abnormal chemotactic factor physiology		0	24	56	FCER1G,SELPLG,AHR,FYN,FAS,TLR2,NOD1,TNF,BCL6,MYD88,CD36,CTSC,CARD9,CXCR2,IFNGR1,ENPP2,IRAK2,LYN,LYZ,ABCG1,LEPR,MAP4K2,PTPRC,NLRP3
Mouse Phenotype	MP:0000696	abnormal Peyer's patch morphology		0	24	65	SASH3,MAP3K14,DDX58,FAS,TGFB1,TNF,BCL6,IKZF1,TCIRG1,NFKB1,NOD2,LYST,PRKCD,IL2RG,ID2,PIK3CD,JAK3,ITGB7,ITGA4,LYN,LTB,CXCR4,DOCK2,PTPN6
Mouse Phenotype	MP:0002378	abnormal gut-associated lymphoid tissue morphology		0	24	66	SASH3,MAP3K14,DDX58,FAS,TGFB1,TNF,BCL6,IKZF1,TCIRG1,NFKB1,NOD2,LYST,PRKCD,IL2RG,ID2,PIK3CD,JAK3,ITGB7,ITGA4,LYN,LTB,CXCR4,DOCK2,PTPN6
Mouse Phenotype	MP:0005461	abnormal dendritic cell morphology		0	24	69	FCGR1A,AHR,MAP3K14,FAS,CIITA,FLT3,TGFB1,MARCH1,IKZF1,MYD88,NFKB1,NOTCH1,WAS,BCL2L11,IL1RN,IL2RG,TYROBP,CSF1,CSF1R,JAK3,INPP5D,LYZ,ABCG1,PTPRC
Mouse Phenotype	MP:0002418	increased susceptibility to viral infection		0	24	78	MSR1,MX2,DDX58,FAS,TNF,MYD88,CD14,NFE2,STAT1,STAT2,LYST,DHX58,IFIH1,CXCR2,IFNGR1,TYROBP,IFNAR2,IFNAR1,PIK3CG,IRF7,RNASEL,PSMB9,UNC93B1,TLR9
Mouse Phenotype	MP:0002933	joint inflammation		1e-06	24	88	TNFSF10,SH3BP2,ALOX5AP,NCF1C,TNFAIP3,TNFRSF1B,CFB,TNF,CD44,PPARG,IL1RN,CXCR2,PECAM1,CTSS,IFNAR1,PLCG2,HSPG2,PIK3CG,PIK3CD,ITGB2,ITGB7,PTGER4,DUSP2,PTPN6
Mouse Phenotype	MP:0003725	increased autoantibody level		5e-06	24	94	FCER1G,ZC3H12A,PSTPIP2,FAS,TGFB1,THBS1,MYD88,GPR132,CD40,CD86,PRKCD,LAT2,WAS,HLA-DQB1,BCL2L11,TLR7,IFNAR1,IL10RA,CD180,LYN,LYZ,PTPN6,PTPRC,NLRP3
Mouse Phenotype	MP:0004982	abnormal osteoclast morphology		1.1e-05	24	98	FCER1G,SH3BP2,KITLG,TNF,TCIRG1,P2RX7,SYK,NFE2,NFATC1,NFKB1,STAT1,CEBPB,WAS,TYROBP,IFNAR1,HSPG2,CSF1,CSF1R,RGS10,LYZ,EBF1,PTGER4,LEPR,PTPRE
Mouse Phenotype	MP:0000715	decreased thymocyte number		0.000492	24	123	FCER1G,RASSF5,ETS1,CORO1A,FYB,FYN,MCL1,FLI1,DLL4,VAV3,ZEB1,SPI1,NFKBIA,STAT5B,NOTCH1,WIPF1,WAS,VAV1,IL2RG,PIK3CG,DCLRE1C,JAK3,LCP2,PTPRC
Mouse Phenotype	MP:0000172	abnormal bone marrow cell number		0.000709	24	126	FES,FLT3,BCL6,IKZF1,ZFP36L2,BTK,HCK,ADAM17,SPI1,NFKBIA,CEBPB,SOX17,SH2B3,CSF1,CSF2RB,CSF3R,REL,NR4A3,ITGB2,DIAPH1,INPP5D,EBF1,DOK1,CXCR4
Mouse Phenotype	MP:0008719	impaired neutrophil recruitment		0	23	44	FCGR2A,SELL,ALOX5AP,MCL1,IL17RA,C3AR1,C5AR1,CD44,CHI3L1,CTSC,CCR1,CMKLR1,IL1B,IL1A,CXCR2,PDE4B,TRPM2,PIK3CG,PIK3CD,ITGB2,PIK3R5,LYZ,LGALS3
Mouse Phenotype	MP:0001802	arrested B cell differentiation		0	23	55	ETV6,MAP3K14,FYN,MCL1,FAS,FLT3,VAV3,B2M,BTK,SYK,SPI1,NFKB1,POU2F2,PRKCD,VAV1,IL2RG,DCLRE1C,JAK3,LYN,LYL1,EBF1,FOXP1,RAC2
Mouse Phenotype	MP:0008071	absent B cells		0	23	59	MALT1,ETS1,MAP3K14,MCL1,B2M,TNF,IKZF1,BTK,SYK,SPI1,NOTCH2,BCL11A,IL2RG,PIK3CD,DCLRE1C,JAK3,PIK3AP1,INPP5D,LYN,LYZ,EBF1,LTB,NLRP3
Mouse Phenotype	MP:0008566	increased interferon-gamma secretion		0	23	73	TNFSF10,IL21R,ZC3H12A,RSAD2,TGFB1,CEACAM1,TNF,STK4,CD86,STAT4,STAT1,PPARG,CCR5,HLA-DQB1,ABCB1,IFNGR1,PECAM1,NFKBID,EBI3,STK17B,CD274,IL10RB,LYZ
Mouse Phenotype	MP:0001586	abnormal erythrocyte cell number		0.00456	23	136	SLC14A1,FERMT3,FES,FLT3,KITLG,EXOC6,CLEC10A,CCND1,ZFP36L2,TF,CCND2,CASP8,CD33,NFE2L2,SPI1,NFKB1,TTC7A,PRKCD,BCL2L11,BCL6B,RB1,LYN,LAMA4
Mouse Phenotype	MP:0008734	decreased susceptibility to endotoxin shock		0	22	52	S100A9,BIRC3,TNFRSF1B,TNF,PELI1,ADAM17,CASP1,CASP4,CD14,STAT1,NOD2,CEBPB,CCR5,ENPP2,MAP3K8,MAPKAPK2,ITGAL,IRAK2,LYZ,LITAF,MAP4K2,NLRP3
Mouse Phenotype	MP:0008552	abnormal circulating tumor necrosis factor level		0	22	56	SH3BP2,S100A9,ARRB2,THBD,TNFRSF1B,TNF,MYD88,PELI1,HCK,ADAM17,CASP1,CD14,ENPP2,IFNAR1,CSF1,ITGAL,IRAK2,IRF5,IL10RB,LYZ,UNC93B1,NLRP3
Mouse Phenotype	MP:0002411	decreased susceptibility to bacterial infection		0	22	65	SLC11A1,TNFSF10,S100A9,CORO1A,ARG1,B2M,TLR2,TNFRSF1B,TNF,TAP1,CASP1,CD14,CD97,IL1RN,UCP2,EBI3,PLCB2,ITGB2,IRF5,LYZ,PTAFR,PTPN6
Mouse Phenotype	MP:0002534	type IV hypersensitivity reaction		0	22	65	FCER1G,IL21R,SELL,AHR,NCF1C,CCL5,TNF,GCNT1,F11R,CD74,CD44,CEBPB,SEMA4A,CCR5,HLA-DMA,IL1B,IFNGR2,TYROBP,CD83,PTGER4,LAPTM5,NLRP3
Mouse Phenotype	MP:0005068	abnormal NK cell morphology		0	22	72	FCER1G,ETS1,IKZF1,STAT5B,LYST,WAS,BCL2L11,IL2RG,TYROBP,ID2,EBI3,IFNAR2,IFNAR1,PIK3CG,PIK3CD,JAK3,ITGB2,ITGB7,INPP5D,LIF,LCP2,PTPRC
Mouse Phenotype	MP:0005027	increased susceptibility to parasitic infection		1e-06	22	74	IRGM,MAP3K14,FAS,CIITA,TLR2,TLR1,TNF,CD74,CD44,NOTCH2,LYST,CCR1,HLA-DQB1,HLA-DMA,CXCR2,EBI3,ITPKB,ITGB7,LYZ,PTAFR,LTB,LGALS3
Mouse Phenotype	MP:0002993	arthritis		3e-06	22	79	TNFSF10,ALOX5AP,NCF1C,TNFRSF1B,CFB,TNF,CD44,PPARG,IL1RN,CXCR2,PECAM1,CTSS,IFNAR1,PLCG2,HSPG2,PIK3CG,PIK3CD,ITGB2,ITGB7,PTGER4,DUSP2,PTPN6
Mouse Phenotype	MP:0003304	large intestinal inflammation		3e-06	22	79	SLC11A1,AHR,DDX58,TGFB1,B2M,TNF,BTK,CASP1,GPX1,NFKB1,STAT1,NOD2,CCR5,WAS,IL2RG,NFKBID,EBI3,JAK3,ITGB7,IL10RB,IL10RA,LYZ
Mouse Phenotype	MP:0008472	abnormal spleen secondary B follicle morphology		3e-06	22	80	AHR,FAS,TNF,BCL6,BTK,TCIRG1,C5AR1,HCK,CD40,CD86,SPI1,NFKBIA,SEMA4D,CEBPB,PRKCD,HLA-DQB1,IL2RG,PIK3CD,REL,DIAPH1,LYN,LTB
Mouse Phenotype	MP:0008698	abnormal interleukin-4 secretion		1e-05	22	85	SASH3,IL21R,RSAD2,FYN,FAS,B2M,KLF2,C3AR1,STK4,NFATC1,NFKB1,STAT4,NOTCH1,NOTCH2,CHI3L1,CCR5,VAV1,IL2RG,EBI3,CTSE,CSF2RB,RFTN1
Mouse Phenotype	MP:0008210	increased mature B cell number		2.1e-05	22	89	SIGLEC1,SH3BP2,ETS1,ZC3H12A,GAPT,FAS,FLI1,B2M,MYD88,CD40,NEDD9,SPI1,CD72,PRKCD,WAS,BCL2L11,PLCG2,PIK3CD,TLR9,PTPN6,PTPRC,PTPRJ
Mouse Phenotype	MP:0005425	increased macrophage cell number		4.4e-05	22	93	SH3BP2,FAS,B2M,TNFAIP3,P2RX7,HCK,ADAM17,NFE2L2,NFE2,NFKBIA,NFKB1,STAT1,LYST,BCL2L11,IL2RG,HSPG2,LYN,LYZ,EBF1,LSP1,ABCG1,PTPN6
Mouse Phenotype	MP:0000523	cortical renal glomerulopathies		0.000515	22	109	FCER1G,FCGR2B,SELPLG,CORO1A,FYN,FAS,MET,MMP9,CD40,NOS3,CEBPB,PRKCD,BCL2L11,PDGFB,TLR7,PLCG2,CD180,LYN,PTGS2,LEPR,TLR9,PTPRC
Mouse Phenotype	MP:0004951	abnormal spleen weight		0.000975	22	114	FCER1G,SLC14A1,KLHL6,AHR,ETS1,SLC7A7,CORO1A,FAS,TGFB1,THBD,NFE2L2,SPI1,TTC7A,BCL2L11,CXCR2,CSF1R,DIAPH1,INPP5D,IL10RB,LYN,DUSP6,LIPA
Mouse Phenotype	MP:0001859	kidney inflammation		0.001958	22	120	FCER1G,FCGR2B,SELPLG,MAP3K14,CORO1A,FAS,MET,MMP9,TNFAIP3,GPR132,CD40,CEBPB,PRKCD,BCL2L11,TLR7,PLCG2,ACE,CD180,LYN,PTGS2,TLR9,PTPRC
Mouse Phenotype	MP:0005011	increased eosinophil cell number		0	21	56	SELL,SELPLG,MAP3K14,MCL1,ARHGDIB,THBS1,BCL6,HCK,LYST,ABCB1,CTSE,PIK3CG,REL,NR4A3,ITGB2,ITGAM,IL13RA1,LYZ,LIF,ABCG1,LGALS3
Mouse Phenotype	MP:0008498	decreased IgG3 level		0	21	58	FCER1G,IL21R,SH3BP2,FAS,FLI1,TLR2,BST1,BTK,MYD88,CD40,NFATC1,NFKB1,PRKCB,VAV1,IL2RG,IFNAR1,PIK3CD,REL,PIK3AP1,LY86,CD180
Mouse Phenotype	MP:0008750	abnormal interferon level		0	21	59	IRGM,MAP3K14,DDX58,FAS,TGFB1,MYD88,PELI1,DGKZ,CASP1,STAT4,STAT1,NOD2,DHX58,IFIH1,IFNGR1,TLR7,TRPM2,IRF7,INPP5D,IL10RB,UNC93B1
Mouse Phenotype	MP:0005078	abnormal cytotoxic T cell physiology		1e-06	21	70	IL21R,FAS,B2M,TNF,TAP1,STAT4,NOTCH2,LYST,CTSC,HLA-G,HLA-C,IFNGR2,IFNAR2,PIK3CG,PIK3CD,REL,CD274,ITGAL,INPP5D,PSME2,RAB27A
Mouse Phenotype	MP:0000693	spleen hyperplasia		4e-06	21	75	SELL,FAS,FLI1,BCL6,IKZF1,CBL,NCKAP1L,SPI1,LAT2,WAS,BCL2L11,SH2B3,IL2RG,PLCG2,ITGAL,INPP5D,IL10RB,LYN,PTGS2,LTB,PTPRC
Mouse Phenotype	MP:0004794	increased anti-nuclear antigen antibody level		5e-06	21	76	FCER1G,ZC3H12A,FAS,TGFB1,THBS1,MYD88,GPR132,CD40,PRKCD,LAT2,WAS,HLA-DQB1,BCL2L11,TLR7,IFNAR1,IL10RA,CD180,LYN,PTPN6,PTPRC,NLRP3
Mouse Phenotype	MP:0008074	increased CD4-positive T cell number		5e-06	21	76	FAS,CIITA,TGFB1,B2M,THBS1,GRAP,CBL,TAP1,STAT1,CD48,NOD2,HLA-DQB1,HLA-C,BCL2L11,STK17B,JAK3,IL13RA1,LYZ,ABCG1,LCP2,NLRP3
Mouse Phenotype	MP:0002403	abnormal pre-B cell morphology		0.000135	21	93	FES,SH3BP2,ETV6,FYN,MCL1,FLT3,ARHGDIB,IKZF1,BTK,SYK,NFKBIE,SPI1,NFKBIA,LYST,BCL2L11,IL2RG,PLCG2,DCLRE1C,JAK3,PIK3AP1,LYN
Mouse Phenotype	MP:0000694	spleen hypoplasia		0.000887	21	106	KLHL6,RASSF5,AHR,FAS,ARHGDIB,TGFB1,BCL6,BTK,CASP8,NEDD9,LYST,SOX17,IL2RG,PLCG2,PIK3CG,PIK3CD,DCLRE1C,JAK3,PIK3AP1,LYN,DOCK2
Mouse Phenotype	MP:0002168	other aberrant phenotype		0.004834	21	121	SORL1,MSR1,ST3GAL1,TGIF1,COL18A1,NCKAP1L,CAV2,CAV1,ENTPD1,NOS3,SH2B3,COL4A1,COL4A2,CTSB,HSPG2,CSF1,IRF2,ITGA6,PTGS2,LEPR,LAMA4
Mouse Phenotype	MP:0005070	impaired NK cell cytolysis		0	20	49	FCER1G,TNFSF10,IL21R,ETS1,STAT1,STAT5B,LYST,VAV1,IL2RG,MAP3K8,TYROBP,IFNAR2,IFNAR1,PLCG2,SLAMF7,ITGAL,INPP5D,LCP2,RAB27A,TLR9
Mouse Phenotype	MP:0004978	decreased B-1 B cell number		0	20	52	MALT1,SH3BP2,ETS1,BST1,IKZF1,BTK,CASP8,SPI1,SEMA4D,NOTCH2,POU2F2,PRKCD,PRKCB,VAV1,PIK3CD,PIK3AP1,LYN,EBF1,CXCR4,RAC2
Mouse Phenotype	MP:0008688	decreased interleukin-2 secretion		0	20	53	FCER1G,SASH3,MALT1,CORO1A,FYB,FYN,CCL5,FAS,TNFRSF1B,CD80,CD86,NFKB1,CD74,VAV1,IL2RG,NFKBID,PIK3CG,RAP1A,ARHGEF6,LCP2
Mouse Phenotype	MP:0000220	increased monocyte cell number		0	20	58	FCGR2B,FES,SELL,FLT3,THBS1,NFKBIA,LYST,WAS,BCL2L11,IL2RG,TLR7,PIK3CG,BCL6B,JAK3,ITGB2,DIAPH1,INPP5D,DOK1,ABCG1,PTPN6
Mouse Phenotype	MP:0008496	decreased IgG2a level		0	20	59	FCER1G,SASH3,IL21R,SKAP2,FAS,RASGRP3,TNF,BTK,CD40,CD80,CD86,VAV1,IFNAR2,IFNAR1,PIK3CD,REL,IRF2,CD180,LTB,RFTN1
Mouse Phenotype	MP:0002359	abnormal spleen germinal center morphology		1.9e-05	20	76	AHR,FAS,TNF,BCL6,BTK,TCIRG1,C5AR1,HCK,CD40,CD86,SPI1,NFKBIA,SEMA4D,PRKCD,HLA-DQB1,IL2RG,PIK3CD,REL,DIAPH1,LTB
Mouse Phenotype	MP:0005432	abnormal pro-B cell morphology		6.2e-05	20	82	FES,SH3BP2,ETS1,ETV6,FYN,MCL1,FLT3,IKZF1,BTK,SYK,SPI1,CD72,BCL2L11,PLCG2,DCLRE1C,INPP5D,LYN,LYL1,EBF1,CXCR4
Mouse Phenotype	MP:0005348	increased T cell proliferation		0.000333	20	92	SELL,MAP4K1,TGFB1,CEACAM1,IKZF1,STK4,DGKZ,GRAP,GPR132,CBL,CD80,CD86,SPN,CD74,LAT2,MAP3K8,TRAF1,STK17B,ITGAX,LAPTM5
Mouse Phenotype	MP:0004800	decreased susceptibility to experimental autoimmune encephalomyelitis		0	19	50	SKAP2,NCF1C,FAS,CIITA,MMP9,TGFB1,TNF,BTK,C3AR1,CASP1,CD80,CD86,CD74,HLA-DMA,TYROBP,REL,STK17B,ITGAX,RFTN1
Mouse Phenotype	MP:0008125	abnormal dendritic cell number		0	19	50	MAP3K14,FAS,CIITA,FLT3,TGFB1,IKZF1,MYD88,NFKB1,BCL2L11,IL1RN,IL2RG,TYROBP,CSF1,CSF1R,JAK3,INPP5D,LYZ,ABCG1,PTPRC
Mouse Phenotype	MP:0005602	decreased angiogenesis		1e-06	19	59	FGR,SELL,VAV3,EGFL7,TIE1,NRARP,RAMP2,HCK,F11R,CDH5,NOTCH1,NOTCH4,PLAUR,RAP1A,HEY1,PLXND1,ENG,ESAM,RAC2
Mouse Phenotype	MP:0005592	abnormal vascular smooth muscle morphology		2.3e-05	19	71	ACVRL1,AHR,DLL4,TGFBR1,THBS1,KLF2,RAMP2,GPR4,NOTCH2,PRKCD,HHEX,PDGFB,CST3,KDR,S1PR1,PLXND1,ZFAND5,ENG,PTPRJ
Mouse Phenotype	MP:0004947	skin inflammation		0.000272	19	84	SH3BP2,SELPLG,PSTPIP2,FAS,KITLG,TGFB1,B2M,TNF,CBL,NFKBIA,NFKBIZ,CTSE,PLCG2,REL,ITGB2,DIAPH1,IRF2,LYZ,NLRP3
Mouse Phenotype	MP:0000767	abnormal smooth muscle morphology		0.000375	19	86	ACVRL1,AHR,DLL4,TGFBR1,THBS1,KLF2,RAMP2,GPR4,NOTCH2,PRKCD,HHEX,PDGFB,CST3,KDR,S1PR1,PLXND1,ZFAND5,ENG,PTPRJ
Mouse Phenotype	MP:0005464	abnormal platelet physiology		0.000912	19	92	FCER1G,FERMT3,SLPI,ADORA2A,SLC7A11,TBXAS1,BTK,ENTPD1,GPX1,LYST,PLCB2,PLEK,RASGRP2,PIK3CG,PIK3CD,INPP5D,PTGS2,HPS3,RAB27A
Mouse Phenotype	MP:0005563	abnormal hemoglobin content		0.003613	19	103	FES,ZC3H12A,FLT3,KITLG,EXOC6,CLEC10A,ZFP36L2,TF,ADAM17,SCARB1,NFE2L2,NFE2,TTC7A,BCL11A,PDGFB,INSR,IL10RB,LEPR,LAMA4
Mouse Phenotype	MP:0005616	decreased susceptibility to type IV hypersensitivity reaction		0	18	47	FCER1G,IL21R,SELL,AHR,CCL5,TNF,GCNT1,CD74,CD44,CEBPB,SEMA4A,HLA-DMA,IL1B,IFNGR2,TYROBP,CD83,PTGER4,NLRP3
Mouse Phenotype	MP:0008172	abnormal follicular B cell morphology		0	18	50	KLHL6,SIGLEC1,FAS,FLI1,ARHGDIB,CMAH,NEDD9,PRKCD,WAS,VAV1,BCL2L11,PIK3CD,PIK3AP1,LYN,RAC2,PTPN6,PTPRC,PTPRJ
Mouse Phenotype	MP:0000222	decreased neutrophil cell number		0	18	51	CLEC4E,ETV6,MCL1,FLT3,IL17RA,ZFP36L2,BTK,C3AR1,CD40,SPI1,PRKCD,PIK3CG,CSF3R,BCL6B,ITGAL,ITGAM,LYZ,RAC2
Mouse Phenotype	MP:0001876	decreased inflammatory response		9e-06	18	61	FCER1G,FCGR1A,ALOX5AP,IL17RA,TGFB1,TNFRSF1B,BCL2A1,TBXAS1,MYD88,CASP1,CD33,IL1B,TRPM2,PIK3CG,PIK3CD,ITGB2,PTAFR,TLR9
Mouse Phenotype	MP:0002367	abnormal thymus lobule morphology		0.000123	18	73	RASSF5,ETS1,MAP3K14,FYN,FAS,ARHGDIB,IKZF1,NCKAP1L,NFKB1,TTC7A,IL2RG,CSF1,PIK3CG,PIK3CD,DCLRE1C,JAK3,JAG2,TREX1
Mouse Phenotype	MP:0008209	decreased pre-B cell number		0.000148	18	74	ETV6,FYN,MCL1,FLT3,ARHGDIB,IKZF1,SYK,NFKBIE,SPI1,NFKBIA,LYST,BCL2L11,IL2RG,PLCG2,DCLRE1C,JAK3,PIK3AP1,LYN
Mouse Phenotype	MP:0003179	decreased platelet cell number		0.000783	18	84	SIRPA,ERG,ETV6,MECOM,FYB,FLI1,THBD,ZFP36L2,ENTPD1,NFE2L2,NFE2,WAS,SOX17,BCL2L11,PDGFB,PLEK,ITGAL,LYN
Mouse Phenotype	MP:0009785	altered susceptibility to infection induced morbidity/mortality		0	17	40	TNFSF10,FGL2,MX2,S100A9,B2M,TLR2,CEACAM1,TAP1,CASP1,CD14,NFKB1,CD97,HLA-C,UCP2,IFNAR1,LYZ,PTPN6
Mouse Phenotype	MP:0002217	small lymph nodes		6e-06	17	54	SELL,CORO1A,FAS,B2M,TNF,ZEB1,HCK,NCKAP1L,NEDD9,IL2RG,ID2,PIK3CD,DCLRE1C,JAK3,CYTIP,DOCK2,LCP2
Mouse Phenotype	MP:0008182	decreased marginal zone B cell number		1.7e-05	17	58	SASH3,FAS,ARHGDIB,CMAH,CASP8,NEDD9,NFKB1,NOTCH2,PRKCD,PIK3CD,INPP5D,LYN,LYZ,LTB,DOCK2,RAC2,PTPN6
Mouse Phenotype	MP:0008043	abnormal NK cell number		2.8e-05	17	60	ETS1,IKZF1,STAT5B,LYST,WAS,BCL2L11,IL2RG,ID2,EBI3,IFNAR2,IFNAR1,PIK3CG,PIK3CD,JAK3,INPP5D,LCP2,PTPRC
Mouse Phenotype	MP:0002816	colitis		0.000276	17	71	AHR,DDX58,TGFB1,B2M,TNF,BTK,GPX1,STAT1,NOD2,CCR5,WAS,NFKBID,EBI3,ITGB7,IL10RB,IL10RA,LYZ
Mouse Phenotype	MP:0002743	glomerulonephritis		0.000394	17	73	FCER1G,FCGR2B,SELPLG,CORO1A,FAS,MET,MMP9,CD40,CEBPB,PRKCD,BCL2L11,TLR7,PLCG2,CD180,LYN,TLR9,PTPRC
Mouse Phenotype	MP:0004952	increased spleen weight		0.000649	17	76	FCER1G,AHR,SLC7A7,CORO1A,FAS,THBD,NFE2L2,SPI1,TTC7A,BCL2L11,CXCR2,CSF1R,DIAPH1,INPP5D,IL10RB,DUSP6,LIPA
Mouse Phenotype	MP:0006412	abnormal T cell apoptosis		0.0012	17	80	ETS1,CORO1A,MCL1,FAS,STK4,CASP1,CASP8,CD38,NFKBIE,NFKBIA,NOTCH1,CHI3L1,VAV1,BCL2L11,AKT3,RNASEL,LCP2
Mouse Phenotype	MP:0005090	increased double-negative T cell number		0.001388	17	81	FCER1G,ETS1,FAS,NCKAP1L,NFATC1,SPI1,NOD2,HLA-DQB1,BCL11A,VAV1,BCL2L11,AKT3,ITGB2,CD180,LCP2,TLR9,PTPRC
Mouse Phenotype	MP:0002416	abnormal proerythroblast morphology		0.003112	17	87	ZC3H12A,FLI1,KITLG,EXOC6,TF,NCKAP1L,CBFA2T3,SCARB1,NFE2L2,SPI1,TTC7A,IL2RG,PDGFB,ITGA4,LYN,DOK1,LAMA4
Mouse Phenotype	MP:0008721	abnormal chemokine level		0	16	29	SELPLG,AHR,FYN,FAS,BCL6,CD36,CTSC,CXCR2,IFNGR1,ENPP2,IRAK2,LYN,LYZ,LEPR,MAP4K2,NLRP3
Mouse Phenotype	MP:0008111	abnormal granulocyte differentiation		0	16	30	MECOM,MEF2C,IL17RA,IKZF1,SPI1,NFKBIA,STAT5B,SH2B3,CXCR2,CSF3R,INPP5D,IL10RB,LYZ,LBR,RAC2,PTPRC
Mouse Phenotype	MP:0008706	decreased interleukin-6 secretion		0	16	37	TICAM2,TLR2,TLR1,NOD1,MYD88,CASP1,CD14,NFKB1,NOD2,CCR5,IFIH1,HLA-DQB1,NFKBIZ,IL1RAP,MAP3K8,IRAK2
Mouse Phenotype	MP:0009786	decreased susceptibility to infection induced morbidity/mortality		0	16	37	TNFSF10,FGL2,MX2,S100A9,TLR2,CEACAM1,TAP1,CASP1,CD14,NFKB1,CD97,HLA-C,UCP2,IFNAR1,LYZ,PTPN6
Mouse Phenotype	MP:0008188	abnormal transitional stage B cell morphology		1e-06	16	44	ERG,SH3BP2,FAS,FLI1,ARHGDIB,BTK,NFKB1,NOTCH2,PRKCD,VAV1,BCL2L11,PLCG2,LYN,RAC2,PTPRC,PTPRJ
Mouse Phenotype	MP:0005154	increased B cell proliferation		2e-06	16	45	SLPI,GAPT,ARHGDIB,RHOG,CMAH,GPR132,SYK,NFKBIA,NFKB1,CD72,PPARG,PRKCD,WIPF1,LYN,DOK1,PLCL2
Mouse Phenotype	MP:0005495	abnormal macrophage recruitment		5e-06	16	48	PTK2B,SELL,FAS,FLT1,THBS1,GPR132,HP,CCR5,CMKLR1,IL1RN,CX3CR1,PIK3CG,REL,ITGA4,INPP5D,LGALS3
Mouse Phenotype	MP:0008700	decreased interleukin-4 secretion		5e-06	16	48	SASH3,IL21R,RSAD2,B2M,C3AR1,NFATC1,NFKB1,STAT4,NOTCH1,NOTCH2,CHI3L1,VAV1,IL2RG,EBI3,CSF2RB,RFTN1
Mouse Phenotype	MP:0009764	decreased sensitivity to induced morbidity/mortality		7e-06	16	49	FCER1G,AHR,TLR2,TNF,BCL2A1,PELI1,CASP8,NOS3,DHX58,HP,CXCR2,PDE4B,RB1,IRAK2,INSR,MAP4K2
Mouse Phenotype	MP:0008070	absent T cells		9e-06	16	50	FCER1G,FYN,MCL1,DLL4,B2M,KLF2,TAP1,LYST,HLA-DQB1,HLA-C,BCL11A,IL2RG,ITPKB,LYZ,PTPRC,NLRP3
Mouse Phenotype	MP:0003991	arteriosclerosis		0.000133	16	61	MSR1,FABP4,FAS,GPR132,SCARB1,NOS3,HP,CXCL16,PRKCD,PECAM1,CX3CR1,CSF1,PIK3CG,LYZ,LIPE,LGALS3
Mouse Phenotype	MP:0008499	increased IgG1 level		0.000201	16	63	FCGR2B,TNFSF10,ZC3H12A,PSTPIP2,FAS,TCIRG1,KLF2,CMAH,MYD88,GPR132,NFKBIE,NFKB1,CCR5,PRKCD,CSF2RB,IL13RA1
Mouse Phenotype	MP:0006043	decreased apoptosis		0.00061	16	69	FCER1G,FAS,GLRX,TNF,SH3GLB1,CASP1,STAT1,CEBPB,HEXB,BCL2L11,CTSB,REL,MAPKAPK2,RB1,ITGAM,PTPN6
Mouse Phenotype	MP:0005605	increased bone mass		0.00061	16	69	FCER1G,FERMT3,ACP5,MMP9,PLEKHO1,TCIRG1,NFATC1,NFKB1,STAT1,PPARG,CEBPB,TYROBP,CSF1,CSF1R,LEPR,PTPRE
Mouse Phenotype	MP:0001212	skin lesions		0.004681	16	83	FES,AHR,PSTPIP2,NCF1C,FAS,TNF,NFKBIA,TTC7A,CEBPB,NFKBIZ,CTSE,PLCB2,PIK3CG,ITGB2,IRF2,PTPN6
Mouse Phenotype	MP:0002455	abnormal dendritic cell antigen presentation		0	15	24	FCGR1A,FCGR2B,FCGR2A,SKAP2,MAP3K14,MAP4K1,MYD88,SYK,TAP1,CD74,SEMA4A,WAS,MAP3K8,UNC93B1,NLRP3
Mouse Phenotype	MP:0008596	increased circulating interleukin-6 level		0	15	27	TRAFD1,ARRB2,THBD,NCKAP1L,SCARB1,CEBPB,CTSC,IL1RN,CXCR2,ITGB2,INPP5D,IL10RB,LYZ,LEPR,NLRP3
Mouse Phenotype	MP:0008720	impaired neutrophil migration		0	15	36	MYO1F,SELPLG,FPR1,NCKAP1L,CASP1,CXCR2,PDE4B,PIK3CG,PIK3CD,CSF3R,PIK3R5,LYZ,LSP1,DOCK2,RAC2
Mouse Phenotype	MP:0008705	increased interleukin-6 secretion		2e-06	15	40	SLPI,TRAFD1,ZC3H12A,MAP4K1,ARRB2,TNF,NCKAP1L,STAT1,PRKCD,IFNGR1,NFKBID,PIK3CG,LYZ,LEPR,LGALS3
Mouse Phenotype	MP:0004804	decreased susceptibility to autoimmune diabetes		2e-06	15	40	FCER1G,IL21R,SELL,FAS,CIITA,B2M,TNFRSF1B,CD38,CD80,CD86,NFKB1,STAT4,HLA-DQB1,IFNGR2,REL
Mouse Phenotype	MP:0005466	abnormal T-helper 2 physiology		5e-06	15	43	IL21R,FAS,RHOG,BCL6,C3AR1,NFATC1,STAT4,STAT1,CD44,CHI3L1,CEBPB,CXCR2,IFNGR2,PIK3CG,IL13RA1
Mouse Phenotype	MP:0008396	abnormal osteoclast differentiation		1.3e-05	15	46	FCER1G,SH3BP2,TNF,SYK,NFATC1,NFKB1,CEBPB,WAS,TYROBP,CSF1,CSF1R,RGS10,PTGER4,LEPR,PTPRE
Mouse Phenotype	MP:0009548	abnormal platelet aggregation		3e-05	15	49	FCER1G,FERMT3,ADORA2A,TBXAS1,BTK,ENTPD1,PLCB2,PLEK,RASGRP2,PIK3CG,PIK3CD,INPP5D,PTGS2,HPS3,RAB27A
Mouse Phenotype	MP:0002343	abnormal lymph node cortex		5.1e-05	15	51	KLHL6,IL21R,RASSF5,ARHGDIB,TNF,BCL6,IKZF1,BTK,CD40,CD80,CD86,NOD2,CEBPB,PRKCD,INPP5D
Mouse Phenotype	MP:0002499	chronic inflammation		8.4e-05	15	53	IL21R,ZC3H12A,PSTPIP2,NCF1C,TNF,CEBPB,CCR1,IL1RN,PLCG2,MAPKAPK2,JAK3,LYZ,LIPA,PTPN6,NLRP3
Mouse Phenotype	MP:0001825	arrested T cell differentiation		0.000106	15	54	FYN,MCL1,VAV3,B2M,IKZF1,NOTCH1,NOTCH2,VAV1,IL2RG,AKT3,DCLRE1C,CD83,ITPKB,LCP2,PTPRC
Mouse Phenotype	MP:0008076	abnormal CD4-positive T cell differentiation		0.000106	15	54	SASH3,IL21R,RSAD2,B2M,C3AR1,MYD88,NCKAP1L,STAT4,SEMA4A,HLA-DQB1,VAV1,IFNGR2,REL,CD83,RFTN1
Mouse Phenotype	MP:0001869	pancreas inflammation		0.000106	15	54	FCGR2B,SELL,MAP3K14,FAS,CIITA,TGFB1,B2M,THBS1,TNFRSF1B,CD38,CD80,CD86,STAT4,HLA-DQB1,LEPR
Mouse Phenotype	MP:0006298	abnormal platelet activation		0.000207	15	57	FCER1G,FERMT3,ADORA2A,TBXAS1,BTK,ENTPD1,PLCB2,PLEK,RASGRP2,PIK3CG,PIK3CD,INPP5D,PTGS2,HPS3,RAB27A
Mouse Phenotype	MP:0005338	atherosclerotic lesions		0.000312	15	59	MSR1,FABP4,FAS,GPR132,SCARB1,NOS3,HP,CXCL16,PECAM1,CX3CR1,CSF1,PIK3CG,LYZ,LIPE,LGALS3
Mouse Phenotype	MP:0001194	dermatitis		0.000461	15	61	SH3BP2,SELPLG,FAS,KITLG,B2M,CBL,NFKBIA,NFKBIZ,CTSE,PLCG2,REL,ITGB2,DIAPH1,IRF2,NLRP3
Mouse Phenotype	MP:0008078	increased CD8-positive T cell number		0.001318	15	67	SIGLEC1,CIITA,B2M,TNF,CD74,HLA-DQB1,HLA-DQA1,HLA-DMA,BCL11A,BCL2L11,MAP3K8,ITGAM,LYZ,ABCG1,LCP2
Mouse Phenotype	MP:0001798	impaired macrophage phagocytosis		0	14	27	FCER1G,FCGR1A,FGR,CORO1A,HCK,NCKAP1L,CEBPB,CD93,RASA4,MAPKAPK2,LYZ,LGALS3,PTPRC,PTPRJ
Mouse Phenotype	MP:0005026	decreased susceptibility to parasitic infection		0	14	29	ARG1,CIITA,B2M,TLR2,BCL2A1,MYD88,HLA-DQB1,UCP2,REL,CD274,INPP5D,IL13RA1,LYZ,TLR9
Mouse Phenotype	MP:0003628	abnormal leukocyte adhesion		0	14	32	SELL,SELPLG,FYB,FAS,THBD,NOS3,CD44,CCR1,CCR5,RAP1A,ITGB7,ITGAL,ITGAM,ITGA4
Mouse Phenotype	MP:0002410	decreased susceptibility to viral infection		0	14	32	TRAFD1,FGL2,MX2,NCF1C,TLR2,CEACAM1,DGKZ,SPN,NFKB1,DHX58,HLA-C,IFNAR1,PLCB2,LYZ
Mouse Phenotype	MP:0008463	abnormal peripheral lymph node morphology		1e-06	14	34	SELL,MAP3K14,FAS,CIITA,TNF,IKZF1,TCIRG1,GPR132,NFKB1,CEBPB,CXCR2,ID2,IRF2,LTB
Mouse Phenotype	MP:0008212	absent mature B cells		1.9e-05	14	42	MALT1,ETS1,TNF,IKZF1,BTK,SPI1,NOTCH2,PIK3CD,PIK3AP1,INPP5D,LYN,LYZ,EBF1,LTB
Mouse Phenotype	MP:0002495	increased IgA level		6e-05	14	46	FCGR2B,ZC3H12A,FAS,GPR132,NFATC1,NFKBIA,PRKCD,BCL2L11,REL,ITGB2,IL13RA1,LYN,PTPN6,PTPRC
Mouse Phenotype	MP:0008214	increased immature B cell number		0.000129	14	49	FES,SH3BP2,FAS,FLI1,DLL4,BTK,NFKB1,CD74,NOTCH1,PRKCD,VAV1,BCL2L11,PLCG2,PTPRC
Mouse Phenotype	MP:0005671	abnormal response to transplant		0.000258	14	52	SASH3,FGL2,MAP3K14,KITLG,B2M,TNF,CD40,CCR5,PRKCD,HLA-DQB1,IL2RG,CX3CR1,INPP5D,CYTIP
Mouse Phenotype	MP:0004762	increased anti-double stranded DNA antibody level		0.000865	14	58	FCER1G,ZC3H12A,FAS,TGFB1,MYD88,CD40,LAT2,WAS,HLA-DQB1,BCL2L11,IFNAR1,LYN,PTPRC,NLRP3
Mouse Phenotype	MP:0004808	abnormal hematopoietic stem cell morphology		0.002783	14	65	ERG,ETV6,MECOM,FLT3,TGFBR1,CCND1,CCND2,CBL,SPI1,SOX17,SH2B3,CSF3R,NR4A3,INPP5D
Mouse Phenotype	MP:0008781	abnormal B cell apoptosis		0	13	28	SH3BP2,ETS1,MCL1,FAS,TLR2,BTK,PELI1,NFKBIE,SPI1,NFKBIA,PRKCD,BCL2L11,PLCG2
Mouse Phenotype	MP:0008656	abnormal interleukin-1 beta secretion		0	13	28	BIRC3,MAP4K1,TLR2,P2RX7,MYD88,CASP1,NOD2,CCR5,IL1B,IL1A,MAP3K8,PIK3CG,NLRP3
Mouse Phenotype	MP:0008650	abnormal interleukin-1 secretion		1e-06	13	29	BIRC3,MAP4K1,TLR2,P2RX7,MYD88,CASP1,NOD2,CCR5,IL1B,IL1A,MAP3K8,PIK3CG,NLRP3
Mouse Phenotype	MP:0008662	abnormal interleukin-12 secretion		2e-06	13	31	SLC11A1,TRAFD1,MSR1,BIRC3,MAP4K1,MYD88,PELI1,NFKB1,NFKBIZ,NFKBID,REL,ITGAX,LYZ
Mouse Phenotype	MP:0009332	abnormal splenocyte morphology		7e-06	13	34	ETS1,FAS,IKZF1,ZFP36L2,ZEB1,BTK,CD34,NFE2L2,STAT5B,WAS,BCL2L11,IL2RG,RFTN1
Mouse Phenotype	MP:0008134	abnormal Peyer's patch size		1e-05	13	35	MAP3K14,DDX58,FAS,TNF,NFKB1,NOD2,LYST,IL2RG,JAK3,ITGB7,ITGA4,LYN,LTB
Mouse Phenotype	MP:0008174	decreased follicular B cell number		2e-05	13	37	KLHL6,SIGLEC1,FLI1,ARHGDIB,CMAH,PRKCD,VAV1,PIK3CD,PIK3AP1,LYN,RAC2,PTPN6,PTPRC
Mouse Phenotype	MP:0008101	lymph node hypoplasia		2e-05	13	37	SELL,FAS,B2M,TNF,ZEB1,HCK,NCKAP1L,NEDD9,IL2RG,JAK3,CYTIP,DOCK2,LCP2
Mouse Phenotype	MP:0003944	abnormal T cell subpopulation ratio		2.8e-05	13	38	SIGLEC1,FAS,CIITA,TGFB1,TNF,ZEB1,CASP8,SPI1,BCL2L11,JAK3,ITGAM,LCP2,PTPRC
Mouse Phenotype	MP:0002344	abnormal lymph node B cell domain		6.9e-05	13	41	KLHL6,IL21R,ARHGDIB,TNF,BCL6,BTK,CD40,CD80,CD86,NOD2,CEBPB,PRKCD,INPP5D
Mouse Phenotype	MP:0008497	decreased IgG2b level		9.1e-05	13	42	FCER1G,IL21R,MAP3K14,BTK,MYD88,CD40,NFATC1,VAV1,PIK3CD,REL,PIK3AP1,LY86,CD180
Mouse Phenotype	MP:0002439	abnormal plasma cell morphology		0.000499	13	49	ETS1,ZC3H12A,FAS,B2M,RASGRP3,CEBPB,PRKCD,BCL2L11,IL2RG,GPR183,CXCR4,PTPN6,PTPRC
Mouse Phenotype	MP:0005088	increased acute inflammation		0.001119	13	53	SLPI,TRAFD1,NCF1C,MEFV,ARRB2,THBD,TNF,C3AR1,PRKCD,IL1RN,NFKBID,LYZ,LEPR
Mouse Phenotype	MP:0002497	increased IgE level		0.001119	13	53	FCER1G,IL21R,PSTPIP2,KLF2,MYD88,NFKBIA,NFKB1,WIPF1,NFKBIZ,CXCR2,CTSE,LYN,LCP2
Mouse Phenotype	MP:0008560	increased tumor necrosis factor secretion		0.001924	13	56	TRAFD1,MAP4K1,FYN,ARRB2,B2M,TNF,NCKAP1L,STAT1,PIK3CG,STK17B,IL10RB,LYZ,LGALS3
Mouse Phenotype	MP:0008826	abnormal splenic cell ratio		0.00269	13	58	SELL,FAS,FLI1,IKZF1,HCK,CBL,VAV1,BCL2L11,IL2RG,CSF1,REL,JAK3,PTPRJ
Mouse Phenotype	MP:0008589	abnormal circulating interleukin-1 level		0	12	21	THBD,C3AR1,CASP1,CASP4,NFE2L2,IL1RN,IL1B,IL1A,CTSE,LYZ,MAP4K2,NLRP3
Mouse Phenotype	MP:0008554	decreased circulating tumor necrosis factor level		0	12	22	S100A9,THBD,TNF,MYD88,PELI1,ADAM17,CASP1,CD14,ENPP2,IRAK2,IRF5,LYZ
Mouse Phenotype	MP:0008668	abnormal interleukin-12b secretion		0	12	24	ZC3H12A,ARRB2,TLR2,TNF,MYD88,TLR7,NFKBID,MAP3K8,LYZ,UNC93B1,LGALS3,TLR9
Mouse Phenotype	MP:0008722	abnormal chemokine secretion		1.9e-05	12	32	FCER1G,SELPLG,FAS,TLR2,NOD1,TNF,MYD88,CARD9,LYZ,ABCG1,LEPR,PTPRC
Mouse Phenotype	MP:0004803	increased susceptibility to autoimmune diabetes		2.8e-05	12	33	FCGR2B,TNFSF10,FAS,B2M,TNFRSF1B,CD38,CD80,CD86,STAT4,HLA-DQB1,CD274,LEPR
Mouse Phenotype	MP:0008553	increased circulating tumor necrosis factor level		3.9e-05	12	34	SH3BP2,THBD,TNFRSF1B,TNF,HCK,IFNAR1,CSF1,ITGAL,IL10RB,LYZ,UNC93B1,NLRP3
Mouse Phenotype	MP:0009625	abnormal abdominal lymph node morphology		5.5e-05	12	35	MAP3K14,ARHGDIB,TNF,IKZF1,TCIRG1,CEBPB,IL2RG,JAK3,IL10RB,PTGS2,LTB,LIPA
Mouse Phenotype	MP:0005232	abnormal mesenteric lymph node morphology		5.5e-05	12	35	MAP3K14,ARHGDIB,TNF,IKZF1,TCIRG1,CEBPB,IL2RG,JAK3,IL10RB,PTGS2,LTB,LIPA
Mouse Phenotype	MP:0009549	decreased platelet aggregation		0.000136	12	38	FCER1G,FERMT3,TBXAS1,BTK,ENTPD1,PLCB2,PLEK,RASGRP2,PIK3CG,INPP5D,HPS3,RAB27A
Mouse Phenotype	MP:0008345	abnormal gamma-delta T cell number		0.000235	12	40	FCER1G,MAP3K14,FYN,B2M,TNF,IKZF1,NCKAP1L,BCL11A,ABCB1,IL2RG,JAG2,LCP2
Mouse Phenotype	MP:0008343	abnormal gamma-delta T cell morphology		0.000495	12	43	FCER1G,MAP3K14,FYN,B2M,TNF,IKZF1,NCKAP1L,BCL11A,ABCB1,IL2RG,JAG2,LCP2
Mouse Phenotype	MP:0008048	abnormal memory T cell number		0.000495	12	43	ETS1,ZC3H12A,DDX58,CORO1A,FAS,STK4,NFKB1,BCL2L11,BCL6B,STK17B,IRF2,PTPRC
Mouse Phenotype	MP:0008045	decreased NK cell number		0.000622	12	44	ETS1,IKZF1,STAT5B,WAS,IL2RG,ID2,EBI3,IFNAR2,IFNAR1,PIK3CG,PIK3CD,JAK3
Mouse Phenotype	MP:0006385	abnormal memory T cell morphology		0.000622	12	44	ETS1,ZC3H12A,DDX58,CORO1A,FAS,STK4,NFKB1,BCL2L11,BCL6B,STK17B,IRF2,PTPRC
Mouse Phenotype	MP:0002492	decreased IgE level		0.000777	12	45	IL21R,MAP3K14,FYN,C3AR1,CD40,NFATC1,NFKB1,CHI3L1,IL2RG,MAP3K8,REL,IL13RA1
Mouse Phenotype	MP:0008208	decreased pro-B cell number		0.001442	12	48	SH3BP2,ETS1,ETV6,MCL1,FLT3,IKZF1,SPI1,BCL2L11,INPP5D,LYL1,EBF1,CXCR4
Mouse Phenotype	MP:0006413	increased T cell apoptosis		0.002105	12	50	CORO1A,MCL1,FAS,STK4,CD38,NFKBIE,NFKBIA,NOTCH1,CHI3L1,VAV1,BCL2L11,AKT3
Mouse Phenotype	MP:0008640	abnormal circulating interleukin-1 beta level		0	11	18	THBD,C3AR1,CASP1,CASP4,NFE2L2,IL1B,IL1A,CTSE,LYZ,MAP4K2,NLRP3
Mouse Phenotype	MP:0009337	abnormal splenocyte number		1e-06	11	21	FAS,IKZF1,ZFP36L2,ZEB1,BTK,CD34,STAT5B,WAS,BCL2L11,IL2RG,RFTN1
Mouse Phenotype	MP:0002453	abnormal B lymphocyte antigen presentation		3e-06	11	23	CIITA,MARCH1,STAT1,CD74,LYST,HLA-DQB1,HLA-DQA1,HLA-DMA,CTSS,LYZ,UNC93B1
Mouse Phenotype	MP:0003629	abnormal leukocyte transmigration		4e-06	11	24	SELL,S100A9,CCR1,CCR5,ITGB2,ITGB7,ITGAL,ITGA4,LSP1,CYTIP,ESAM
Mouse Phenotype	MP:0004003	abnormal vascular endothelial cell physiology		4e-06	11	24	SOX18,ETS1,ETS2,NCF1C,ATP2A3,VAV3,NRARP,P2RX4,ENTPD1,PTAFR,RAC2
Mouse Phenotype	MP:0003850	abnormal thymocyte activation		4e-06	11	24	IL21R,CORO1A,FYN,IKZF1,DGKZ,WAS,IL2RG,NFKBID,DGKA,LCP2,PTPRC
Mouse Phenotype	MP:0008548	abnormal circulating interferon level		0.000272	11	35	IRGM,MAP3K14,PELI1,CASP1,STAT4,STAT1,DHX58,IFNGR1,TLR7,IL10RB,UNC93B1
Mouse Phenotype	MP:0005079	defective cytotoxic T cell cytolysis		0.000466	11	37	IL21R,TNF,TAP1,LYST,PIK3CG,PIK3CD,REL,ITGAL,INPP5D,PSME2,RAB27A
Mouse Phenotype	MP:0004972	abnormal regulatory T cell number		0.000967	11	40	SELL,MAP3K14,FYN,TGFB1,THBS1,NCKAP1L,CD80,CD86,NFKB1,WAS,IL2RG
Mouse Phenotype	MP:0004917	abnormal T cell selection		0.000967	11	40	TNFSF10,SLA,FYN,FAS,HCLS1,CD74,HLA-DQB1,HLA-DMA,VAV1,LCP2,PTPRC
Mouse Phenotype	MP:0005465	abnormal T-helper 1 physiology		0.00121	11	41	FCER1G,IL21R,CIITA,STAT4,CD74,CD44,CEBPB,HLA-DMA,CXCR2,IRF5,TLR9
Mouse Phenotype	MP:0004941	abnormal regulatory T cell morphology		0.00121	11	41	SELL,MAP3K14,FYN,TGFB1,THBS1,NCKAP1L,CD80,CD86,NFKB1,WAS,IL2RG
Mouse Phenotype	MP:0002531	type I hypersensitivity reaction		0.001502	11	42	FCER1G,FCGR1A,FCGR2B,FCGR2A,CYSLTR1,ALOX5AP,CCRL2,FYN,C3AR1,CSF2RB,PTAFR
Mouse Phenotype	MP:0002371	abnormal thymus cortex morphology		0.001502	11	42	ETS1,FYN,FAS,IKZF1,NFKB1,TTC7A,IL2RG,CSF1,DCLRE1C,JAK3,TREX1
Mouse Phenotype	MP:0008735	increased susceptibility to endotoxin shock		0.002735	11	45	SLPI,TRAFD1,MEFV,ARRB2,THBD,TNF,C3AR1,IL1RN,NFKBID,LYZ,LEPR
Mouse Phenotype	MP:0002423	abnormal mast cell physiology		0.002735	11	45	FCER1G,FCGR1A,FCGR2B,FCGR2A,SELL,PAK1,STAT5B,LAT2,WAS,IL2RG,DUSP2
Mouse Phenotype	MP:0008500	increased IgG2a level		0.003937	11	47	FCGR2B,TNFSF10,ZC3H12A,PSTPIP2,FYN,FAS,TCIRG1,NFATC1,MAP3K8,REL,PTPRC
Mouse Phenotype	MP:0001192	scaly skin		0.005527	11	49	AHR,PSTPIP2,NFKBIA,TTC7A,NOTCH1,NOTCH2,NFKBIZ,ITGB2,LYZ,LBR,NLRP3
Mouse Phenotype	MP:0005041	abnormal antigen presentation via MHC class II		8e-06	10	21	CIITA,MARCH1,STAT1,CD74,LYST,HLA-DQB1,HLA-DQA1,HLA-DMA,LYZ,UNC93B1
Mouse Phenotype	MP:0008782	increased B cell apoptosis		1.3e-05	10	22	SH3BP2,ETS1,MCL1,TLR2,PELI1,NFKBIE,SPI1,NFKBIA,PRKCD,PLCG2
Mouse Phenotype	MP:0008474	absent spleen germinal center		3.3e-05	10	24	TNF,BCL6,BTK,CD40,CD86,SPI1,NFKBIA,HLA-DQB1,IL2RG,PIK3CD
Mouse Phenotype	MP:0008828	abnormal lymph node cell ratio		5.1e-05	10	25	RASSF5,SH3BP2,FAS,TNF,GCNT1,CBL,HLA-DQB1,VAV1,BCL2L11,CSF1
Mouse Phenotype	MP:0003542	abnormal vascular endothelial cell development		5.1e-05	10	25	PTK2B,MEF2C,FLT1,VAV3,TGFB1,TIE1,CDH5,RASA3,KDR,PLXND1
Mouse Phenotype	MP:0008181	increased marginal zone B cell number		7.6e-05	10	26	SIGLEC1,SH3BP2,GAPT,FAS,FLI1,CD40,PRKCD,BCL2L11,PIK3CD,PTPRJ
Mouse Phenotype	MP:0003436	decreased susceptibility to induced arthritis		7.6e-05	10	26	ALOX5AP,CFB,CD44,IL1RN,CXCR2,CTSS,PIK3CG,PIK3CD,PTGER4,DUSP2
Mouse Phenotype	MP:0008135	small Peyer's patches		0.00011	10	27	MAP3K14,DDX58,TNF,NFKB1,LYST,JAK3,ITGB7,ITGA4,LYN,LTB
Mouse Phenotype	MP:0008680	abnormal interleukin-17 secretion		0.00011	10	27	IL21R,THBS1,ADAM17,NCKAP1L,IL1RN,EBI3,ITGAX,IL10RB,RFTN1,NLRP3
Mouse Phenotype	MP:0008597	decreased circulating interleukin-6 level		0.000219	10	29	MYD88,PELI1,CASP1,CD14,CTSC,ENPP2,IRAK2,IRF5,LYZ,MAP4K2
Mouse Phenotype	MP:0002433	abnormal T-helper 1 cell morphology		0.000219	10	29	TGFB1,B2M,MYD88,TAP1,SEMA4A,IL1RN,IFNGR2,EBI3,REL,NLRP3
Mouse Phenotype	MP:0008164	abnormal B-1a B cell morphology		0.000301	10	30	MALT1,ETS1,IKZF1,BTK,SPI1,SEMA4D,PRKCB,PLCG2,PIK3AP1,PTPN6
Mouse Phenotype	MP:0003227	abnormal vascular branching morphogenesis		0.000407	10	31	ETS1,ETS2,DLL4,TIE1,ZFP36L1,NOS3,NOTCH1,KDR,PTPN12,PTPRJ
Mouse Phenotype	MP:0000065	abnormal bone marrow cavity morphology		0.000542	10	32	FCER1G,MMP9,TCIRG1,HCK,ADAM17,NFE2,NFKB1,TYROBP,HSPG2,CSF1
Mouse Phenotype	MP:0000067	osteopetrosis		0.000713	10	33	FCER1G,FERMT3,ACP5,MMP9,TCIRG1,NFATC1,NFKB1,TYROBP,CSF1,CSF1R
Mouse Phenotype	MP:0008687	increased interleukin-2 secretion		0.000925	10	34	TNFSF10,TGFB1,CEACAM1,STK4,PPARG,ABCB1,STK17B,DGKA,ITGAX,LAPTM5
Mouse Phenotype	MP:0008038	abnormal NK T cell number		0.001186	10	35	MAP3K14,FYN,NFKB1,STAT1,LYST,CCR5,VAV1,IL2RG,ID2,LCP2
Mouse Phenotype	MP:0008036	abnormal NK T cell morphology		0.001186	10	35	MAP3K14,FYN,NFKB1,STAT1,LYST,CCR5,VAV1,IL2RG,ID2,LCP2
Mouse Phenotype	MP:0001807	decreased IgA level		0.002896	10	39	IL21R,SH3BP2,MAP3K14,TNF,BST1,BTK,CD40,NFKB1,PIK3CD,LTB
Mouse Phenotype	MP:0008096	abnormal plasma cell number		0.00354	10	40	ETS1,ZC3H12A,FAS,B2M,RASGRP3,IL2RG,GPR183,CXCR4,PTPN6,PTPRC
Mouse Phenotype	MP:0008658	decreased interleukin-1 beta secretion		0	9	13	TLR2,P2RX7,MYD88,CASP1,CCR5,IL1B,IL1A,MAP3K8,NLRP3
Mouse Phenotype	MP:0002353	abnormal inguinal lymph node morphology		4e-06	9	16	MAP3K14,TNF,IKZF1,GPR132,NFKB1,CEBPB,ID2,IRF2,LTB
Mouse Phenotype	MP:0005042	abnormal level of surface class II molecules		2.4e-05	9	19	CIITA,MARCH1,STAT1,CD74,LYST,HLA-DQB1,HLA-DQA1,HLA-DMA,LYZ
Mouse Phenotype	MP:0008344	abnormal mature gamma-delta T cell morphology		6.4e-05	9	21	FCER1G,MAP3K14,FYN,B2M,TNF,IKZF1,NCKAP1L,ABCB1,IL2RG
Mouse Phenotype	MP:0008502	increased IgG3 level		0.00015	9	23	FCGR2B,ZC3H12A,GAPT,FAS,CD40,CD80,CD86,PRKCD,IL13RA1
Mouse Phenotype	MP:0009789	decreased susceptibility to bacterial infection induced morbidity/mortality		0.000314	9	25	TNFSF10,S100A9,TLR2,TAP1,CASP1,CD14,CD97,LYZ,PTPN6
Mouse Phenotype	MP:0002465	abnormal eosinophil physiology		0.00044	9	26	IL21R,SELL,FYN,C3AR1,CHI3L1,CXCR2,CSF2RB,ICAM2,INPP5D
Mouse Phenotype	MP:0008190	decreased transitional stage B cell number		0.00044	9	26	ERG,SH3BP2,FAS,ARHGDIB,BTK,NOTCH2,PLCG2,LYN,RAC2
Mouse Phenotype	MP:0002500	granulomatous inflammation		0.000817	9	28	IL21R,ZC3H12A,NCF1C,TNF,CEBPB,CCR1,IL1RN,MAPKAPK2,LYZ
Mouse Phenotype	MP:0008347	decreased gamma-delta T cell number		0.000817	9	28	FCER1G,MAP3K14,FYN,TNF,IKZF1,NCKAP1L,ABCB1,IL2RG,JAG2
Mouse Phenotype	MP:0004272	abnormal basement membrane morphology		0.000817	9	28	COL18A1,CAV2,NOS3,COL4A1,COL4A2,HSPG2,ITGA6,LEPR,LAMA4
Mouse Phenotype	MP:0005496	impaired macrophage recruitment		0.001086	9	29	PTK2B,THBS1,CCR5,CMKLR1,CX3CR1,PIK3CG,REL,ITGA4,LGALS3
Mouse Phenotype	MP:0002375	abnormal thymus medulla morphology		0.001423	9	30	RASSF5,MAP3K14,FAS,ARHGDIB,IKZF1,NFKB1,CSF1,JAK3,JAG2
Mouse Phenotype	MP:0008084	absent single-positive T cells		0.001423	9	30	FYN,MCL1,DLL4,B2M,TAP1,HLA-DQB1,HLA-C,BCL11A,ITPKB
Mouse Phenotype	MP:0000359	abnormal mast cell morphology		0.002345	9	32	MAP3K14,FAS,KITLG,HDC,STAT5B,LYST,CCR1,WAS,ITGB7
Mouse Phenotype	MP:0001853	heart inflammation		0.002345	9	32	AHR,MAP3K1,TGFB1,BCL6,NCKAP1L,CAV1,HLA-DQB1,PLAUR,TREX1
Mouse Phenotype	MP:0005505	increased platelet cell number		0.002345	9	32	ZC3H12A,CLEC10A,ADAM17,CBL,TTC7A,SH2B3,ITGB2,LYZ,NLRP3
Mouse Phenotype	MP:0004945	abnormal bone resorption		0.003689	9	34	FCER1G,TNFRSF1B,TCIRG1,SYK,STAT1,CEBPB,IL1B,TYROBP,CSF1R
Mouse Phenotype	MP:0000321	increased bone marrow cell number		0.004555	9	35	FLT3,ADAM17,NFKBIA,CEBPB,SH2B3,CSF3R,ITGB2,DIAPH1,DOK1
Mouse Phenotype	MP:0008202	absent B-1 B cells		2e-06	8	12	MALT1,ETS1,IKZF1,BTK,PIK3CD,PIK3AP1,LYN,EBF1
Mouse Phenotype	MP:0003561	rheumatoid arthritis		1.2e-05	8	14	NCF1C,TNFRSF1B,TNF,IL1RN,IFNAR1,ITGB2,PTGER4,PTPN6
Mouse Phenotype	MP:0009339	decreased splenocyte number		1.2e-05	8	14	IKZF1,ZFP36L2,ZEB1,BTK,CD34,STAT5B,IL2RG,RFTN1
Mouse Phenotype	MP:0008895	abnormal intraepithelial T cell number		2.3e-05	8	15	FCER1G,MAP3K14,FYN,B2M,TNF,IKZF1,ABCB1,IL2RG
Mouse Phenotype	MP:0008354	decreased mature gamma-delta T cell number		2.3e-05	8	15	FCER1G,MAP3K14,FYN,TNF,IKZF1,NCKAP1L,ABCB1,IL2RG
Mouse Phenotype	MP:0008349	abnormal gamma-delta intraepithelial T cell morphology		4.3e-05	8	16	FCER1G,MAP3K14,FYN,B2M,TNF,IKZF1,ABCB1,IL2RG
Mouse Phenotype	MP:0008126	increased dendritic cell number		4.3e-05	8	16	FAS,FLT3,MYD88,BCL2L11,TYROBP,INPP5D,LYZ,ABCG1
Mouse Phenotype	MP:0008166	abnormal B-2 B cell morphology		0.000122	8	18	FAS,CD72,PRKCD,BCL2L11,PLCG2,PIK3CD,CXCR4,PTPRJ
Mouse Phenotype	MP:0008894	abnormal intraepithelial T cell morphology		0.000295	8	20	FCER1G,MAP3K14,FYN,B2M,TNF,IKZF1,ABCB1,IL2RG
Mouse Phenotype	MP:0002346	abnormal lymph node secondary follicle		0.000295	8	20	KLHL6,IL21R,BCL6,BTK,CD40,CEBPB,PRKCD,INPP5D
Mouse Phenotype	MP:0000727	absent CD8-positive T cells		0.000437	8	21	FYN,MCL1,DLL4,B2M,TAP1,HLA-DQB1,HLA-C,ITPKB
Mouse Phenotype	MP:0008168	decreased B-1a cell number		0.00063	8	22	MALT1,ETS1,IKZF1,BTK,SPI1,SEMA4D,PRKCB,PIK3AP1
Mouse Phenotype	MP:0000223	decreased monocyte cell number		0.00063	8	22	CLEC4E,SELL,CORO1A,CSF1,CSF1R,CSF3R,ITGA4,LGALS3
Mouse Phenotype	MP:0004031	insulitis		0.000887	8	23	FAS,CIITA,B2M,CD38,CD80,CD86,STAT4,HLA-DQB1
Mouse Phenotype	MP:0001863	vascular inflammation		0.00122	8	24	FCER1G,FCGR2B,FAS,TGFB1,BCL2L11,IL1RN,ACE,CD180
Mouse Phenotype	MP:0003627	abnormal leukocyte rolling		0.002183	8	26	SELL,SELPLG,FAS,GCNT1,NOS3,CD44,ITGB7,ITGAL
Mouse Phenotype	MP:0008254	increased megakaryocyte cell number		0.002848	8	27	SIRPA,THBD,TCIRG1,NFE2,SH2B3,IL2RG,RB1,DOK1
Mouse Phenotype	MP:0000465	gastrointestinal hemorrhage		0.002848	8	27	FERMT3,SLC12A2,ACVRL1,FES,THBD,ZFP36L2,NFATC1,CXCR4
Mouse Phenotype	MP:0004783	abnormal cardinal vein morphology		0.002848	8	27	ACVRL1,FLT4,DLL4,NOTCH1,NOTCH4,HSPG2,HEY1,PTPRB
Mouse Phenotype	MP:0001310	abnormal conjunctiva morphology		0.00366	8	28	FES,FAS,TGFB1,THBS1,ADAM17,CD36,NFKBIZ,ITGB2
Mouse Phenotype	MP:0000364	abnormal vascular regression		0.00366	8	28	AHR,FLT4,DLL4,NRARP,HPGD,PTGS2,PTGER4,PTPRB
Mouse Phenotype	MP:0008551	abnormal circulating interferon-gamma level		0.00366	8	28	IRGM,MAP3K14,CASP1,STAT4,STAT1,DHX58,IFNGR1,IL10RB
Mouse Phenotype	MP:0008989	abnormal liver sinusoid morphology		0.00464	8	29	ACVRL1,AHR,MAN2B1,MET,HSPG2,CSF1,RB1,LIPA
Mouse Phenotype	MP:0009820	abnormal liver vasculature		0.00464	8	29	ACVRL1,AHR,MAN2B1,MET,HSPG2,CSF1,RB1,LIPA
Mouse Phenotype	MP:0004882	enlarged lung		0.00581	8	30	ABCA3,TGFB1,HCK,NFE2L2,NFIB,HLX,LYZ,PTGER4
Mouse Phenotype	MP:0008642	decreased circulating interleukin-1 beta level		1.6e-05	7	11	CASP1,CASP4,NFE2L2,IL1B,IL1A,MAP4K2,NLRP3
Mouse Phenotype	MP:0008563	decreased interferon-alpha secretion		1.6e-05	7	11	MYD88,DHX58,IFIH1,MAP3K8,IFNAR2,IFNAR1,TLR9
Mouse Phenotype	MP:0008351	decreased gamma-delta intraepithelial T cell number		3.6e-05	7	12	FCER1G,MAP3K14,FYN,TNF,IKZF1,ABCB1,IL2RG
Mouse Phenotype	MP:0008557	abnormal interferon-alpha secretion		3.6e-05	7	12	MYD88,DHX58,IFIH1,MAP3K8,IFNAR2,IFNAR1,TLR9
Mouse Phenotype	MP:0009790	decreased susceptibility to viral infection induced morbidity/mortality		3.6e-05	7	12	FGL2,MX2,TLR2,CEACAM1,NFKB1,HLA-C,IFNAR1
Mouse Phenotype	MP:0008669	increased interleukin-12b secretion		7.2e-05	7	13	ZC3H12A,ARRB2,TNF,NFKBID,MAP3K8,LYZ,LGALS3
Mouse Phenotype	MP:0008681	increased interleukin-17 secretion		0.000132	7	14	THBS1,ADAM17,NCKAP1L,IL1RN,EBI3,IL10RB,NLRP3
Mouse Phenotype	MP:0005362	abnormal Langerhans cell physiology		0.000132	7	14	SIRPA,IL21R,AHR,MMP9,CSF1,CSF1R,PTGER4
Mouse Phenotype	MP:0002351	abnormal cervical lymph node morphology		0.000372	7	16	SELL,MAP3K14,FAS,TNF,IKZF1,CXCR2,LTB
Mouse Phenotype	MP:0008131	abnormal Peyer's patch number		0.000581	7	17	SASH3,MAP3K14,DDX58,TNF,NFKB1,NOD2,ITGA4
Mouse Phenotype	MP:0005399	increased susceptibility to fungal infection		0.000581	7	17	CLEC4E,TNF,CLEC7A,CEBPB,CCR1,CCR5,CARD9
Mouse Phenotype	MP:0001864	vasculitis		0.001271	7	19	FCER1G,FCGR2B,FAS,TGFB1,BCL2L11,IL1RN,ACE
Mouse Phenotype	MP:0003790	absent CD4-positive T cells		0.001271	7	19	FYN,MCL1,DLL4,B2M,HLA-DQB1,BCL11A,ITPKB
Mouse Phenotype	MP:0008522	abnormal lymph node germinal center		0.001271	7	19	KLHL6,IL21R,BCL6,BTK,CD40,PRKCD,INPP5D
Mouse Phenotype	MP:0004918	abnormal negative T cell selection		0.001796	7	20	TNFSF10,FYN,FAS,HCLS1,HLA-DQB1,VAV1,LCP2
Mouse Phenotype	MP:0008189	increased transitional stage B cell number		0.002475	7	21	FAS,FLI1,NFKB1,PRKCD,VAV1,BCL2L11,PTPRC
Mouse Phenotype	MP:0004111	abnormal coronary artery morphology		0.003336	7	22	AHR,FAS,NOS3,IL1RN,HSPG2,ITGA4,PLXND1
Mouse Phenotype	MP:0006082	CNS inflammation		0.004408	7	23	SH3BP2,FAS,TGFB1,PPT1,HEXB,UPP1,LGALS3
Mouse Phenotype	MP:0002389	abnormal Peyer's patch follicle morphology		0.004408	7	23	TNF,BCL6,NFKB1,PRKCD,PIK3CD,ITGB7,CXCR4
Mouse Phenotype	MP:0008478	increased spleen white pulp amount		0.005721	7	24	FYN,FAS,FLT3,IKZF1,BCL2L11,LYN,PTPRC
Mouse Phenotype	MP:0006173	abnormal myeloid dendritic cell morphology		0.005721	7	24	AHR,TGFB1,NFKB1,IL2RG,CSF1,CSF1R,JAK3
Mouse Phenotype	MP:0008113	abnormal macrophage differentiation		1e-06	6	6	IKZF1,CASP8,SPI1,CSF1R,RB1,LYZ
Mouse Phenotype	MP:0005045	decreased thymus cortex area		1.8e-05	6	8	IKZF1,TTC7A,IL2RG,CSF1,JAK3,TREX1
Mouse Phenotype	MP:0009622	absent inguinal lymph nodes		4.9e-05	6	9	MAP3K14,TNF,IKZF1,NFKB1,ID2,LTB
Mouse Phenotype	MP:0008641	increased circulating interleukin-1 beta level		4.9e-05	6	9	THBD,C3AR1,NFE2L2,CTSE,LYZ,NLRP3
Mouse Phenotype	MP:0002454	abnormal macrophage antigen presentation		0.000112	6	10	FCGR1A,CIITA,STAT1,HLA-DQB1,HLA-DQA1,LYZ
Mouse Phenotype	MP:0001836	abnormal antigen presentation via MHC class I		0.000112	6	10	B2M,TAP1,STAT1,PSMB8,PSME2,UNC93B1
Mouse Phenotype	MP:0008558	abnormal interferon-beta secretion		0.000226	6	11	DHX58,MAP3K8,IFNAR2,IFNAR1,LYZ,TLR9
Mouse Phenotype	MP:0002340	abnormal axillary lymph node morphology		0.000226	6	11	MAP3K14,TNF,IKZF1,CEBPB,ID2,LTB
Mouse Phenotype	MP:0008565	decreased interferon-beta secretion		0.000226	6	11	DHX58,MAP3K8,IFNAR2,IFNAR1,LYZ,TLR9
Mouse Phenotype	MP:0008664	decreased interleukin-12 secretion		0.000415	6	12	SLC11A1,MYD88,PELI1,NFKB1,NFKBIZ,REL
Mouse Phenotype	MP:0002415	abnormal neutrophil differentiation		0.000415	6	12	MECOM,MEF2C,SPI1,CSF3R,LYZ,LBR
Mouse Phenotype	MP:0008024	absent lymph nodes		0.001141	6	14	MAP3K14,TNF,IKZF1,NFKB1,ID2,JAK3
Mouse Phenotype	MP:0008663	increased interleukin-12 secretion		0.00175	6	15	TRAFD1,MSR1,MAP4K1,NFKBID,ITGAX,LYZ
Mouse Phenotype	MP:0000336	decreased mast cell number		0.002576	6	16	MAP3K14,KITLG,HDC,STAT5B,CCR1,ITGB7
Mouse Phenotype	MP:0008115	abnormal dendritic cell differentiation		0.002576	6	16	FCGR1A,MYD88,NFKB1,NOTCH1,IL1RN,JAK3
Mouse Phenotype	MP:0008484	decreased spleen germinal center size		0.002576	6	16	AHR,TNF,BTK,CD40,SEMA4D,LTB
Mouse Phenotype	MP:0008133	decreased Peyer's patch number		0.002576	6	16	SASH3,MAP3K14,DDX58,TNF,NFKB1,ITGA4
Mouse Phenotype	MP:0008122	decreased myeloid dendritic cell number		0.003664	6	17	TGFB1,NFKB1,IL2RG,CSF1,CSF1R,JAK3
Mouse Phenotype	MP:0008482	decreased spleen germinal center number		0.003664	6	17	FAS,TNF,BTK,CD40,REL,LTB
Mouse Phenotype	MP:0008120	abnormal myeloid dendritic cell number		0.00506	6	18	TGFB1,NFKB1,IL2RG,CSF1,CSF1R,JAK3
Mouse Phenotype	MP:0002831	absent Peyer's patches		0.00506	6	18	MAP3K14,TNF,IKZF1,IL2RG,ID2,LTB
Mouse Phenotype	MP:0008203	absent B-1a cells		0.00014	5	7	MALT1,ETS1,IKZF1,BTK,PIK3AP1
Mouse Phenotype	MP:0003799	impaired macrophage migration		0.00014	5	7	SELL,FLT1,GPR132,CMKLR1,PIK3CG
Mouse Phenotype	MP:0008112	abnormal monocyte differentiation		0.00014	5	7	HHEX,SH2B3,REL,INPP5D,ABCG1
Mouse Phenotype	MP:0009630	absent axillary lymph nodes		0.000344	5	8	MAP3K14,TNF,IKZF1,ID2,LTB
Mouse Phenotype	MP:0008477	decreased spleen red pulp amount		0.000713	5	9	FAS,IKZF1,SPI1,BCL2L11,LYN
Mouse Phenotype	MP:0002352	abnormal popliteal lymph node morphology		0.000713	5	9	SELL,MAP3K14,CIITA,TNF,LTB
Mouse Phenotype	MP:0003544	abnormal vascular endothelial cell migration		0.000713	5	9	PTK2B,FLT1,VAV3,KDR,PLXND1
Mouse Phenotype	MP:0003814	vascular smooth muscle cell hypoplasia		0.001314	5	10	HHEX,KDR,S1PR1,ZFAND5,PTPRJ
Mouse Phenotype	MP:0008042	abnormal NK T cell physiology		0.001314	5	10	FCER1G,MYD88,CXCR2,TYROBP,TLR9
Mouse Phenotype	MP:0008670	decreased interleukin-12b secretion		0.002221	5	11	TLR2,MYD88,TLR7,UNC93B1,TLR9
Mouse Phenotype	MP:0004496	abnormal organ of Corti supporting cell number		0.002221	5	11	SLC12A2,NOTCH1,KCNQ1,JAG2,RB1
Mouse Phenotype	MP:0001847	brain inflammation		0.003511	5	12	FAS,TGFB1,PPT1,UPP1,LGALS3
Mouse Phenotype	MP:0008207	decreased B-2 B cell number		0.003511	5	12	CD72,PRKCD,PLCG2,PIK3CD,CXCR4
Mouse Phenotype	MP:0008054	abnormal uterine NK cell morphology		0.005262	5	13	FCER1G,IL2RG,TYROBP,ITGB7,LIF
Mouse Phenotype	MP:0003303	peritoneal inflammation		0.005262	5	13	NFKB1,PECAM1,LYN,PTGS2,LGALS3
Mouse Phenotype	MP:0001878	allergic response		0.005262	5	13	FCGR1A,FCGR2B,FCGR2A,C3AR1,PTAFR
Mouse Phenotype	MP:0008639	decreased circulating interleukin-1 alpha level		8.3e-05	4	4	CASP1,CASP4,IL1B,IL1A
Mouse Phenotype	MP:0008769	abnormal plasmacytoid dendritic cell physiology		0.000382	4	5	IL21R,CHI3L1,CSF2RB,TLR9
Mouse Phenotype	MP:0004828	decreased susceptibility to autoimmune hemolytic anemia		0.000382	4	5	FCER1G,FCGR1A,FCGR2B,FCGR2A
Mouse Phenotype	MP:0008637	abnormal circulating interleukin-1 alpha level		0.000382	4	5	CASP1,CASP4,IL1B,IL1A
Mouse Phenotype	MP:0008635	increased circulating interleukin-18 level		0.001059	4	6	IFNAR1,CTSE,LYZ,NLRP3
Mouse Phenotype	MP:0002348	abnormal lymph node medulla		0.001059	4	6	IKZF1,CEBPB,CXCR2,IL10RB
Mouse Phenotype	MP:0004829	increased anti-chromatin antibody level		0.001059	4	6	PRKCD,TLR7,IL10RA,PTPN6
Mouse Phenotype	MP:0001841	decreased level of surface class I molecules		0.002285	4	7	B2M,TAP1,STAT1,PSMB8
Mouse Phenotype	MP:0008598	abnormal circulating interleukin-2 level		0.002285	4	7	NFKB1,STAT4,ITGAL,RAC2
Mouse Phenotype	MP:0009633	absent cervical lymph nodes		0.002285	4	7	MAP3K14,TNF,IKZF1,LTB
Mouse Phenotype	MP:0002467	impaired neutrophil phagocytosis		0.002285	4	7	BTK,NCKAP1L,PLAUR,ITGAM
Mouse Phenotype	MP:0003719	abnormal pericyte morphology		0.002285	4	7	SOX18,PDGFB,S1PR1,PTPRJ
Mouse Phenotype	MP:0005040	abnormal MHC II cell surface expression on macrophages		0.004227	4	8	CIITA,STAT1,HLA-DQA1,LYZ
Mouse Phenotype	MP:0003975	increased circulating VLDL triglyceride level		0.004227	4	8	APOBEC1,CAV1,CD36,LPL
Mouse Phenotype	MP:0008852	retinal neovascularization		0.004227	4	8	MMP9,CDH13,NOS3,PTGS2
Mouse Phenotype	MP:0001839	abnormal level of surface class I molecules		0.004227	4	8	B2M,TAP1,STAT1,PSMB8
Mouse Phenotype	MP:0003288	intestinal edema		0.004227	4	8	ETV6,TIE1,GPX1,PTGS2
Mouse Phenotype	MP:0008086	increased T-helper 1 cell number		0.004227	4	8	TGFB1,B2M,TAP1,NLRP3
Mouse Phenotype	MP:0008046	absent NK cells		0.007038	4	9	IKZF1,IL2RG,ID2,JAK3
Mouse Phenotype	MP:0001655	multifocal hepatic necrosis		0.007038	4	9	TGFB1,IKZF1,STAT1,CLCA2
Mouse Phenotype	MP:0008634	abnormal circulating interleukin-18 level		0.007038	4	9	IFNAR1,CTSE,LYZ,NLRP3
Mouse Phenotype	MP:0004497	decreased organ of Corti supporting cell number		0.007038	4	9	SLC12A2,NOTCH1,KCNQ1,JAG2
Mouse Phenotype	MP:0008085	abnormal T-helper 1 cell number		0.007038	4	9	TGFB1,B2M,TAP1,NLRP3
Mouse Phenotype	MP:0009628	absent brachial lymph nodes		0.003229	3	4	TNF,ID2,LTB
Mouse Phenotype	MP:0008613	abnormal circulating interleukin-17 level		0.003229	3	4	ADAM17,NCKAP1L,EBI3
Mouse Phenotype	MP:0005614	decreased susceptibility to type III hypersensitivity reaction		0.003229	3	4	FCER1G,FAS,CCR1
Mouse Phenotype	MP:0008614	increased circulating interleukin-17 level		0.003229	3	4	ADAM17,NCKAP1L,EBI3
Mouse Phenotype	MP:0009660	abnormal induced retinal neovascularization		0.003229	3	4	MMP9,NOS3,PTGS2
Domain	IPR013783	Ig-like_fold	InterPro	0	68	388	LILRB4,IL18RAP,GPR116,FCGR1A,FCGR3A,FCGR2B,FCGR2A,MALT1,SIGLEC1,SEMA3F,AMICA1,F13A1,MCAM,FLT3,FLT1,FLT4,LILRB3,ROBO4,B2M,TIE1,CEACAM1,SIRPB1,PILRA,PILRB,CD300LF,F11R,NFAM1,SEMA7A,CD80,CD86,CD7,NFATC1,CD2,NFKB1,SEMA4D,CD48,C10orf54,SIGLEC9,SEMA4A,HLA-G,HLA-DRB1,HLA-DRA,HLA-DQB1,HLA-DQA1,HLA-C,HLA-DMA,HLA-DMB,IL1RAP,IL6R,PECAM1,IGFBP7,EMB,HSPG2,CSF1R,CSF3R,ICAM2,SLAMF7,REL,BTNL9,KDR,CD274,CD83,EBF1…
Domain	PS50835	IG_LIKE	PROSITE	0	61	364	LILRB4,IL18RAP,GPR116,FCGR1A,FCGR3A,FCGR2B,FCGR2A,MALT1,SIGLEC1,SEMA3F,AMICA1,MCAM,FLT3,FLT1,FLT4,LILRB3,ROBO4,B2M,CEACAM1,SIRPB1,PILRA,PILRB,CD300LF,F11R,NFAM1,SEMA7A,CD80,CD86,CD7,CD2,SEMA4D,CD48,C10orf54,SIGLEC9,HLA-G,HLA-DRB1,HLA-DRA,HLA-DQB1,HLA-DQA1,HLA-C,HLA-DMA,HLA-DMB,IL1RAP,IL6R,PECAM1,IGFBP7,EMB,HSPG2,CSF1R,ICAM2,SLAMF7,BTNL9,KDR,CD274,CD83,TREML2,LY9,TREM1,LEPR,ESAM,PTPRM
Domain	IPR007110	Ig-like	InterPro	0	59	348	LILRB4,IL18RAP,GPR116,FCGR1A,FCGR3A,FCGR2B,FCGR2A,MALT1,SIGLEC1,SEMA3F,AMICA1,MCAM,FLT3,FLT1,FLT4,LILRB3,ROBO4,B2M,CEACAM1,SIRPB1,PILRA,PILRB,CD300LF,F11R,NFAM1,SEMA7A,CD80,CD86,CD7,CD2,SEMA4D,CD48,C10orf54,SIGLEC9,HLA-G,HLA-DRB1,HLA-DRA,HLA-DQB1,HLA-DQA1,HLA-C,HLA-DMA,HLA-DMB,IL1RAP,IL6R,PECAM1,IGFBP7,EMB,HSPG2,CSF1R,ICAM2,SLAMF7,BTNL9,KDR,CD274,CD83,LY9,TREM1,ESAM,PTPRM
Domain	PS50011	PROTEIN_KINASE_DOM	PROSITE	1.6e-05	49	441	PTK2B,FGR,FES,ADRBK1,ADRBK2,MAPK12,MAP3K14,MAP3K1,MAP4K1,FYN,RPS6KA1,FLT3,FLT1,FLT4,MET,TGFBR1,TIE1,SNRK,PAK1,STK10,STK4,MKNK1,HCK,SYK,CAMKK2,PRKX,PKN1,PLK3,PRKCH,PRKCD,PRKCB,AKT3,MAP3K8,TAOK3,CSF1R,LRRK2,MAPKAPK2,STK17B,KDR,MAP3K15,JAK3,IRAK2,RNASEL,TRIB2,NUAK2,MAP4K4,LYN,MAPKAPK3,MAP4K2
Domain	IPR011009	Kinase_like	InterPro	5.4e-05	48	450	PTK2B,FGR,ADRBK1,ALPK1,MAPK12,MAP3K14,MAP3K1,MAP4K1,FYN,RPS6KA1,FLT3,FLT1,FLT4,MET,TGFBR1,TIE1,SNRK,PAK1,STK10,STK4,MKNK1,HCK,SYK,CAMKK2,PRKX,PKN1,PLK3,PRKCH,PRKCD,AKT3,MAP3K8,TAOK3,PIK3C2B,PIK3CG,CSF1R,PIK3CD,MAPKAPK2,STK17B,KDR,JAK3,IRAK2,RNASEL,TRIB2,NUAK2,MAP4K4,LYN,MAPKAPK3,MAP4K2
Domain	PS00107	PROTEIN_KINASE_ATP	PROSITE	1.4e-05	47	415	PTK2B,FGR,FES,ADRBK1,ADRBK2,MAPK12,MAP3K14,MAP3K1,MAP4K1,FYN,RPS6KA1,FLT3,FLT1,FLT4,MET,TGFBR1,TIE1,SNRK,PAK1,STK10,STK4,MKNK1,HCK,SYK,CAMKK2,PRKX,PKN1,PLK3,PRKCH,PRKCD,PRKCB,AKT3,MAP3K8,TAOK3,CSF1R,LRRK2,MAPKAPK2,STK17B,KDR,MAP3K15,JAK3,IRAK2,NUAK2,MAP4K4,LYN,MAPKAPK3,MAP4K2
Domain	PD000001	Prot_kinase	ProDom	2.2e-05	47	422	PTK2B,FGR,FES,ADRBK1,MAPK12,MAP3K14,MAP3K1,MAP4K1,FYN,RPS6KA1,FLT3,FLT1,FLT4,MET,TGFBR1,TIE1,SNRK,PAK1,STK10,STK4,MKNK1,HCK,SYK,CAMKK2,PRKX,PKN1,PLK3,PRKCH,PRKCD,PRKCB,AKT3,MAP3K8,TAOK3,CSF1R,LRRK2,MAPKAPK2,STK17B,KDR,JAK3,IRAK2,RNASEL,TRIB2,NUAK2,MAP4K4,LYN,MAPKAPK3,MAP4K2
Domain	IPR000719	Prot_kinase	InterPro	2.5e-05	47	424	PTK2B,FGR,FES,ADRBK1,MAPK12,MAP3K14,MAP3K1,MAP4K1,FYN,RPS6KA1,FLT3,FLT1,FLT4,MET,TGFBR1,TIE1,SNRK,PAK1,STK10,STK4,MKNK1,HCK,SYK,CAMKK2,PRKX,PKN1,PLK3,PRKCH,PRKCD,PRKCB,AKT3,MAP3K8,TAOK3,CSF1R,LRRK2,MAPKAPK2,STK17B,KDR,JAK3,IRAK2,RNASEL,TRIB2,NUAK2,MAP4K4,LYN,MAPKAPK3,MAP4K2
Domain	SM00409	IG	SMART	0	44	230	LILRB4,IL18RAP,GPR116,FCGR1A,FCGR3A,FCGR2B,FCGR2A,MALT1,SIGLEC1,SEMA3F,AMICA1,MCAM,FLT3,FLT1,FLT4,LILRB3,TIE1,CEACAM1,SIRPB1,PILRA,PILRB,CD300LF,NFAM1,SEMA7A,CD80,CD7,SEMA4D,CD48,C10orf54,SIGLEC9,IL1RAP,PECAM1,IGFBP7,EMB,CSF1R,SLAMF7,BTNL9,KDR,CD274,CD83,LY9,TREM1,ESAM,PTPRM
Domain	IPR003599	Ig_sub	InterPro	0	44	230	LILRB4,IL18RAP,GPR116,FCGR1A,FCGR3A,FCGR2B,FCGR2A,MALT1,SIGLEC1,SEMA3F,AMICA1,MCAM,FLT3,FLT1,FLT4,LILRB3,TIE1,CEACAM1,SIRPB1,PILRA,PILRB,CD300LF,NFAM1,SEMA7A,CD80,CD7,SEMA4D,CD48,C10orf54,SIGLEC9,IL1RAP,PECAM1,IGFBP7,EMB,CSF1R,SLAMF7,BTNL9,KDR,CD274,CD83,LY9,TREM1,ESAM,PTPRM
Domain	IPR011993	PH_type	InterPro	0	42	251	ARHGEF3,APBB1IP,MSN,ITSN2,SKAP2,ADRBK1,ARHGEF7,ARHGEF2,FGD2,DOK3,ADAP1,VAV3,TIAM1,FGD5,ASAP1,RASA3,ARHGEF15,ELMO1,SPATA13,ARHGAP25,ARHGAP9,VAV1,SH2B3,AKT3,DOCK10,RASA4,PLCB2,PLEK,PLCG2,ARAP3,ADAP2,CYTH1,PLEKHF2,MYLIP,ARHGEF6,ARHGAP26,PLEKHG1,OSBPL8,DOK1,CYTH4,PLCB1,DGKH
Domain	G3DSA:2.30.29.30	PH_type	Gene3D	0	42	251	ARHGEF3,APBB1IP,MSN,ITSN2,SKAP2,ADRBK1,ARHGEF7,ARHGEF2,FGD2,DOK3,ADAP1,VAV3,TIAM1,FGD5,ASAP1,RASA3,ARHGEF15,ELMO1,SPATA13,ARHGAP25,ARHGAP9,VAV1,SH2B3,AKT3,DOCK10,RASA4,PLCB2,PLEK,PLCG2,ARAP3,ADAP2,CYTH1,PLEKHF2,MYLIP,ARHGEF6,ARHGAP26,PLEKHG1,OSBPL8,DOK1,CYTH4,PLCB1,DGKH
Domain	PS50003	PH_DOMAIN	PROSITE	0	40	192	ARHGEF3,APBB1IP,ITSN2,SKAP2,ADRBK1,ADRBK2,ARHGEF7,ARHGEF2,FGD2,DOK3,ADAP1,VAV3,TIAM1,DGKD,FGD5,ASAP1,RASA3,ELMO1,SPATA13,FGD4,ARHGAP25,ARHGAP9,VAV1,SH2B3,AKT3,DOCK10,RASA4,PLEK,PLCG2,ARAP3,ADAP2,CYTH1,PLEKHF2,ARHGEF6,ARHGAP26,PLEKHG1,OSBPL8,DOK1,CYTH4,DGKH
Domain	SM00233	PH	SMART	0	37	182	ARHGEF3,APBB1IP,ITSN2,SKAP2,ADRBK1,ARHGEF7,ARHGEF2,FGD2,DOK3,ADAP1,VAV3,TIAM1,FGD5,ASAP1,RASA3,ELMO1,SPATA13,ARHGAP25,ARHGAP9,VAV1,SH2B3,AKT3,DOCK10,RASA4,PLEK,PLCG2,ARAP3,ADAP2,CYTH1,PLEKHF2,ARHGEF6,ARHGAP26,PLEKHG1,OSBPL8,DOK1,CYTH4,DGKH
Domain	IPR001849	PH	InterPro	0	37	184	ARHGEF3,APBB1IP,ITSN2,SKAP2,ADRBK1,ARHGEF7,ARHGEF2,FGD2,DOK3,ADAP1,VAV3,TIAM1,FGD5,ASAP1,RASA3,ELMO1,SPATA13,ARHGAP25,ARHGAP9,VAV1,SH2B3,AKT3,DOCK10,RASA4,PLEK,PLCG2,ARAP3,ADAP2,CYTH1,PLEKHF2,ARHGEF6,ARHGAP26,PLEKHG1,OSBPL8,DOK1,CYTH4,DGKH
Domain	PF00169	PH	Pfam	0	36	163	ARHGEF3,APBB1IP,ITSN2,SKAP2,ADRBK1,ARHGEF7,ARHGEF2,FGD2,DOK3,ADAP1,VAV3,TIAM1,FGD5,ASAP1,RASA3,SPATA13,ARHGAP25,ARHGAP9,VAV1,SH2B3,AKT3,DOCK10,RASA4,PLEK,PLCG2,ARAP3,ADAP2,CYTH1,PLEKHF2,ARHGEF6,ARHGAP26,PLEKHG1,OSBPL8,DOK1,CYTH4,DGKH
Domain	PS50002	SH3	PROSITE	0	33	171	FGR,SASH3,SH3TC1,ITSN2,MYO1F,SKAP2,SLA,ARHGEF7,PSTPIP1,FYB,FYN,ARHGAP4,VAV3,SH3GLB1,GRAP,HCK,NCF2,NCF4,HCLS1,ASAP1,SAMSN1,DOCK4,SPATA13,ARHGAP9,ABI3,VAV1,PLCG2,PRAM1,ARHGEF6,LYN,FNBP1,ARHGAP26,DOCK2
Domain	SM00326	SH3	SMART	0	32	161	FGR,SASH3,SH3TC1,ITSN2,MYO1F,SKAP2,SLA,ARHGEF7,PSTPIP1,FYB,FYN,VAV3,SH3GLB1,GRAP,HCK,NCF2,NCF4,HCLS1,ASAP1,SAMSN1,DOCK4,SPATA13,ARHGAP9,ABI3,VAV1,PLCG2,PRAM1,ARHGEF6,LYN,FNBP1,ARHGAP26,DOCK2
Domain	IPR001452	SH3	InterPro	0	32	164	FGR,SASH3,SH3TC1,ITSN2,MYO1F,SKAP2,SLA,ARHGEF7,PSTPIP1,FYB,FYN,VAV3,SH3GLB1,GRAP,HCK,NCF2,NCF4,HCLS1,ASAP1,SAMSN1,DOCK4,SPATA13,ARHGAP9,ABI3,VAV1,PLCG2,PRAM1,ARHGEF6,LYN,FNBP1,ARHGAP26,DOCK2
Domain	PF00069	Pkinase	Pfam	0.004236	32	330	ADRBK1,MAPK12,MAP3K14,MAP3K1,MAP4K1,RPS6KA1,TGFBR1,SNRK,PAK1,STK10,STK4,MKNK1,CAMKK2,PRKX,PKN1,PLK3,PRKCH,PRKCD,PRKCB,AKT3,MAP3K8,TAOK3,LRRK2,MAPKAPK2,STK17B,IRAK2,RNASEL,TRIB2,NUAK2,MAP4K4,MAPKAPK3,MAP4K2
Domain	PS00108	PROTEIN_KINASE_ST	PROSITE	0.004637	32	332	ADRBK1,ADRBK2,MAPK12,MAP3K14,MAP3K1,MAP4K1,RPS6KA1,TGFBR1,SNRK,PAK1,STK10,STK4,MKNK1,CAMKK2,PRKX,PKN1,PLK3,PRKCH,PRKCD,PRKCB,AKT3,MAP3K8,TAOK3,LRRK2,MAPKAPK2,STK17B,MAP3K15,IRAK2,NUAK2,MAP4K4,MAPKAPK3,MAP4K2
Domain	PD000066	SH3	ProDom	0	27	133	FGR,SASH3,ITSN2,MYO1F,SKAP2,SLA,ARHGEF7,PSTPIP1,FYN,VAV3,SH3GLB1,GRAP,HCK,NCF2,NCF4,HCLS1,ASAP1,DOCK4,SPATA13,ABI3,VAV1,PLCG2,ARHGEF6,LYN,FNBP1,ARHGAP26,DOCK2
Domain	PF00018	SH3_1	Pfam	0	26	128	FGR,SH3TC1,ITSN2,MYO1F,SKAP2,SLA,ARHGEF7,PSTPIP1,FYN,VAV3,SH3GLB1,GRAP,HCK,NCF2,NCF4,HCLS1,ASAP1,SPATA13,ARHGAP9,ABI3,VAV1,PLCG2,ARHGEF6,LYN,FNBP1,ARHGAP26
Domain	PF00047	ig	Pfam	4e-06	26	164	LILRB4,GPR116,FCGR1A,FCGR3A,FCGR2B,FCGR2A,MALT1,SIGLEC1,SEMA3F,MCAM,FLT3,FLT1,FLT4,LILRB3,TIE1,CEACAM1,F11R,SEMA4D,HLA-DMA,HLA-DMB,IL6R,PECAM1,EMB,HSPG2,CSF1R,PTPRM
Domain	IPR013151	Ig	InterPro	4e-06	26	164	LILRB4,GPR116,FCGR1A,FCGR3A,FCGR2B,FCGR2A,MALT1,SIGLEC1,SEMA3F,MCAM,FLT3,FLT1,FLT4,LILRB3,TIE1,CEACAM1,F11R,SEMA4D,HLA-DMA,HLA-DMB,IL6R,PECAM1,EMB,HSPG2,CSF1R,PTPRM
Domain	IPR013032	EGF_like_reg	InterPro	0.000124	26	199	SORL1,ADAM8,SELL,F10,DLL4,THBD,EGFL7,TIE1,ADAM17,SCARF1,NOTCH1,NOTCH4,NOTCH2,ELTD1,NID2,CD93,NTNG2,HSPG2,CLEC14A,ITGB2,ITGB7,PTGS2,STAB1,LAMA4,EMR1,LAMA3
Domain	PS01186	EGF_2	PROSITE	0.000217	26	206	SORL1,ADAM8,SELL,F10,DLL4,THBS1,THBD,EGFL7,TIE1,SCARF1,NOTCH1,NOTCH4,NOTCH2,ELTD1,NID2,CD93,NTNG2,HSPG2,CLEC14A,JAG2,ITGB2,ITGB7,PTGS2,STAB1,EMR1,LAMA3
Domain	PS50026	EGF_3	PROSITE	6.7e-05	25	181	SORL1,ADAM8,SELL,F10,DLL4,THBS1,THBD,EGFL7,TIE1,SCARF1,CD97,NOTCH1,NOTCH4,NOTCH2,ELTD1,NID2,CD93,NTNG2,EMR4P,HSPG2,CLEC14A,JAG2,PTGS2,STAB1,EMR1
Domain	IPR002290	Ser_thr_pkinase	InterPro	0.003529	25	236	ADRBK1,MAPK12,MAP3K1,MAP4K1,RPS6KA1,SNRK,PAK1,STK10,STK4,MKNK1,CAMKK2,PRKX,PKN1,PLK3,PRKCH,PRKCD,PRKCB,AKT3,TAOK3,MAPKAPK2,STK17B,NUAK2,MAP4K4,MAPKAPK3,MAP4K2
Domain	SM00220	S_TKc	SMART	0.003529	25	236	ADRBK1,MAPK12,MAP3K1,MAP4K1,RPS6KA1,SNRK,PAK1,STK10,STK4,MKNK1,CAMKK2,PRKX,PKN1,PLK3,PRKCH,PRKCD,PRKCB,AKT3,TAOK3,MAPKAPK2,STK17B,NUAK2,MAP4K4,MAPKAPK3,MAP4K2
Domain	PF07686	V-set	Pfam	1e-06	23	122	SIGLEC1,AMICA1,CEACAM1,SIRPB1,PILRA,PILRB,CD300LF,F11R,CD80,CD86,CD7,CD2,C10orf54,SIGLEC9,HSPG2,CSF1R,SLAMF7,BTNL9,KDR,CD274,CD83,TREM1,ESAM
Domain	IPR013106	Ig_V-set	InterPro	1e-06	23	122	SIGLEC1,AMICA1,CEACAM1,SIRPB1,PILRA,PILRB,CD300LF,F11R,CD80,CD86,CD7,CD2,C10orf54,SIGLEC9,HSPG2,CSF1R,SLAMF7,BTNL9,KDR,CD274,CD83,TREM1,ESAM
Domain	IPR000742	EGF_3	InterPro	0.000162	23	169	SORL1,ADAM8,SELL,F10,DLL4,THBD,EGFL7,TIE1,SCARF1,CD97,NOTCH1,NOTCH4,NOTCH2,ELTD1,NID2,CD93,NTNG2,EMR4P,HSPG2,CLEC14A,PTGS2,STAB1,EMR1
Domain	PS00022	EGF_1	PROSITE	0.001352	23	196	ADAM8,SELL,F10,DLL4,THBS1,THBD,EGFL7,TIE1,SCARF1,NOTCH1,NOTCH4,NOTCH2,NTNG2,HSPG2,CLEC14A,JAG2,ITGB2,ITGB7,PTGS2,STAB1,LAMA4,EMR1,LAMA3
Domain	IPR006210	EGF	InterPro	5.4e-05	22	147	SORL1,ADAM8,SELL,F10,DLL4,THBD,EGFL7,TIE1,SCARF1,NOTCH1,NOTCH4,NOTCH2,ELTD1,NID2,CD93,NTNG2,EMR4P,HSPG2,CLEC14A,PTGS2,STAB1,EMR1
Domain	SM00181	EGF	SMART	5.4e-05	22	147	SORL1,ADAM8,SELL,F10,DLL4,THBD,EGFL7,TIE1,SCARF1,NOTCH1,NOTCH4,NOTCH2,ELTD1,NID2,CD93,NTNG2,EMR4P,HSPG2,CLEC14A,PTGS2,STAB1,EMR1
Domain	G3DSA:2.60.40.30	FN_III-like	Gene3D	0.00012	22	155	SORL1,IL21R,F13A1,ROBO4,TIE1,IL2RG,IL6R,IFNGR1,IFNGR2,EBI3,IFNAR2,IFNAR1,CSF2RA,CSF2RB,CSF3R,IL13RA1,IL10RB,IL10RA,PTPRC,PTPRB,PTPRM,PTPRJ
Domain	IPR008957	FN_III-like	InterPro	0.000252	22	163	SORL1,IL21R,F13A1,ROBO4,TIE1,IL2RG,IL6R,IFNGR1,IFNGR2,EBI3,IFNAR2,IFNAR1,CSF2RA,CSF2RB,CSF3R,IL13RA1,IL10RB,IL10RA,PTPRC,PTPRB,PTPRM,PTPRJ
Domain	IPR000980	SH2	InterPro	0	21	86	FGR,FES,SLA,FYN,VAV3,GRAP,HCK,CBL,SYK,SHE,STAT4,STAT1,STAT2,STAT5B,SH2D3C,VAV1,SH2B3,PLCG2,JAK3,LYN,LCP2
Domain	PS50001	SH2	PROSITE	0	21	89	FGR,FES,SLA,FYN,VAV3,GRAP,HCK,CBL,SYK,SHE,STAT4,STAT1,STAT2,STAT5B,SH2D3C,VAV1,SH2B3,PLCG2,JAK3,LYN,LCP2
Domain	SM00252	SH2	SMART	0	20	85	FGR,FES,SLA,FYN,VAV3,GRAP,HCK,SYK,SHE,STAT4,STAT1,STAT2,STAT5B,SH2D3C,VAV1,SH2B3,PLCG2,JAK3,LYN,LCP2
Domain	PF00017	SH2	Pfam	0	19	78	FGR,FES,SLA,FYN,VAV3,GRAP,HCK,SYK,SHE,STAT4,STAT1,STAT2,STAT5B,SH2D3C,VAV1,SH2B3,PLCG2,LYN,LCP2
Domain	G3DSA:3.30.505.10	SH2	Gene3D	0	19	82	FGR,SLA,FYN,VAV3,GRAP,HCK,CBL,SYK,SHE,STAT4,STAT1,STAT2,STAT5B,SH2D3C,VAV1,SH2B3,JAK3,LYN,LCP2
Domain	PD000093	SH2	ProDom	0	18	75	FGR,FES,SLA,FYN,VAV3,GRAP,HCK,SYK,SHE,STAT4,STAT2,SH2D3C,VAV1,SH2B3,PLCG2,JAK3,LYN,LCP2
Domain	SM00060	FN3	SMART	0.001469	17	128	SORL1,IL21R,ROBO4,TIE1,IL2RG,IL6R,IFNGR2,EBI3,IFNAR1,CSF2RA,CSF2RB,CSF3R,IL10RB,PTPRC,PTPRB,PTPRM,PTPRJ
Domain	IPR003961	FN_III	InterPro	0.002421	17	134	SORL1,IL21R,ROBO4,TIE1,IL2RG,IL6R,IFNGR2,EBI3,IFNAR1,CSF2RA,CSF2RB,CSF3R,IL10RB,PTPRC,PTPRB,PTPRM,PTPRJ
Domain	PS50853	FN3	PROSITE	0.004773	17	143	SORL1,IL21R,ROBO4,TIE1,IL2RG,IL6R,IFNGR2,EBI3,IFNAR1,CSF2RB,CSF3R,IL10RB,LEPR,PTPRC,PTPRB,PTPRM,PTPRJ
Domain	IPR001245	Tyr_pkinase	InterPro	0.000175	16	97	PTK2B,FGR,FES,FYN,FLT3,FLT1,FLT4,MET,TIE1,HCK,SYK,PRKX,CSF1R,KDR,JAK3,LYN
Domain	PS00010	ASX_HYDROXYL	PROSITE	1.7e-05	15	72	F10,DLL4,THBD,EGFL7,CD97,NOTCH1,NOTCH4,NOTCH2,ELTD1,NID2,CD93,EMR4P,CLEC14A,JAG2,EMR1
Domain	SM00219	TyrKc	SMART	2e-05	15	73	PTK2B,FGR,FES,FYN,FLT3,FLT1,FLT4,MET,TIE1,HCK,SYK,CSF1R,KDR,JAK3,LYN
Domain	IPR008266	Tyr_pkinase_AS	InterPro	7.2e-05	15	81	PTK2B,FGR,FES,FYN,FLT3,FLT1,FLT4,MET,TIE1,HCK,SYK,CSF1R,KDR,JAK3,LYN
Domain	PF07714	Pkinase_Tyr	Pfam	8.3e-05	15	82	PTK2B,FGR,FES,FYN,FLT3,FLT1,FLT4,MET,TIE1,HCK,SYK,CSF1R,KDR,JAK3,LYN
Domain	PS00109	PROTEIN_KINASE_TYR	PROSITE	0.000146	15	86	PTK2B,FGR,FES,FYN,FLT3,FLT1,FLT4,MET,TIE1,HCK,SYK,CSF1R,KDR,JAK3,LYN
Domain	PS50010	DH_2	PROSITE	0	14	43	ARHGEF3,ITSN2,ARHGEF7,ARHGEF2,FGD2,VAV3,TIAM1,FGD5,ARHGEF15,SPATA13,FGD4,VAV1,ARHGEF6,PLEKHG1
Domain	IPR000152	Asx_hydroxyl_S	InterPro	2.6e-05	14	66	F10,DLL4,THBD,EGFL7,CD97,NOTCH1,NOTCH4,NOTCH2,ELTD1,NID2,CD93,EMR4P,CLEC14A,EMR1
Domain	PS00383	TYR_PHOSPHATASE_1	PROSITE	4.4e-05	14	69	DUSP16,CDC14A,SSH2,DUSP6,DUSP3,DUSP2,DUSP5,PTPN1,PTPN12,PTPRC,PTPRE,PTPRB,PTPRM,PTPRJ
Domain	IPR000387	TYR_phosphatase	InterPro	5.2e-05	14	70	DUSP16,CDC14A,SSH2,DUSP6,DUSP3,DUSP2,DUSP5,PTPN1,PTPN12,PTPRC,PTPRE,PTPRB,PTPRM,PTPRJ
Domain	PS50056	TYR_PHOSPHATASE_2	PROSITE	6.1e-05	14	71	DUSP16,CDC14A,SSH2,DUSP6,DUSP3,DUSP2,DUSP5,PTPN1,PTPN12,PTPRC,PTPRE,PTPRB,PTPRM,PTPRJ
Domain	IPR006209	EGF_like	InterPro	0.003003	14	103	SELL,F10,DLL4,THBD,TIE1,NOTCH1,NOTCH4,NOTCH2,NID2,CD93,NTNG2,HSPG2,PTGS2,STAB1
Domain	PF00008	EGF	Pfam	0.003003	14	103	SELL,F10,DLL4,THBD,TIE1,NOTCH1,NOTCH4,NOTCH2,NID2,CD93,NTNG2,HSPG2,PTGS2,STAB1
Domain	SM00239	C2	SMART	0.003285	14	104	ITSN2,RAB11FIP1,RASA3,PKN1,PRKCH,PRKCD,PRKCB,RASA4,PLCB2,PLCG2,PIK3C2B,INPP4A,HECW2,PLCB1
Domain	IPR000008	C2_Ca-dep	InterPro	0.004268	14	107	ITSN2,RAB11FIP1,RASA3,PKN1,PRKCH,PRKCD,PRKCB,RASA4,PLCB2,PLCG2,PIK3C2B,INPP4A,HECW2,PLCB1
Domain	PS50004	C2	PROSITE	0.005046	14	109	ITSN2,RAB11FIP1,RASA3,PKN1,PRKCH,PRKCD,PRKCB,RASA4,PLCB2,PLCG2,PIK3C2B,INPP4A,HECW2,PLCB1
Domain	SM00325	RhoGEF	SMART	0	13	38	ARHGEF3,ITSN2,ARHGEF7,ARHGEF2,FGD2,VAV3,TIAM1,FGD5,ARHGEF15,SPATA13,VAV1,ARHGEF6,PLEKHG1
Domain	PF00621	RhoGEF	Pfam	0	13	39	ARHGEF3,ITSN2,ARHGEF7,ARHGEF2,FGD2,VAV3,TIAM1,FGD5,ARHGEF15,SPATA13,VAV1,ARHGEF6,PLEKHG1
Domain	G3DSA:1.20.900.10	RhoGEF	Gene3D	0	13	40	ARHGEF3,ITSN2,ARHGEF7,ARHGEF2,FGD2,VAV3,TIAM1,FGD5,ARHGEF15,SPATA13,VAV1,ARHGEF6,PLEKHG1
Domain	IPR000219	RhoGEF	InterPro	0	13	40	ARHGEF3,ITSN2,ARHGEF7,ARHGEF2,FGD2,VAV3,TIAM1,FGD5,ARHGEF15,SPATA13,VAV1,ARHGEF6,PLEKHG1
Domain	PS00479	ZF_DAG_PE_1	PROSITE	6e-06	13	51	RASSF5,ARHGEF2,VAV3,RASGRP3,DGKZ,DGKD,PRKCH,PRKCD,PRKCB,VAV1,DGKG,DGKA,DGKH
Domain	PS50081	ZF_DAG_PE_2	PROSITE	6e-06	13	51	RASSF5,ARHGEF2,VAV3,RASGRP3,DGKZ,DGKD,PRKCH,PRKCD,PRKCB,VAV1,DGKG,DGKA,DGKH
Domain	IPR001881	EGF_Ca_bd	InterPro	0.000132	13	67	F10,DLL4,THBD,EGFL7,CD97,NOTCH1,NOTCH4,NOTCH2,ELTD1,NID2,CD93,EMR4P,EMR1
Domain	PS01187	EGF_CA	PROSITE	0.000209	13	70	F10,THBD,EGFL7,CD97,NOTCH1,NOTCH4,NOTCH2,ELTD1,NID2,CD93,EMR4P,JAG2,EMR1
Domain	PF00130	C1_1	Pfam	2.6e-05	12	50	RASSF5,ARHGEF2,VAV3,RASGRP3,DGKZ,PRKCH,PRKCD,PRKCB,VAV1,DGKG,DGKA,DGKH
Domain	IPR002219	DAG_PE_bd	InterPro	3.3e-05	12	51	RASSF5,ARHGEF2,VAV3,RASGRP3,DGKZ,PRKCH,PRKCD,PRKCB,VAV1,DGKG,DGKA,DGKH
Domain	SM00109	C1	SMART	3.3e-05	12	51	RASSF5,ARHGEF2,VAV3,RASGRP3,DGKZ,PRKCH,PRKCD,PRKCB,VAV1,DGKG,DGKA,DGKH
Domain	SM00179	EGF_CA	SMART	0.000284	12	63	F10,DLL4,THBD,EGFL7,CD97,NOTCH1,NOTCH4,NOTCH2,ELTD1,NID2,CD93,EMR1
Domain	SM00423	PSI	SMART	3e-05	11	43	SEMA3F,SEMA6D,MET,SEMA7A,SEMA4D,SEMA4A,PLXNA2,PLXNC1,ITGB2,ITGB7,PLXND1
Domain	IPR003659	Plexin-like	InterPro	3e-05	11	43	SEMA3F,SEMA6D,MET,SEMA7A,SEMA4D,SEMA4A,PLXNA2,PLXNC1,ITGB2,ITGB7,PLXND1
Domain	IPR008936	Rho_GAP	InterPro	0.00016	11	51	IQGAP2,ARHGAP18,RASA3,ARHGAP25,ARHGAP9,PLXNA2,RASA4,PLXNC1,ARAP3,ARHGAP26,PLXND1
Domain	IPR011029	DEATH_like	InterPro	0.000193	11	52	MALT1,CFLAR,FAS,MYD88,MADD,CASP1,CASP8,NFKB1,IFIH1,CARD9,IRAK2
Domain	PF07645	EGF_CA	Pfam	0.000274	11	54	THBD,EGFL7,CD97,NOTCH1,NOTCH4,NOTCH2,ELTD1,NID2,CD93,EMR4P,EMR1
Domain	IPR013091	EGF_Ca_bd_2	InterPro	0.000274	11	54	THBD,EGFL7,CD97,NOTCH1,NOTCH4,NOTCH2,ELTD1,NID2,CD93,EMR4P,EMR1
Domain	SM00034	CLECT	SMART	0.000274	11	54	CLEC4E,SELL,CLEC4D,CLEC5A,CLEC10A,THBD,CLEC6A,CD72,CD93,CLEC14A,CD209
Domain	PS50041	C_TYPE_LECTIN_2	PROSITE	0.000274	11	54	CLEC4E,SELL,CLEC4D,CLEC5A,CLEC10A,THBD,CLEC6A,CD72,CD93,CLEC14A,CD209
Domain	IPR001304	Lectin_C	InterPro	0.000324	11	55	CLEC4E,SELL,CLEC4D,CLEC5A,CLEC10A,THBD,CLEC6A,CD72,CD93,CLEC14A,CD209
Domain	PS00741	DH_1	PROSITE	4.1e-05	10	37	ARHGEF3,ARHGEF7,ARHGEF2,VAV3,TIAM1,ARHGEF15,SPATA13,VAV1,ARHGEF6,PLEKHG1
Domain	SM00407	IGc1	SMART	0.000164	10	43	B2M,SIRPB1,HLA-G,HLA-DRB1,HLA-DRA,HLA-DQB1,HLA-DQA1,HLA-C,HLA-DMA,HLA-DMB
Domain	IPR003597	Ig_C1-set	InterPro	0.000201	10	44	B2M,SIRPB1,HLA-G,HLA-DRB1,HLA-DRA,HLA-DQB1,HLA-DQA1,HLA-C,HLA-DMA,HLA-DMB
Domain	PS00290	IG_MHC	PROSITE	0.000427	10	48	B2M,CD86,HLA-G,HLA-DRB1,HLA-DRA,HLA-DQB1,HLA-DQA1,HLA-C,HLA-DMA,HLA-DMB
Domain	IPR003006	Ig_MHC	InterPro	0.000508	10	49	B2M,CD86,HLA-G,HLA-DRB1,HLA-DRA,HLA-DQB1,HLA-DQA1,HLA-C,HLA-DMA,HLA-DMB
Domain	PF00059	Lectin_C	Pfam	0.000833	10	52	CLEC4E,SELL,CLEC4D,CLEC5A,CLEC10A,THBD,CLEC6A,CD72,CD93,CD209
Domain	PS00615	C_TYPE_LECTIN_1	PROSITE	0.000833	10	52	CLEC4E,SELL,CLEC4D,CLEC5A,CLEC10A,CLEC6A,CD72,CD93,CLEC14A,CD209
Domain	PF01582	TIR	Pfam	0	9	18	IL18RAP,TLR2,TLR1,TLR6,MYD88,IL1RAP,TLR7,TLR8,TLR9
Domain	IPR000157	TIR	InterPro	1e-06	9	20	IL18RAP,TLR2,TLR1,TLR6,MYD88,IL1RAP,TLR7,TLR8,TLR9
Domain	PS50104	TIR	PROSITE	2e-06	9	22	IL18RAP,TLR2,TLR1,TLR6,MYD88,IL1RAP,TLR7,TLR8,TLR9
Domain	IPR001627	Sema	InterPro	3e-05	9	29	SEMA3F,SEMA6D,MET,SEMA7A,SEMA4D,SEMA4A,PLXNA2,PLXNC1,PLXND1
Domain	PS51004	SEMA	PROSITE	4e-05	9	30	SEMA3F,SEMA6D,MET,SEMA7A,SEMA4D,SEMA4A,PLXNA2,PLXNC1,PLXND1
Domain	IPR001331	GDS_CDC24	InterPro	0.000119	9	34	ARHGEF3,ARHGEF7,ARHGEF2,VAV3,TIAM1,ARHGEF15,VAV1,ARHGEF6,PLEKHG1
Domain	G3DSA:1.10.533.10	DEATH_like	Gene3D	0.000945	9	44	CFLAR,FAS,MYD88,CASP1,CASP8,NFKB1,IFIH1,CARD9,IRAK2
Domain	PS51285	AGC_KINASE_CTER	PROSITE	0.003669	9	53	ADRBK1,ADRBK2,RPS6KA1,PRKX,PKN1,PRKCH,PRKCD,PRKCB,AKT3
Domain	IPR004075	IL1_rcpt_1	InterPro	0	8	14	IL18RAP,TLR2,TLR1,TLR6,MYD88,IL1RAP,TLR7,TLR8
Domain	SM00429	IPT	SMART	3.3e-05	8	23	MET,NFATC1,NFKB1,PLXNA2,PLXNC1,REL,EBF1,PLXND1
Domain	IPR002909	IPT_TIG_rcpt	InterPro	0.00012	8	27	MET,NFATC1,NFKB1,PLXNA2,PLXNC1,REL,EBF1,PLXND1
Domain	PF01833	TIG	Pfam	0.00012	8	27	MET,NFATC1,NFKB1,PLXNA2,PLXNC1,REL,EBF1,PLXND1
Domain	PF00788	RA	Pfam	0.000159	8	28	APBB1IP,RASSF5,RASSF4,RAPGEF4,RASIP1,RASSF2,ARAP3,RASSF3
Domain	PF01403	Sema	Pfam	0.000159	8	28	SEMA3F,SEMA6D,MET,SEMA7A,SEMA4D,SEMA4A,PLXNA2,PLXND1
Domain	SM00630	Sema	SMART	0.000159	8	28	SEMA3F,SEMA6D,MET,SEMA7A,SEMA4D,SEMA4A,PLXNA2,PLXND1
Domain	PF01437	PSI	Pfam	0.000209	8	29	SEMA6D,MET,SEMA7A,SEMA4D,SEMA4A,PLXNA2,PLXNC1,PLXND1
Domain	IPR002165	Plexin_repeat	InterPro	0.000209	8	29	SEMA6D,MET,SEMA7A,SEMA4D,SEMA4A,PLXNA2,PLXNC1,PLXND1
Domain	IPR000159	RA	InterPro	0.00027	8	30	APBB1IP,RASSF5,RASSF4,RAPGEF4,RASIP1,RASSF2,ARAP3,RASSF3
Domain	PF00102	Y_phosphatase	Pfam	0.000437	8	32	CDC14A,PTPN1,PTPN12,PTPRC,PTPRE,PTPRB,PTPRM,PTPRJ
Domain	IPR000242	Tyr_PP	InterPro	0.000437	8	32	CDC14A,PTPN1,PTPN12,PTPRC,PTPRE,PTPRB,PTPRM,PTPRJ
Domain	PF07654	C1-set	Pfam	0.002471	8	41	B2M,SIRPB1,HLA-G,HLA-DRB1,HLA-DRA,HLA-DQB1,HLA-DQA1,HLA-C
Domain	IPR013111	EGF_extracell	InterPro	0.004524	8	45	ADAM8,DLL4,EGFL7,TIE1,SCARF1,ITGB2,ITGB7,STAB1
Domain	PF07974	EGF_2	Pfam	0.004524	8	45	ADAM8,DLL4,EGFL7,TIE1,SCARF1,ITGB2,ITGB7,STAB1
Domain	IPR000108	Neu_cyt_fact_2	InterPro	0.000268	7	23	GRAP,HCK,NCF2,NCF4,HCLS1,ASAP1,ABI3
Domain	PS00345	ETS_DOMAIN_1	PROSITE	0.000268	7	23	ERG,ETV3,ETS1,ETS2,FLI1,SPI1,ELK3
Domain	PS00346	ETS_DOMAIN_2	PROSITE	0.000268	7	23	ERG,ETV3,ETS1,ETS2,FLI1,SPI1,ELK3
Domain	PS50061	ETS_DOMAIN_3	PROSITE	0.000268	7	23	ERG,ETV3,ETS1,ETS2,FLI1,SPI1,ELK3
Domain	IPR002286	P2_purnocptor	InterPro	0.000359	7	24	GPR141,GPR109A,P2RY6,GPR171,GPR18,P2RY13,GPR183
Domain	PS50054	TYR_PHOSPHATASE_DUAL	PROSITE	0.001248	7	29	DUSP16,CDC14A,SSH2,DUSP6,DUSP3,DUSP2,DUSP5
Domain	SM00194	PTPc	SMART	0.001248	7	29	PTPN1,PTPN12,PTPRC,PTPRE,PTPRB,PTPRM,PTPRJ
Domain	PF01825	GPS	Pfam	0.001545	7	30	GPR116,GPR114,CD97,ELTD1,EMR4P,GPR56,EMR1
Domain	IPR000340	DS_phosphatase	InterPro	0.001545	7	30	DUSP16,CDC14A,SSH2,DUSP6,DUSP3,DUSP2,DUSP5
Domain	SM00303	GPS	SMART	0.001896	7	31	GPR116,GPR114,CD97,ELTD1,EMR4P,GPR56,EMR1
Domain	PS50200	RA	PROSITE	0.001896	7	31	APBB1IP,RASSF5,RASSF4,RASIP1,RASSF2,ARAP3,RASSF3
Domain	PS50055	TYR_PHOSPHATASE_PTP	PROSITE	0.002304	7	32	PTPN1,PTPN12,PTPRC,PTPRE,PTPRB,PTPRM,PTPRJ
Domain	PS50221	GPS	PROSITE	0.002777	7	33	GPR116,GPR114,CD97,ELTD1,EMR4P,GPR56,EMR1
Domain	IPR000203	PKD_cys_rich	InterPro	0.003321	7	34	GPR116,GPR114,CD97,ELTD1,EMR4P,GPR56,EMR1
Domain	SM00255	TIR	SMART	0.000135	6	15	IL18RAP,TLR2,TLR1,TLR6,MYD88,IL1RAP
Domain	PF00178	Ets	Pfam	0.001409	6	22	ERG,ETV3,ETS1,ETS2,FLI1,SPI1
Domain	SM00413	ETS	SMART	0.001409	6	22	ERG,ETV3,ETS1,ETS2,FLI1,SPI1
Domain	IPR000418	Ets	InterPro	0.001409	6	22	ERG,ETV3,ETS1,ETS2,FLI1,SPI1
Domain	SM00314	RA	SMART	0.001811	6	23	APBB1IP,RASSF5,RASSF4,RASIP1,RASSF2,RASSF3
Domain	SM00195	DSPc	SMART	0.002295	6	24	DUSP16,SSH2,DUSP6,DUSP3,DUSP2,DUSP5
Domain	PF00053	Laminin_EGF	Pfam	0.004336	6	27	SCARF1,NTNG2,HSPG2,STAB1,LAMA4,LAMA3
Domain	IPR000488	Death	InterPro	0.005247	6	28	MALT1,FAS,MYD88,MADD,NFKB1,IRAK2
Domain	IPR002049	EGF_laminin	InterPro	0.005247	6	28	SCARF1,NTNG2,HSPG2,STAB1,LAMA4,LAMA3
Domain	PF00782	DSPc	Pfam	0.005247	6	28	DUSP16,SSH2,DUSP6,DUSP3,DUSP2,DUSP5
Domain	PS00240	RECEPTOR_TYR_KIN_III	PROSITE	3.5e-05	5	8	FLT3,FLT1,FLT4,CSF1R,KDR
Domain	IPR001824	RecepttyrkinsIII	InterPro	3.5e-05	5	8	FLT3,FLT1,FLT4,CSF1R,KDR
Domain	PS50951	SARAH	PROSITE	7.5e-05	5	9	RASSF5,RASSF4,STK4,RASSF2,RASSF3
Domain	IPR011524	SARAH	InterPro	7.5e-05	5	9	RASSF5,RASSF4,STK4,RASSF2,RASSF3
Domain	PD005043	DAGKc	ProDom	0.000627	5	13	CERKL,DGKZ,DGKG,DGKA,DGKH
Domain	PF00781	DAGK_cat	Pfam	0.000627	5	13	CERKL,DGKZ,DGKG,DGKA,DGKH
Domain	IPR001206	DAGKc	InterPro	0.000627	5	13	CERKL,DGKZ,DGKG,DGKA,DGKH
Domain	IPR001438	EGF_2	InterPro	0.000929	5	14	F10,DLL4,NOTCH1,NOTCH4,NOTCH2
Domain	SM00147	RasGEF	SMART	0.001325	5	15	RAPGEF4,RASGRP3,RAPGEF3,RAPGEF5,SH2D3C
Domain	G3DSA:1.10.840.10	RasGRF_CDC25	Gene3D	0.001834	5	16	RAPGEF4,RASGRP3,RAPGEF3,RAPGEF5,SH2D3C
Domain	PS50009	RASGEF_CAT	PROSITE	0.001834	5	16	RAPGEF4,RASGRP3,RAPGEF3,RAPGEF5,SH2D3C
Domain	IPR001895	RasGRF_CDC25	InterPro	0.001834	5	16	RAPGEF4,RASGRP3,RAPGEF3,RAPGEF5,SH2D3C
Domain	IPR008937	Ras_GEF	InterPro	0.001834	5	16	RAPGEF4,RASGRP3,RAPGEF3,RAPGEF5,SH2D3C
Domain	PS50133	FCH	PROSITE	0.00421	5	19	FES,PSTPIP1,PSTPIP2,ARHGAP4,FNBP1
Domain	PF00233	PDEase_I	Pfam	0.00421	5	19	PDE1B,PDE8A,PDE2A,PDE4B,PDE7B
Domain	IPR002073	PDEase	InterPro	0.005343	5	20	PDE1B,PDE8A,PDE2A,PDE4B,PDE7B
Domain	PS00126	PDEASE_I	PROSITE	0.005343	5	20	PDE1B,PDE8A,PDE2A,PDE4B,PDE7B
Domain	PS00832	25A_SYNTH_1	PROSITE	1.2e-05	4	4	OAS2,OAS1,OAS3,OASL
Domain	PS00833	25A_SYNTH_2	PROSITE	1.2e-05	4	4	OAS2,OAS1,OAS3,OASL
Domain	PS50152	25A_SYNTH_3	PROSITE	1.2e-05	4	4	OAS2,OAS1,OAS3,OASL
Domain	IPR001003	MHC_II_alpha_N	InterPro	0.000373	4	7	HLA-DRA,HLA-DQA1,HLA-DMA,HLA-DMB
Domain	G3DSA:2.60.40.630	STAT_DNA_bind	Gene3D	0.000373	4	7	STAT4,STAT1,STAT2,STAT5B
Domain	IPR013799	STAT_protein_interaction	InterPro	0.000373	4	7	STAT4,STAT1,STAT2,STAT5B
Domain	IPR013801	STAT_DNA_bd	InterPro	0.000373	4	7	STAT4,STAT1,STAT2,STAT5B
Domain	IPR012345	STAT_DNA_bd_sub	InterPro	0.000373	4	7	STAT4,STAT1,STAT2,STAT5B
Domain	PS00253	INTERLEUKIN_1	PROSITE	0.000711	4	8	IL1RN,IL1B,IL1A,IL1F9
Domain	PF00340	IL1	Pfam	0.000711	4	8	IL1RN,IL1B,IL1A,IL1F9
Domain	PD002536	Interleukin_1	ProDom	0.000711	4	8	IL1RN,IL1B,IL1A,IL1F9
Domain	IPR013800	STAT_alpha	InterPro	0.000711	4	8	STAT4,STAT1,STAT2,STAT5B
Domain	IPR000756	DAGKa	InterPro	0.001221	4	9	DGKZ,DGKG,DGKA,DGKH
Domain	IPR000975	Interleukin_1	InterPro	0.001221	4	9	IL1RN,IL1B,IL1A,IL1F9
Domain	IPR010919	SAND_like	InterPro	0.001221	4	9	SKIL,SP140,SP100,SP110
Domain	PF02198	SAM_PNT	Pfam	0.001221	4	9	ERG,ETS1,ETS2,FLI1
Domain	IPR003118	SAM_PNT	InterPro	0.001221	4	9	ERG,ETS1,ETS2,FLI1
Domain	SM00045	DAGKa	SMART	0.001221	4	9	DGKZ,DGKG,DGKA,DGKH
Domain	PF00609	DAGK_acc	Pfam	0.001221	4	9	DGKZ,DGKG,DGKA,DGKH
Domain	PD002939	DAGKa	ProDom	0.001221	4	9	DGKZ,DGKG,DGKA,DGKH
Domain	SM00125	IL1	SMART	0.001221	4	9	IL1RN,IL1B,IL1A,IL1F9
Domain	SM00251	SAM_PNT	SMART	0.001221	4	9	ERG,ETS1,ETS2,FLI1
Domain	IPR001309	ICE_p20	InterPro	0.001939	4	10	MALT1,CFLAR,CASP1,CASP8
Domain	PF00656	Peptidase_C14	Pfam	0.001939	4	10	MALT1,CFLAR,CASP1,CASP8
Domain	IPR008343	MAPK_phosph	InterPro	0.001939	4	10	DUSP16,DUSP6,DUSP2,DUSP5
Domain	PS50208	CASPASE_P20	PROSITE	0.001939	4	10	MALT1,CFLAR,CASP1,CASP8
Domain	IPR011600	Pept_C14_cat	InterPro	0.001939	4	10	MALT1,CFLAR,CASP1,CASP8
Domain	PF08441	Integrin_alpha2	Pfam	0.002905	4	11	ITGAL,ITGAM,ITGA4,ITGA6
Domain	PD000158	Peptidase_C1	ProDom	0.002905	4	11	CTSS,CTSZ,CTSB,CTSH
Domain	SM00645	Pept_C1	SMART	0.002905	4	11	CTSS,CTSZ,CTSB,CTSH
Domain	IPR000668	Peptidase_C1A_C	InterPro	0.002905	4	11	CTSS,CTSZ,CTSB,CTSH
Domain	PF00112	Peptidase_C1	Pfam	0.002905	4	11	CTSS,CTSZ,CTSB,CTSH
Domain	PS00242	INTEGRIN_ALPHA	PROSITE	0.002905	4	11	ITGAL,ITGAM,ITGA4,ITGA6
Domain	IPR013513	Integrin_alpha_C	InterPro	0.002905	4	11	ITGAL,ITGAM,ITGA4,ITGA6
Domain	PF04103	CD20	Pfam	0.002905	4	11	MS4A8B,MS4A7,MS4A6A,MS4A4A
Domain	IPR007237	CD20IgEFc_rcpt_B	InterPro	0.002905	4	11	MS4A8B,MS4A7,MS4A6A,MS4A4A
Domain	IPR013649	Integrin_alpha-2	InterPro	0.002905	4	11	ITGAL,ITGAM,ITGA4,ITGA6
Domain	IPR000413	Integrin_alpha	InterPro	0.002905	4	11	ITGAL,ITGAM,ITGA4,ITGA6
Domain	SM00191	Int_alpha	SMART	0.004155	4	12	ITGAL,ITGAM,ITGA4,ITGA6
Domain	IPR013519	Int_alpha_beta-p	InterPro	0.004155	4	12	ITGAL,ITGAM,ITGA4,ITGA6
Domain	SM00046	DAGKc	SMART	0.004155	4	12	DGKZ,DGKG,DGKA,DGKH
Domain	PS00720	RASGEF	PROSITE	0.005723	4	13	RAPGEF4,RAPGEF3,RAPGEF5,SH2D3C
Domain	PF00618	RasGEF_N	Pfam	0.005723	4	13	RAPGEF4,RASGRP3,RAPGEF3,RAPGEF5
Domain	IPR000651	RasGef_N	InterPro	0.005723	4	13	RAPGEF4,RASGRP3,RAPGEF3,RAPGEF5
Domain	PS50212	RASGEF_NTER	PROSITE	0.005723	4	13	RAPGEF4,RASGRP3,RAPGEF3,RAPGEF5
Domain	PF00617	RasGEF	Pfam	0.005723	4	13	RAPGEF4,RASGRP3,RAPGEF3,RAPGEF5
Domain	SM00229	RasGEFN	SMART	0.005723	4	13	RAPGEF4,RASGRP3,RAPGEF3,RAPGEF5
Domain	IPR006117	25A_SYNTH_2	InterPro	0.000208	3	3	OAS1,OAS3,OASL
Domain	IPR004865	Sp100	InterPro	0.000208	3	3	SP140,SP100,SP110
Domain	PF03172	Sp100	Pfam	0.000208	3	3	SP140,SP100,SP110
Domain	IPR006116	25A_synth_UB	InterPro	0.000208	3	3	OAS1,OAS3,OASL
Domain	IPR003406	Glyco_trans_14	InterPro	0.000797	3	4	GCNT2,GCNT1,XYLT1
Domain	IPR008297	Notch	InterPro	0.000797	3	4	NOTCH1,NOTCH4,NOTCH2
Domain	G3DSA:3.10.320.10	MHC_II_alpha_N	Gene3D	0.000797	3	4	HLA-DRA,HLA-DQA1,HLA-DMB
Domain	IPR011656	Notch_NODP	InterPro	0.000797	3	4	NOTCH1,NOTCH4,NOTCH2
Domain	PF07684	NODP	Pfam	0.000797	3	4	NOTCH1,NOTCH4,NOTCH2
Domain	PF02485	Branch	Pfam	0.000797	3	4	GCNT2,GCNT1,XYLT1
Domain	PS50258	LNR	PROSITE	0.001904	3	5	NOTCH1,NOTCH4,NOTCH2
Domain	PF00066	Notch	Pfam	0.001904	3	5	NOTCH1,NOTCH4,NOTCH2
Domain	PF01342	SAND	Pfam	0.00364	3	6	SP140,SP100,SP110
Domain	PF06367	Drf_FH3	Pfam	0.00364	3	6	FMNL1,DIAPH1,DIAPH2
Domain	IPR000800	Notch_region	InterPro	0.00364	3	6	NOTCH1,NOTCH4,NOTCH2
Domain	SM00258	SAND	SMART	0.00364	3	6	SP140,SP100,SP110
Domain	IPR010473	Drf_GTPase_bd	InterPro	0.00364	3	6	FMNL1,DIAPH1,DIAPH2
Domain	IPR000770	SAND	InterPro	0.00364	3	6	SP140,SP100,SP110
Domain	G3DSA:3.10.390.10	SAND	Gene3D	0.00364	3	6	SP140,SP100,SP110
Domain	IPR003531	Hempt_rcpt_S_F1	InterPro	0.00364	3	6	IL21R,IL2RG,CSF2RB
Domain	PS50864	SAND	PROSITE	0.00364	3	6	SP140,SP100,SP110
Domain	PF06371	Drf_GBD	Pfam	0.00364	3	6	FMNL1,DIAPH1,DIAPH2
Domain	PS51231	DAD	PROSITE	0.00364	3	6	FMNL1,DIAPH1,DIAPH2
Domain	SM00004	NL	SMART	0.00364	3	6	NOTCH1,NOTCH4,NOTCH2
Domain	IPR010472	Drf_FH3	InterPro	0.00364	3	6	FMNL1,DIAPH1,DIAPH2
Domain	PF00993	MHC_II_alpha	Pfam	0.00364	3	6	HLA-DRA,HLA-DQA1,HLA-DMA
Domain	PS01355	HEMATOPO_REC_S_F1	PROSITE	0.00609	3	7	IL21R,IL2RG,CSF2RB
Domain	PD002012	TNF_subf	ProDom	0.00609	3	7	TNFSF10,TNF,LTB
Domain	SM00144	PI3K_rbd	SMART	0.00609	3	7	PIK3C2B,PIK3CG,PIK3CD
Domain	IPR003636	TNF_subf	InterPro	0.00609	3	7	TNFSF10,TNF,LTB
Domain	PF00794	PI3K_rbd	Pfam	0.00609	3	7	PIK3C2B,PIK3CG,PIK3CD
Domain	IPR009134	VEGFR_N	InterPro	0.00609	3	7	FLT1,FLT4,KDR
Domain	IPR000353	MHC_II_beta_N	InterPro	0.00609	3	7	HLA-DRB1,HLA-DQB1,HLA-DMB
Domain	PS51232	GBD_FH3	PROSITE	0.00609	3	7	FMNL1,DIAPH1,DIAPH2
Domain	IPR001277	CXC_4_rcpt	InterPro	0.00609	3	7	CXCR2,CX3CR1,CXCR4
Domain	IPR000341	PI3K_ras_bd	InterPro	0.00609	3	7	PIK3C2B,PIK3CG,PIK3CD
Domain	PF00969	MHC_II_beta	Pfam	0.00609	3	7	HLA-DRB1,HLA-DQB1,HLA-DMB
Domain	PF07159	DUF1394	Pfam	0.00352	2	2	FAM49B,FAM49A
Domain	PS01210	CAVEOLIN	PROSITE	0.00352	2	2	CAV2,CAV1
Domain	PS00148	ARGINASE_2	PROSITE	0.00352	2	2	ARG1,ARG2
Domain	IPR003502	IL1_propep	InterPro	0.00352	2	2	IL1B,IL1A
Domain	PF01130	CD36	Pfam	0.00352	2	2	CD36,SCARB1
Domain	PF04553	Tis11B_N	Pfam	0.00352	2	2	ZFP36L2,ZFP36L1
Domain	PS01053	ARGINASE_3	PROSITE	0.00352	2	2	ARG1,ARG2
Domain	IPR005428	CD36_antigen	InterPro	0.00352	2	2	CD36,SCARB1
Domain	IPR007635	Tis11B_N	InterPro	0.00352	2	2	ZFP36L2,ZFP36L1
Domain	IPR005924	Arginase	InterPro	0.00352	2	2	ARG1,ARG2
Domain	PF02394	IL1_propep	Pfam	0.00352	2	2	IL1B,IL1A
Domain	PF02760	HIN	Pfam	0.00352	2	2	IFI16,AIM2
Domain	IPR002234	Anphylx_rcpt	InterPro	0.00352	2	2	C3AR1,C5AR1
Domain	IPR001581	LIF_OSM	InterPro	0.00352	2	2	OSM,LIF
Domain	PS00590	LIF_OSM	PROSITE	0.00352	2	2	OSM,LIF
Domain	PF00491	Arginase	Pfam	0.00352	2	2	ARG1,ARG2
Domain	PS00147	ARGINASE_1	PROSITE	0.00352	2	2	ARG1,ARG2
Domain	PF01291	LIF_OSM	Pfam	0.00352	2	2	OSM,LIF
Domain	PF01146	Caveolin	Pfam	0.00352	2	2	CAV2,CAV1
Domain	G3DSA:3.40.800.10	Ureohydrolase	Gene3D	0.00352	2	2	ARG1,ARG2
Domain	IPR006035	Ureohydrolase	InterPro	0.00352	2	2	ARG1,ARG2
Domain	SM00080	LIF_OSM	SMART	0.00352	2	2	OSM,LIF
Domain	IPR001612	Caveolin	InterPro	0.00352	2	2	CAV2,CAV1
Domain	IPR004021	HIN200/IF120x	InterPro	0.00352	2	2	IFI16,AIM2
Domain	IPR009828	DUF1394	InterPro	0.00352	2	2	FAM49B,FAM49A
Domain	IPR002159	CD36	InterPro	0.00352	2	2	CD36,SCARB1
Domain	PS50834	HIN_200	PROSITE	0.00352	2	2	IFI16,AIM2
Pathway	hsa04060	Cytokine-cytokine receptor interaction	KEGG pathway	0	49	262	IL18RAP,TNFSF10,PLEKHO2,ACVRL1,IL21R,CCL5,FAS,FLT3,FLT1,FLT4,MET,IL17RA,KITLG,TGFBR1,TGFB1,TNFRSF1B,TNF,OSM,CD40,CCR2,CCR1,CCR5,CXCL16,IL1RAP,IL1B,IL1A,IL2RG,IL6R,CXCR2,IFNGR1,IFNGR2,PDGFB,CX3CR1,IFNAR2,IFNAR1,CSF1,CSF2RA,CSF2RB,CSF1R,RELT,CSF3R,KDR,IL13RA1,IL10RB,IL10RA,LTB,LIF,CXCR4,LEPR
Pathway	hsa05200	Pathways in cancer	KEGG pathway	0.000365	43	331	RASSF5,ETS1,MECOM,BIRC3,FAS,FLT3,MET,KITLG,MMP9,TGFBR1,TGFB1,CCND1,FZD6,FZD4,STK4,CBL,CASP8,SPI1,NFKBIA,NFKB1,NOS3,STAT1,STAT5B,PPARG,PRKCB,AKT3,PDGFB,COL4A1,COL4A2,PLCG2,PIK3CG,CSF2RA,CSF1R,PIK3CD,TRAF1,CSF3R,RB1,ITGA6,PIK3R5,PTGS2,LAMA4,LAMA3,RAC2
Pathway	hsa04010	MAPK signaling pathway	KEGG pathway	0.00011	39	275	MECOM,MAPK12,MAP3K14,MAP3K1,MEF2C,MAP4K1,FAS,RPS6KA1,ARRB2,TGFBR1,TGFB1,RASGRP3,TNF,DUSP16,PAK1,STK4,MKNK1,CD14,NFKB1,RASGRP4,PRKX,PRKCB,IL1B,IL1A,AKT3,PDGFB,MAP3K8,TAOK3,RASGRP2,MAPKAPK2,RAP1A,MAP4K4,DUSP6,DUSP3,DUSP2,DUSP5,MAPKAPK3,MAP4K2,RAC2
Pathway	P00031	Inflammation mediated by chemokine and cytokine signaling	PantherDB	0	37	191	PTK2B,FGR,ADRBK1,ALOX5AP,CCRL2,CCL5,ARRB2,FPR1,PAK1,C5AR1,GRAP,NFATC1,NFKBIA,STAT4,STAT1,CCR1,CCR5,PRKX,PRKCB,VAV1,AKT3,CXCR2,ARPC3,CX3CR1,IFNAR1,PLCB2,PLCG2,PIK3CG,PIK3CD,ITPR2,ITPR1,ITGB2,ITGB7,ITGAL,ITGA6,CXCR4,RAC2
Pathway	hsa04514	Cell adhesion molecules (CAMs)	KEGG pathway	0	33	134	SIGLEC1,SELL,SELPLG,F11R,CD40,CD34,CD80,CD86,CD2,SPN,CDH5,HLA-G,HLA-DRB1,HLA-DRA,HLA-DQB1,HLA-DQA1,HLA-C,HLA-DMA,HLA-DMB,PECAM1,ICAM2,CD274,ITGB2,ITGB7,ITGAL,ITGAM,ITGA4,ITGA6,ESAM,L1CAM,PTPRC,SDC3,PTPRM
Pathway	hsa04650	Natural killer cell mediated cytotoxicity	KEGG pathway	0	33	138	FCER1G,PTK2B,FCGR3A,TNFSF10,SH3BP2,FYN,FAS,VAV3,TNF,PAK1,SYK,NFATC1,CD48,PRKCB,HLA-G,HLA-C,VAV1,IFNGR1,IFNGR2,TYROBP,IFNAR2,IFNAR1,PLCG2,PIK3CG,PIK3CD,ICAM2,ITGB2,ITGAL,PIK3R5,CD244,LCP2,RAC2,PTPN6
Pathway	hsa04510	Focal adhesion	KEGG pathway	3e-05	33	205	BIRC3,FYN,FLT1,FLT4,MET,VAV3,THBS1,CCND1,PAK1,CCND2,CAV2,CAV1,PARVB,PARVG,PRKCB,VAV1,AKT3,PDGFB,COL4A1,COL4A2,PIK3CG,PIK3CD,KDR,RAP1A,ITGB7,DIAPH1,ITGA4,ITGA6,PIK3R5,MYL12B,LAMA4,LAMA3,RAC2
Pathway	hsa04810	Regulation of actin cytoskeleton	KEGG pathway	0.000527	31	218	MSN,ARHGEF7,IQGAP2,VAV3,TIAM1,TMSB4X,PAK1,NCKAP1L,SSH2,CD14,CHRM3,WAS,VAV1,PDGFB,ARPC3,PIK3CG,PIK3CD,PIP4K2A,ITGB2,ITGB7,ITGAL,ITGAX,ITGAM,DIAPH1,DIAPH2,ITGA4,ITGA6,PIK3R5,ARHGEF6,MYL12B,RAC2
Pathway	hsa04630	Jak-STAT signaling pathway	KEGG pathway	2e-06	30	155	IL21R,CCND1,OSM,CCND2,CBL,STAT4,STAT1,STAT2,STAT5B,IL2RG,AKT3,IL6R,IFNGR1,IFNGR2,IFNAR2,IFNAR1,PIK3CG,CSF2RA,CSF2RB,PIK3CD,CSF3R,SPRY4,JAK3,PIK3R5,IL13RA1,IL10RB,IL10RA,LIF,LEPR,PTPN6
Pathway	hsa04620	Toll-like receptor signaling pathway	KEGG pathway	0	29	102	TICAM2,MAPK12,CCL5,TLR2,TLR1,TNF,TLR6,MYD88,CASP8,CD40,CD80,CD86,CD14,NFKBIA,NFKB1,STAT1,IL1B,AKT3,TLR7,TLR8,MAP3K8,IFNAR2,IFNAR1,PIK3CG,PIK3CD,IRF7,IRF5,PIK3R5,TLR9
Pathway	hsa04670	Leukocyte transendothelial migration	KEGG pathway	0	29	121	PTK2B,MSN,RASSF5,MAPK12,RAPGEF4,MMP9,VAV3,RAPGEF3,F11R,NCF2,NCF4,CDH5,PRKCB,VAV1,PECAM1,PLCG2,PIK3CG,PIK3CD,RAP1A,CYBB,ITGB2,ITGAL,ITGAM,ITGA4,PIK3R5,CXCR4,MYL12B,ESAM,RAC2
Pathway	P00047	PDGF signaling	PantherDB	0	28	119	ERG,ETS1,RPS6KA1,FLI1,ARHGAP4,VAV3,DLC1,MKNK1,GRAP,STAT4,STAT1,STAT2,STAT5B,ARHGAP9,VAV1,PDGFB,RASA4,PLCG2,PIK3CG,PIK3CD,MAPKAPK2,ARHGAP15,JAK3,ITPR2,ITPR1,ARHGAP27,PIK3R5,ARHGAP26
Pathway	P00005	Angiogenesis	PantherDB	1.3e-05	27	146	ETS1,DLL4,DOK3,PAK1,GRAP,NOS3,STAT1,NOTCH1,NOTCH4,NOTCH2,PRKCH,PRKCD,PRKCB,AKT3,PDGFB,PLCG2,PIK3C2B,PIK3CG,PIK3CD,MAPKAPK2,KDR,JAG2,LPXN,MAPKAPK3,DOK1,PTPN6,PTPRB
Pathway	P00034	Integrin signalling	PantherDB	0.000199	26	161	PTK2B,FYN,GRAP,CAV1,PARVB,ELMO1,ARPC3,COL4A1,COL4A2,PIK3C2B,PIK3CG,PIK3CD,RAP2B,RAP1A,ITGB2,ITGB7,ITGAL,ITGAX,ITGAM,ITGA4,ITGA6,ARHGAP26,LAMA4,LAMA3,RAC2,PTPN12
Pathway	hsa04662	B cell receptor signaling pathway	KEGG pathway	0	25	75	FCGR2B,MALT1,LILRB3,VAV3,RASGRP3,BTK,IFITM1,SYK,NFATC1,NFKBIE,NFKBIA,NFKB1,CD72,PRKCB,VAV1,AKT3,PLCG2,PIK3CG,PIK3CD,PIK3AP1,INPP5D,PIK3R5,LYN,RAC2,PTPN6
Pathway	hsa04640	Hematopoietic cell lineage	KEGG pathway	0	25	87	FCGR1A,FLT3,KITLG,TNF,CD38,CD36,CD37,CD33,CD34,CD14,CD7,CD2,CD44,HLA-DRB1,HLA-DRA,IL1B,IL1A,IL6R,CSF1,CSF2RA,CSF1R,CSF3R,ITGAM,ITGA4,ITGA6
Pathway	cxcr4_pathway	CXCR4-mediated signaling events	NCI-Nature Curated	0	25	99	PTK2B,FGR,ADRBK1,FYN,ARRB2,MMP9,PIK3R6,PAK1,HCK,STAT1,STAT2,STAT5B,HLA-DRA,VAV1,PLCB2,PIK3CG,PIK3CD,ITGA6,INPP5D,PIK3R5,LYN,CXCR4,PTPN6,PLCB1,PTPRC
Pathway	P00006	Apoptosis signaling	PantherDB	0	24	100	TNFSF10,MALT1,CFLAR,MAP3K14,BIRC3,MAP4K1,MCL1,FAS,TNFRSF1B,TNF,BCL2A1,MADD,NFKBIA,NFKB1,PRKCH,PRKCD,PRKCB,BCL2L11,AKT3,PIK3CG,PIK3CD,REL,LTB,MAP4K2
Pathway	P00053	T cell activation	PantherDB	0	22	78	VAV3,B2M,PAK1,GRAP,CD80,CD86,NFATC1,NFKBIA,NFKB1,CD74,HLA-DRA,WAS,HLA-DQA1,HLA-DMA,HLA-DMB,VAV1,AKT3,PIK3CG,PIK3CD,ITPR1,LCP2,RAC2
Pathway	P00018	EGF receptor signaling	PantherDB	1.7e-05	22	108	MAPK12,PIK3R6,GRAP,CBL,STAT4,STAT1,STAT2,STAT5B,RASA3,PRKCH,PRKCD,PRKCB,PPP2R5A,AKT3,RASA4,PLCG2,PIK3C2B,PIK3CG,PIK3CD,MAP3K15,PIK3R5,RAC2
Pathway	tcr_pathway	TCR signaling in na&#xef;ve CD4+ T cells	NCI-Nature Curated	0	21	64	MALT1,RASSF5,SH3BP2,MAP3K14,MAP4K1,FYB,FYN,CBL,CD80,CD86,PRKCB,HLA-DRA,WAS,VAV1,MAP3K8,RASGRP2,RAP1A,INPP5D,LCP2,PTPN6,PTPRC
Pathway	hsa04210	Apoptosis	KEGG pathway	2e-06	21	89	TNFSF10,CFLAR,MAP3K14,BIRC3,FAS,TNF,MYD88,CASP8,NFKBIA,NFKB1,PRKX,IL1RAP,IL1B,IL1A,AKT3,PIK3CG,CSF2RB,PIK3CD,IRAK2,PIK3R5,ENDOD1
Pathway	hsa04660	T cell receptor signaling pathway	KEGG pathway	6.3e-05	21	109	MALT1,MAPK12,MAP3K14,FYN,VAV3,TNF,PAK1,CBL,NFATC1,NFKBIE,NFKBIA,NFKB1,VAV1,AKT3,MAP3K8,PIK3CG,PIK3CD,PIK3R5,LCP2,PTPN6,PTPRC
Pathway	SMOOTH_MUSCLE_CONTRACTION	SMOOTH_MUSCLE_CONTRACTION	MSigDB	0.004835	21	150	GNB4,ADCY7,ETS2,ARRB2,ATP2A3,RAMP2,DGKZ,RGS14,RGS5,NFKB1,NOS3,PRKCH,PRKCD,PRKCB,IL1B,PDE4B,PLCG2,RGS10,ITPR2,ITPR1,ADCY4
Pathway	pi3kcipathway	Class I PI3K signaling events	NCI-Nature Curated	0	20	54	FGR,ARHGEF7,FYN,ADAP1,PIK3R6,TIAM1,BTK,HCK,SYK,VAV1,PLCG2,PIK3CG,PIK3CD,ARAP3,CYTH1,RAP1A,INPP5D,PIK3R5,ARHGEF6,LYN
Pathway	hsa04070	Phosphatidylinositol signaling system	KEGG pathway	1e-06	20	76	SYNJ1,DGKZ,DGKD,PRKCB,PLCB2,PLCG2,PIK3C2B,PIK3CG,PIK3CD,PIP4K2A,DGKG,DGKA,ITPKB,ITPR2,ITPR1,INPP5D,INPP4A,PIK3R5,PLCB1,DGKH
Pathway	P00036	Interleukin signaling	PantherDB	7e-06	20	88	FYN,RPS6KA1,MKNK1,SPI1,NOS3,STAT4,STAT1,STAT2,STAT5B,IL1A,AKT3,IL6R,CXCR2,CSF2RB,MAPKAPK2,JAK3,IL13RA1,IL10RB,IL10RA,ELK3
Pathway	bcr_5pathway	BCR signaling pathway	NCI-Nature Curated	0	19	65	FCGR2B,MALT1,ETS1,MAP3K1,MAP4K1,BCL2A1,BTK,SYK,NFATC1,NFKBIA,NFKB1,CD72,POU2F2,PLCG2,INPP5D,LYN,DOK1,PTPN6,PTPRC
Pathway	fcer1pathway	Fc-epsilon receptor I signaling in mast cells	NCI-Nature Curated	1e-06	19	72	FCER1G,FCGR2B,MAP3K1,FYN,BTK,CBL,SYK,HCLS1,NFATC1,NFKB1,PRKCB,WIPF1,LAT2,VAV1,INPP5D,LYN,S1PR1,DOK1,LCP2
Pathway	hsa04664	Fc epsilon RI signaling pathway	KEGG pathway	5e-06	19	79	FCER1G,MAPK12,FYN,VAV3,TNF,BTK,SYK,PRKCD,PRKCB,VAV1,AKT3,PLCG2,PIK3CG,PIK3CD,INPP5D,PIK3R5,LYN,LCP2,RAC2
Pathway	PHOSPHATIDYLINOSITOL_SIGNALING_SYSTEM	PHOSPHATIDYLINOSITOL_SIGNALING_SYSTEM	MSigDB	3.2e-05	19	89	ACVRL1,RPS6KA1,TGFBR1,DGKZ,DGKD,PLK3,PRKCH,PRKCD,PRKCB,PLCB2,PLCG2,PIK3C2B,PIK3CG,DGKG,DGKA,ITPKB,INPP4A,PLCB1,DGKH
Pathway	P00010	B cell activation	PantherDB	0	18	62	VAV3,BTK,GRAP,SYK,NFATC1,NFKBIA,NFKB1,PRKCD,PRKCB,VAV1,PLCG2,PIK3CG,PIK3CD,ITPR2,ITPR1,LYN,RAC2,PTPN6
Pathway	MAPKPATHWAY	MAPKPATHWAY	MSigDB	8e-05	18	87	MAPK12,MAP3K14,MAP3K1,MEF2C,MAP4K1,RPS6KA1,TGFBR1,TGFB1,PAK1,MKNK1,NFKBIA,NFKB1,STAT1,MAP3K8,MAPKAPK2,MAP4K4,MAPKAPK3,MAP4K2
Pathway	APOPTOSIS	APOPTOSIS	MSigDB	1.4e-05	17	70	TNFSF10,MAP3K1,BIRC3,FAS,TNFRSF1B,TNF,CASP1,CASP4,CASP8,NFKBIE,NFKBIA,NFKB1,BCL2L11,TRAF1,IRF7,IRF2,IRF5
Pathway	h_mapkPathway	MAPKinase Signaling	CGAP BioCarta	0.000143	17	83	MAPK12,MAP3K14,MAP3K1,MAP4K1,RPS6KA1,TGFBR1,TGFB1,PAK1,MKNK1,NFKBIA,NFKB1,STAT1,MAP3K8,MAPKAPK2,MAP4K4,MAPKAPK3,MAP4K2
Pathway	hsa05222	Small cell lung cancer	KEGG pathway	0.000226	17	86	BIRC3,CCND1,NFKBIA,NFKB1,NOS3,AKT3,COL4A1,COL4A2,PIK3CG,PIK3CD,TRAF1,RB1,ITGA6,PIK3R5,PTGS2,LAMA4,LAMA3
Pathway	cd8tcrpathway	TCR signaling in na&#xef;ve CD8+ T cells	NCI-Nature Curated	1e-06	16	52	MALT1,RASSF5,MAP3K14,FYN,B2M,CBL,CD80,CD86,PRKCB,VAV1,MAP3K8,RASGRP2,RAP1A,LCP2,PTPN6,PTPRC
Pathway	txa2pathway	Thromboxane A2 receptor signaling	NCI-Nature Curated	3e-06	16	56	FGR,ADRBK1,ADRBK2,FYN,ARRB2,PIK3R6,HCK,SYK,NOS3,PRKCH,PRKCD,PLCB2,PIK3CG,SLC9A3R1,PIK3R5,LYN
Pathway	amb2_neutrophils_pathway	amb2 Integrin signaling	NCI-Nature Curated	9e-06	16	61	FGR,SELPLG,FYN,MMP9,TNF,HCK,NFKB1,HP,PLAUR,ICAM2,RAP1A,ITGB2,ITGAM,LYN,LAMA4,LAMA3
Pathway	109582	Hemostasis	Reactome	0.001866	16	94	FCER1G,F13A1,F10,TGFB1,THBS1,THBD,SYK,CD36,PRKCB,PRCP,PDGFB,PECAM1,PLAUR,PLCG2,ITPR1,PLCB1
Pathway	P00027	Heterotrimeric G-protein signaling-Gq alpha and Go alpha mediated	PantherDB	0.004813	16	103	GNB4,ADORA2A,RASGRP3,GNGT2,RGS14,RGS5,RASGRP4,CHRM3,PRKCH,PRKCD,PRKCB,PLCB2,RGS10,RAP1A,ITPR2,ITPR1
Pathway	pdgfrbpathway	PDGFR-beta signaling pathway	NCI-Nature Curated	1.3e-05	15	56	FGR,SLA,FYN,HCK,CBL,STAT1,STAT5B,PRKCD,PDGFB,SLC9A3R1,LYN,S1PR1,DOK1,PTPN1,PTPRJ
Pathway	hsa04612	Antigen processing and presentation	KEGG pathway	0.002826	15	89	CIITA,B2M,TAP1,CD74,HLA-G,HLA-DRB1,HLA-DRA,HLA-DQB1,HLA-DQA1,HLA-C,HLA-DMA,HLA-DMB,CTSS,CTSB,PSME2
Pathway	INTEGRIN_MEDIATED_CELL_ADHESION_KEGG	INTEGRIN_MEDIATED_CELL_ADHESIONG	MSigDB	0.00483	15	94	MAPK12,FYN,VAV3,PAK1,CAV2,CAV1,AKT3,ITGB2,ITGB7,ITGAL,ITGAX,ITGAM,ITGA4,ITGA6,RAC2
Pathway	hsa05332	Graft-versus-host disease	KEGG pathway	1e-06	14	42	FAS,TNF,CD80,CD86,HLA-G,HLA-DRB1,HLA-DRA,HLA-DQB1,HLA-DQA1,HLA-C,HLA-DMA,HLA-DMB,IL1B,IL1A
Pathway	hsa04940	Type I diabetes mellitus	KEGG pathway	3e-06	14	44	FAS,TNF,CD80,CD86,HLA-G,HLA-DRB1,HLA-DRA,HLA-DQB1,HLA-DQA1,HLA-C,HLA-DMA,HLA-DMB,IL1B,IL1A
Pathway	tnfpathway	TNF receptor signaling pathway	NCI-Nature Curated	5e-06	14	46	MAP3K1,BIRC3,TNFAIP3,TNFRSF1B,TNF,MADD,ADAM17,CAV1,CASP8,NFKB1,STAT1,TRAF1,MAP4K4,MAP4K2
Pathway	HIVNEFPATHWAY	HIVNEFPATHWAY	MSigDB	0.000106	14	59	CFLAR,MAP3K14,MAP3K1,BIRC3,FAS,ARHGDIB,TNFRSF1B,TNF,CASP8,NFKBIA,NFKB1,PRKCD,TRAF1,RB1
Pathway	il4_2pathway	IL4-mediated signaling events	NCI-Nature Curated	0.000155	14	61	FES,ETS1,ARG1,PARP14,BCL6,CBL,SPI1,STAT5B,CEBPB,IL2RG,JAK3,INPP5D,IL13RA1,PTPN6
Pathway	P00019	Endothelin signaling	PantherDB	0.000316	14	65	ADCY7,PIK3R6,NOS3,PRKCH,PRKCD,PRKCB,AKT3,PLCB2,PIK3C2B,PIK3CG,PIK3CD,ITPR2,ITPR1,PTGS2
Pathway	hsa05120	Epithelial cell signaling in Helicobacter pylori infection	KEGG pathway	0.000702	14	70	MAPK12,MAP3K14,CCL5,MET,NOD1,TCIRG1,PAK1,F11R,ADAM17,NFKBIA,NFKB1,CXCR2,PLCG2,LYN
Pathway	hsa04370	VEGF signaling pathway	KEGG pathway	0.001631	14	76	MAPK12,NFATC1,NOS3,PRKCB,AKT3,PLCG2,PIK3CG,PIK3CD,MAPKAPK2,KDR,PIK3R5,PTGS2,MAPKAPK3,RAC2
Pathway	hsa05330	Allograft rejection	KEGG pathway	2e-06	13	38	FAS,TNF,CD40,CD80,CD86,HLA-G,HLA-DRB1,HLA-DRA,HLA-DQB1,HLA-DQA1,HLA-C,HLA-DMA,HLA-DMB
Pathway	SIG_BCR_SIGNALING_PATHWAY	SIGR_SIGNALING_PATHWAY	MSigDB	2.6e-05	13	46	MAP4K1,BTK,SYK,NFATC1,VAV1,AKT3,PLCG2,PIK3CD,ITPR2,ITPR1,INPP5D,LYN,PTPRC
Pathway	P00054	Toll receptor signaling	PantherDB	4.2e-05	13	48	TICAM2,TLR2,TNFAIP3,TLR6,MYD88,CD14,NFKBIE,NFKBIA,TLR7,TLR8,MAP3K8,PTGS2,TLR9
Pathway	ptp1bpathway	Signaling events mediated by PTP1B	NCI-Nature Curated	8.4e-05	13	51	FCGR2A,FGR,FYN,HCK,CAV1,STAT5B,CSF1,CSF1R,INSR,LYN,DOK1,LEPR,PTPN1
Pathway	P00056	VEGF signaling	PantherDB	0.000105	13	52	ETS1,NOS3,PRKCH,PRKCD,PRKCB,PLCG2,PIK3C2B,PIK3CG,PIK3CD,MAPKAPK2,KDR,LPXN,MAPKAPK3
Pathway	h_HivnefPathway	HIV-I Nef: negative effector of Fas and TNF	CGAP BioCarta	0.000235	13	56	CFLAR,MAP3K14,MAP3K1,BIRC3,FAS,ARHGDIB,TNF,CASP8,NFKBIA,NFKB1,PRKCD,TRAF1,RB1
Pathway	GPCRDB_OTHER	GPCRDB_OTHER	MSigDB	0.004115	13	75	GPR116,C5AR1,GPR132,GPR18,CHRM3,CCR2,CCR5,CXCR2,GPR56,P2RY13,GPR84,S1PR1,GPR183
Pathway	hsa05220	Chronic myeloid leukemia	KEGG pathway	0.004115	13	75	MECOM,TGFBR1,TGFB1,CCND1,CBL,NFKBIA,NFKB1,STAT5B,AKT3,PIK3CG,PIK3CD,RB1,PIK3R5
Pathway	h_il1rPathway	Signal transduction through IL1R	CGAP BioCarta	1e-06	12	30	MAP3K14,MAP3K1,TGFB1,TNF,MYD88,NFKBIA,NFKB1,IL1RN,IL1RAP,IL1B,IL1A,IRAK2
Pathway	IL1RPATHWAY	IL1RPATHWAY	MSigDB	3e-06	12	33	MAP3K14,MAP3K1,TGFB1,TNF,MYD88,NFKBIA,NFKB1,IL1RN,IL1RAP,IL1B,IL1A,IRAK2
Pathway	APOPTOSIS_GENMAPP	APOPTOSISP	MSigDB	7.7e-05	12	44	TNFSF10,MAP3K14,MAP3K1,BIRC3,MCL1,FAS,TNFRSF1B,TNF,CASP8,NFKBIA,NFKB1,TRAF1
Pathway	ST_T_CELL_SIGNAL_TRANSDUCTION	ST_T_CELL_SIGNAL_TRANSDUCTION	MSigDB	9.8e-05	12	45	RASGRP3,PAK1,CBL,NFKBIE,NFKBIA,NFKB1,RASGRP4,VAV1,RASGRP2,ITPKB,LCP2,PTPRC
Pathway	KERATINOCYTEPATHWAY	KERATINOCYTEPATHWAY	MSigDB	0.000124	12	46	ETS1,ETS2,MAP3K14,MAP3K1,FAS,TNFRSF1B,TNF,NFKBIA,NFKB1,PRKCH,PRKCD,PRKCB
Pathway	APOPTOSIS_KEGG	APOPTOSISG	MSigDB	0.000238	12	49	MCL1,FAS,TNFRSF1B,TNF,BCL2A1,CASP1,CASP4,CASP8,CD40,NFKBIA,NFKB1,TRAF1
Pathway	hsa05320	Autoimmune thyroid disease	KEGG pathway	0.000519	12	53	FAS,CD40,CD80,CD86,HLA-G,HLA-DRB1,HLA-DRA,HLA-DQB1,HLA-DQA1,HLA-C,HLA-DMA,HLA-DMB
Pathway	vegfr1_2_pathway	Signaling events mediated by VEGFR1 and VEGFR2	NCI-Nature Curated	0.002231	12	62	PTK2B,FES,FYN,FLT1,FLT4,PAK1,CAV1,CDH5,NOS3,KDR,S1PR1,PTPN6
Pathway	P04393	Ras	PantherDB	0.00257	12	63	ETS1,MAPK12,RPS6KA1,TIAM1,PAK1,STAT1,AKT3,PIK3CG,PIK3CD,MAPKAPK2,MAPKAPK3,RAC2
Pathway	SA_MMP_CYTOKINE_CONNECTION	SA_MMPTOKINE_CONNECTION	MSigDB	0	11	15	FCGR3A,SELL,TGFB1,TNFRSF1B,TNF,SPN,CD44,IL1B,IL6R,CSF1,ACE
Pathway	epha_fwdpathway	EPHA forward signaling	NCI-Nature Curated	2.7e-05	11	34	FGR,FYN,VAV3,PIK3R6,HCK,CBL,ARHGEF15,PIK3CG,PIK3R5,LYN,EFNA1
Pathway	h_tollPathway	Toll-Like Receptor	CGAP BioCarta	4.9e-05	11	36	MAP3K14,MAP3K1,PGLYRP1,TLR2,TLR6,MYD88,CD14,NFKBIA,NFKB1,TLR7,TLR9
Pathway	SIG_PIP3_SIGNALING_IN_B_LYMPHOCYTES	SIG_PIP3_SIGNALING_IN_B_LYMPHOCYTES	MSigDB	4.9e-05	11	36	RPS6KA1,BTK,SYK,VAV1,AKT3,PLCG2,ITPR2,ITPR1,PIK3R5,LYN,PTPRC
Pathway	TOLLPATHWAY	TOLLPATHWAY	MSigDB	6.5e-05	11	37	MAP3K14,MAP3K1,PGLYRP1,TLR2,TLR6,MYD88,CD14,NFKBIA,NFKB1,TLR7,TLR9
Pathway	ST_B_CELL_ANTIGEN_RECEPTOR	ST_B_CELL_ANTIGEN_RECEPTOR	MSigDB	0.000142	11	40	BTK,SYK,NFKBIE,NFKBIA,NFKB1,VAV1,AKT3,PLCG2,PIK3CD,ITPKB,LYN
Pathway	epopathway	EPO signaling pathway	NCI-Nature Curated	0.000181	11	41	BTK,CBL,NFKB1,STAT1,STAT5B,SH2B3,PLCG2,RAP1A,INPP5D,LYN,PTPN6
Pathway	P04385	Histamine H1 receptor mediated signaling	PantherDB	0.000201	10	35	GNB4,GNGT2,PRKCH,PRKCD,PRKCB,PLCB2,PLCG2,ITPR2,ITPR1,PLCL2
Pathway	PW:0000286	integrin signaling	Pathway Ontology	0.00042	10	38	APBB1IP,PARVB,PARVG,ITGB2,ITGB7,ITGAL,ITGAX,ITGAM,ITGA4,ITGA6
Pathway	ifngpathway	IFN-gamma pathway	NCI-Nature Curated	0.00099	10	42	MAP3K1,CBL,CASP1,STAT1,CEBPB,PRKCD,IL1B,IFNGR1,IFNGR2,RAP1A
Pathway	SIG_CHEMOTAXIS	SIG_CHEMOTAXIS	MSigDB	0.001744	10	45	ARHGAP4,BTK,PAK1,AKT3,ACTR2,PIK3CG,PIK3CD,ITPR2,ITPR1,PIK3R5
Pathway	ceramide_pathway	Ceramide signaling pathway	NCI-Nature Curated	0.002905	10	48	MAP3K1,BIRC3,TNF,MADD,CASP8,NFKBIA,NFKB1,PRKCD,RB1,MAP4K4
Pathway	kitpathway	Signaling events mediated by Stem cell factor receptor (c-Kit)	NCI-Nature Curated	0.005332	10	52	MAP4K1,KITLG,CBL,STAT1,VAV1,SH2B3,PIK3C2B,LYN,DOK1,PTPN6
Pathway	hsa05223	Non-small cell lung cancer	KEGG pathway	0.007028	10	54	RASSF5,CCND1,STK4,PRKCB,AKT3,PLCG2,PIK3CG,PIK3CD,RB1,PIK3R5
Pathway	P00042	Muscarinic acetylcholine receptor 1 and 3 signaling	PantherDB	0.007028	10	54	SNAP23,GNB4,GNGT2,CHRM3,PKN1,PRKCH,PRKCD,PRKCB,ITPR2,ITPR1
Pathway	h_granulocytesPathway	Adhesion and Diapedesis of Granulocytes	CGAP BioCarta	0	9	15	SELL,SELPLG,TNF,IL1A,PECAM1,ICAM2,ITGB2,ITGAL,ITGAM
Pathway	NFKBPATHWAY	NFKBPATHWAY	MSigDB	2.6e-05	9	23	MAP3K14,MAP3K1,TNFAIP3,TNFRSF1B,TNF,MYD88,NFKBIA,NFKB1,IL1A
Pathway	ST_Gaq_Pathway	ST Gaq	Signalling Transduction KE	0.000155	9	28	ADRBK1,CFB,NFKBIE,NFKBIA,NFKB1,AKT3,ITPKB,ITPR2,ITPR1
Pathway	ST_TUMOR_NECROSIS_FACTOR_PATHWAY	ST_TUMOR_NECROSIS_FACTOR_PATHWAY	MSigDB	0.00021	9	29	CFLAR,BIRC3,TNFAIP3,TNFRSF1B,TNF,CASP8,NFKBIE,NFKBIA,NFKB1
Pathway	hsa05310	Asthma	KEGG pathway	0.000279	9	30	FCER1G,TNF,CD40,HLA-DRB1,HLA-DRA,HLA-DQB1,HLA-DQA1,HLA-DMA,HLA-DMB
Pathway	cd40_pathway	CD40/CD40L signaling	NCI-Nature Curated	0.000279	9	30	MAP3K14,MAP3K1,BIRC3,TNFAIP3,CD40,NFKBIA,NFKB1,TRAF1,JAK3
Pathway	avb3_opn_pathway	Osteopontin-mediated events	NCI-Nature Curated	0.000367	9	31	PTK2B,MAP3K14,MAP3K1,MMP9,VAV3,SYK,NFKBIA,NFKB1,CD44
Pathway	IL2RBPATHWAY	IL2RBPATHWAY	MSigDB	0.001499	9	37	CFLAR,FAS,NMI,CBL,SYK,STAT5B,IL2RG,JAK3,PTPN6
Pathway	FASPATHWAY	FASPATHWAY	MSigDB	0.003207	9	41	CFLAR,MAP3K1,FAS,ARHGDIB,MET,PAK1,CASP8,NFKB1,RB1
Pathway	PW:0000234	innate immune response	Pathway Ontology	0	8	11	TLR2,TLR1,TLR6,CD14,NOD2,TLR7,TLR8,TLR9
Pathway	h_blymphocytePathway	B Lymphocyte Cell Surface Molecules	CGAP BioCarta	0	8	11	FCGR2B,CD40,CD80,HLA-DRB1,HLA-DRA,ITGB2,ITGAL,PTPRC
Pathway	BLYMPHOCYTEPATHWAY	BLYMPHOCYTEPATHWAY	MSigDB	0	8	11	FCGR2B,CD40,CD80,HLA-DRB1,HLA-DRA,ITGB2,ITGAL,PTPRC
Pathway	h_lympathway	Adhesion and Diapedesis of Lymphocytes	CGAP BioCarta	2e-06	8	14	SELL,CD34,IL1A,PECAM1,ICAM2,ITGB2,ITGAL,ITGA4
Pathway	DCPATHWAY	DCPATHWAY	MSigDB	0.000136	8	22	TLR2,CD40,CD33,CD7,CD2,TLR7,ITGAX,TLR9
Pathway	h_dcPathway	Dendritic cells in regulating TH1 and TH2 Development	CGAP BioCarta	0.000136	8	22	TLR2,CD40,CD33,CD7,CD2,TLR7,ITGAX,TLR9
Pathway	h_nfkbPathway	NF-kB Signaling	CGAP BioCarta	0.000195	8	23	MAP3K14,MAP3K1,TNFAIP3,TNF,MYD88,NFKBIA,NFKB1,IL1A
Pathway	NTHIPATHWAY	NTHIPATHWAY	MSigDB	0.000273	8	24	MAP3K14,TGFBR1,TLR2,TNF,MYD88,NFKBIA,NFKB1,IL1B
Pathway	h_nthiPathway	NFkB activation by Nontypeable Hemophilus influenzae	CGAP BioCarta	0.000375	8	25	MAP3K14,TGFBR1,TLR2,TNF,MYD88,NFKBIA,NFKB1,IL1B
Pathway	h_fMLPpathway	fMLP induced chemokine gene expression in HMC-1 cells	CGAP BioCarta	0.000375	8	25	MAP3K1,FPR1,PAK1,NCF2,NFATC1,NFKBIA,NFKB1,PLCB1
Pathway	h_fcer1Pathway	Fc Epsilon Receptor I Signaling in Mast Cells	CGAP BioCarta	0.002261	8	32	FCER1G,MAP3K1,BTK,SYK,NFATC1,PRKCB,VAV1,LYN
Pathway	ST_DICTYOSTELIUM_DISCOIDEUM_CAMP_CHEMOTAXIS_PATHWAY	ST_DICTYOSTELIUM_DISCOIDEUM_CAMP_CHEMOTAXIS_PATHWAY	MSigDB	0.002788	8	33	CFB,PAK1,ACTR2,PIK3CD,DGKA,ITPKB,ITPR2,ITPR1
Pathway	P00045	Notch signaling	PantherDB	0.002788	8	33	MFNG,DLL4,ADAM17,NOTCH1,NOTCH4,NOTCH2,JAG2,HEY1
Pathway	alphasynuclein_pathway	Alpha-synuclein signaling	NCI-Nature Curated	0.002788	8	33	PTK2B,FGR,FYN,HCK,SYK,PRKCD,PLCB2,LYN
Pathway	PW:0000232	phosphatidylinositol 3-kinase-Akt signaling	Pathway Ontology	0.003407	8	34	DGKZ,AKT3,PLCB2,PLCG2,PIK3CD,DGKG,INPP5D,PLCB1
Pathway	h_il2rbPathway	IL-2 Receptor Beta Chain in T cell Activation	CGAP BioCarta	0.004127	8	35	CFLAR,FAS,NMI,CBL,SYK,IL2RG,JAK3,PTPN6
Pathway	PW:0000204	Notch signaling	Pathway Ontology	0.004127	8	35	MFNG,DLL4,ADAM17,NOTCH1,NOTCH4,NOTCH2,JAG2,HEY1
Pathway	hsa05340	Primary immunodeficiency	KEGG pathway	0.004127	8	35	CIITA,BTK,TAP1,CD40,IL2RG,DCLRE1C,JAK3,PTPRC
Pathway	P05911	Angiotensin II-stimulated signaling through G proteins and beta-arrestin	PantherDB	0.004959	8	36	GNB4,ADRBK1,ADRBK2,ARRB2,GNGT2,PLCB2,ITPR2,ITPR1
Pathway	FMLPPATHWAY	FMLPPATHWAY	MSigDB	0.005914	8	37	MAP3K1,FPR1,PAK1,NCF2,NFATC1,NFKBIA,NFKB1,PLCB1
Pathway	h_monocytePathway	Monocyte and its Surface Molecules	CGAP BioCarta	4e-06	7	11	SELL,CD44,PECAM1,ITGB2,ITGAL,ITGAM,ITGA4
Pathway	MONOCYTEPATHWAY	MONOCYTEPATHWAY	MSigDB	4e-06	7	11	SELL,CD44,PECAM1,ITGB2,ITGAL,ITGAM,ITGA4
Pathway	h_tnfr2Pathway	TNFR2 Signaling	CGAP BioCarta	0.000223	7	18	MAP3K14,MAP3K1,TNFAIP3,TNFRSF1B,NFKBIA,NFKB1,TRAF1
Pathway	TNFR2PATHWAY	TNFR2PATHWAY	MSigDB	0.000223	7	18	MAP3K14,MAP3K1,TNFAIP3,TNFRSF1B,NFKBIA,NFKB1,TRAF1
Pathway	TIDPATHWAY	TIDPATHWAY	MSigDB	0.00033	7	19	TNFRSF1B,TNF,NFKBIA,NFKB1,IFNGR1,IFNGR2,RB1
Pathway	INOSITOL_PHOSPHATE_METABOLISM	INOSITOL_PHOSPHATE_METABOLISM	MSigDB	0.002099	7	25	PLCB2,PLCG2,PIK3C2B,PIK3CG,ITPKB,INPP4A,PLCB1
Pathway	il27pathway	IL27-mediated signaling events	NCI-Nature Curated	0.002687	7	26	TGFB1,TNF,STAT4,STAT1,STAT2,IL1B,EBI3
Pathway	glypican_1pathway	Glypican 1 network	NCI-Nature Curated	0.003392	7	27	FGR,FYN,FLT1,TGFBR1,TGFB1,HCK,LYN
Pathway	PW:0000209	JAK-STAT signaling	Pathway Ontology	0.005216	7	29	STAT4,STAT1,STAT2,STAT5B,JAK3,PTPN1,PTPN6
Pathway	NKTPATHWAY	NKTPATHWAY	MSigDB	0.005216	7	29	TGFB1,CCR2,CCR1,CCR5,IFNGR1,IFNGR2,CXCR4
Pathway	TNFR1PATHWAY	TNFR1PATHWAY	MSigDB	0.005216	7	29	MAP3K1,ARHGDIB,TNF,PAK1,MADD,CASP8,RB1
Pathway	cdc42_reg_pathway	Regulation of CDC42 activity	NCI-Nature Curated	0.006365	7	30	ITSN2,ARHGEF7,VAV3,DOCK11,SPATA13,DOCK10,ARHGEF6
Pathway	h_neutrophilPathway	Neutrophil and Its Surface Molecules	CGAP BioCarta	5e-06	6	8	SELL,CD44,PECAM1,ITGB2,ITGAL,ITGAM
Pathway	NEUTROPHILPATHWAY	NEUTROPHILPATHWAY	MSigDB	5e-06	6	8	SELL,CD44,PECAM1,ITGB2,ITGAL,ITGAM
Pathway	h_lymphocytePathway	Adhesion Molecules on Lymphocyte	CGAP BioCarta	1.3e-05	6	9	SELL,CD44,PECAM1,ITGB2,ITGAL,ITGA4
Pathway	LYMPHOCYTEPATHWAY	LYMPHOCYTEPATHWAY	MSigDB	1.3e-05	6	9	SELL,CD44,PECAM1,ITGB2,ITGAL,ITGA4
Pathway	h_cd40Pathway	CD40L Signaling	CGAP BioCarta	0.000344	6	14	MAP3K14,MAP3K1,TNFAIP3,CD40,NFKBIA,NFKB1
Pathway	CD40PATHWAY	CD40PATHWAY	MSigDB	0.000536	6	15	MAP3K14,MAP3K1,TNFAIP3,CD40,NFKBIA,NFKB1
Pathway	h_LairPathway	Cells and Molecules involved in local acute inflammatory response	CGAP BioCarta	0.000803	6	16	SELPLG,TNF,IL1A,ITGB2,ITGAL,ITGA4
Pathway	IL7PATHWAY	IL7PATHWAY	MSigDB	0.000803	6	16	PTK2B,FYN,NMI,STAT5B,IL2RG,JAK3
Pathway	LAIRPATHWAY	LAIRPATHWAY	MSigDB	0.001162	6	17	SELPLG,TNF,IL1A,ITGB2,ITGAL,ITGA4
Pathway	PMLPATHWAY	PMLPATHWAY	MSigDB	0.001162	6	17	FAS,TNFRSF1B,TNF,SP100,RB1,PRAM1
Pathway	ETSPATHWAY	ETSPATHWAY	MSigDB	0.001631	6	18	ETV3,ETS1,ETS2,HDAC5,CSF1,CSF1R
Pathway	h_nkcellsPathway	Ras-Independent in NK cell-mediated cytotoxicity	CGAP BioCarta	0.002232	6	19	PTK2B,B2M,PAK1,SYK,VAV1,PTPN6
Pathway	MAP00562_Inositol_phosphate_metabolism	MAP00562 Inositol phosphate metabolism	GenMAPP	0.002232	6	19	PLCB2,PLCG2,PIK3C2B,PIK3CG,ITPKB,INPP4A
Pathway	TH1TH2PATHWAY	TH1TH2PATHWAY	MSigDB	0.002232	6	19	CD40,CD86,HLA-DRB1,HLA-DRA,IFNGR1,IFNGR2
Pathway	h_tidPathway	Chaperones modulate interferon Signaling	CGAP BioCarta	0.002232	6	19	TNF,NFKBIA,NFKB1,IFNGR1,IFNGR2,RB1
Pathway	NKCELLSPATHWAY	NKCELLSPATHWAY	MSigDB	0.002986	6	20	PTK2B,B2M,PAK1,SYK,VAV1,PTPN6
Pathway	h_th1th2Pathway	Th1/Th2 Differentiation	CGAP BioCarta	0.002986	6	20	CD40,CD86,HLA-DRB1,HLA-DRA,IFNGR1,IFNGR2
Pathway	h_eicosanoidPathway	Eicosanoid Metabolism	CGAP BioCarta	0.00504	6	22	CYSLTR1,ALOX5AP,TBXAS1,PTGS2,PTGER4,PLCB1
Pathway	nfkappabcanonicalpathway	Canonical NF-kappaB pathway	NCI-Nature Curated	0.006387	6	23	MALT1,TNFAIP3,TNF,NFKBIA,NFKB1,NOD2
Pathway	h_mhcPathway	Antigen Processing and Presentation	CGAP BioCarta	0.00025	5	9	B2M,TAP1,CD74,HLA-DRB1,HLA-DRA
Pathway	PW:0000499	Nuclear Factor Kappa B signaling	Pathway Ontology	0.001295	5	12	TNF,NFKBIE,NFKBIA,NFKB1,REL
Pathway	ASBCELLPATHWAY	ASBCELLPATHWAY	MSigDB	0.001295	5	12	FAS,CD40,CD80,HLA-DRB1,HLA-DRA
Pathway	h_asbcellPathway	Antigen Dependent B Cell Activation	CGAP BioCarta	0.001295	5	12	FAS,CD40,CD80,HLA-DRB1,HLA-DRA
Pathway	tcrjnkpathway	JNK signaling in the CD4+ TCR pathway	NCI-Nature Curated	0.001973	5	13	MAP3K1,MAP4K1,PRKCB,MAP3K8,LCP2
Pathway	CBLPATHWAY	CBLPATHWAY	MSigDB	0.001973	5	13	MET,SH3GLB1,CBL,PRKCB,CSF1R
Pathway	IL10PATHWAY	IL10PATHWAY	MSigDB	0.001973	5	13	TNF,STAT1,IL1A,IL10RB,IL10RA
Pathway	h_il7Pathway	IL-7 Signal Transduction	CGAP BioCarta	0.004048	5	15	PTK2B,FYN,NMI,IL2RG,JAK3
Pathway	HSP27PATHWAY	HSP27PATHWAY	MSigDB	0.004048	5	15	FAS,TNF,IL1A,MAPKAPK2,MAPKAPK3
Pathway	h_hsp27Pathway	Stress Induction of HSP Regulation	CGAP BioCarta	0.004048	5	15	FAS,TNF,IL1A,MAPKAPK2,MAPKAPK3
Pathway	P00038	JAK/STAT signaling	PantherDB	0.004048	5	15	STAT4,STAT1,STAT2,STAT5B,JAK3
Pathway	157118	Notch Signaling	Reactome	0.004048	5	15	DLL4,NOTCH1,NOTCH4,NOTCH2,JAG2
Pathway	h_etsPathway	METS affect on Macrophage Differentiation	CGAP BioCarta	0.005523	5	16	ETV3,ETS1,ETS2,CSF1,CSF1R
Pathway	CDMACPATHWAY	CDMACPATHWAY	MSigDB	0.005523	5	16	TNF,NFKBIA,NFKB1,PRKCB,PLCB1
Pathway	epha2_fwdpathway	EPHA2 forward signaling	NCI-Nature Curated	0.007341	5	17	VAV3,TIAM1,PAK1,CBL,EFNA1
Pathway	syndecan_1_pathway	Syndecan-1-mediated signaling events	NCI-Nature Curated	0.007341	5	17	SDCBP,CCL5,MET,MMP9,TGFB1
Pathway	nfkappabatypicalpathway	Atypical NF-kappaB pathway	NCI-Nature Curated	0.007341	5	17	ARRB2,SYK,NFKBIA,NFKB1,REL
Pathway	PKCPATHWAY	PKCPATHWAY	MSigDB	0.000983	4	7	NFKBIA,NFKB1,PRKCB,PLCB1
Pathway	PW:0000324	altered Notch signaling	Pathway Ontology	0.001848	4	8	NOTCH1,NOTCH2,JAG2,HEY1
Pathway	BBCELLPATHWAY	BBCELLPATHWAY	MSigDB	0.001848	4	8	FAS,CD40,HLA-DRB1,HLA-DRA
Pathway	h_bbcellPathway	Bystander B Cell Activation	CGAP BioCarta	0.001848	4	8	FAS,CD40,HLA-DRB1,HLA-DRA
Pathway	IFNAPATHWAY	IFNAPATHWAY	MSigDB	0.003126	4	9	STAT1,STAT2,IFNAR2,IFNAR1
Pathway	h_ifnaPathway	IFN alpha signaling	CGAP BioCarta	0.004898	4	10	STAT1,STAT2,IFNAR2,IFNAR1
Pathway	PW:0000498	reverse cholesterol transport	Pathway Ontology	0.004898	4	10	CAV2,CAV1,SCARB1,PLTP
Pathway	SODDPATHWAY	SODDPATHWAY	MSigDB	0.004898	4	10	BIRC3,TNFRSF1B,TNF,CASP8
Pathway	FREEPATHWAY	FREEPATHWAY	MSigDB	0.004898	4	10	TNF,GPX1,NFKB1,XDH
Pathway	h_freePathway	Free Radical Induced Apoptosis	CGAP BioCarta	0.004898	4	10	TNF,GPX1,NFKB1,XDH
Pathway	h_cblPathway	CBL mediated ligand-induced downregulation of EGF receptors	CGAP BioCarta	0.007236	4	11	MET,CBL,CSF1R,ENG
Pathway	h_pkcPathway	Activation of PKC through G protein coupled receptor	CGAP BioCarta	0.00396	3	5	NFKBIA,NFKB1,PLCB1
Pathway	pi3kcibpathway	Class IB PI3K non-lipid kinase events	NCI-Nature Curated	0.007471	3	6	PIK3R6,PIK3CG,PIK3R5
Pathway	MSPPATHWAY	MSPPATHWAY	MSigDB	0.007471	3	6	TNF,IL1B,CSF1
Pathway	h_ifngPathway	IFN gamma signaling	CGAP BioCarta	0.007471	3	6	STAT1,IFNGR1,IFNGR2
Pathway	h_slrp2Pathway	Function of SLRP in Bone: An Integrated View	CGAP BioCarta	0.005841	2	2	TGFBR1,TGFB1
Pathway	PYRNUCYC-PWY	pyridine nucleotide cycling	BioCyc	0.005841	2	2	BST1,CD38
Interaction	HPRD:00655	Fyn	HPRD	0	38	154	PTK2B,FCGR2A,SKAP2,SH3BP2,MCAM,FYB,FYN,FAS,FLT1,DOK3,GRAP,CBL,SYK,CAV1,CASP8,CD36,NEDD9,CD2,SPN,STAT1,CD48,CD44,PRKCH,PRKCD,WAS,VAV1,PECAM1,PLAUR,PLCG2,CSF2RB,CSF1R,KDR,ITPR1,DOK1,LCP2,PTPRC,PTPRE,SDC3
Interaction	HPRD:00150	Grb2	HPRD	0	36	193	PTK2B,SH3BP2,SELL,SYNJ1,MAPK12,MAP4K1,FYN,CCL5,RPS6KA1,FLT3,FLT1,FLT4,MET,VAV3,BCL2A1,PAK1,CBL,SYK,CD72,LAT2,WAS,VAV1,SH2B3,PIK3C2B,PIK3CG,CSF1R,CSF3R,KDR,ITGA6,INPP5D,LCP2,PTPN1,PTPN12,PTPN6,PTPRC,PTPRE
Interaction	HPRD:01819	c-Src	HPRD	0	36	208	PTK2B,FGR,ADRBK1,ETS1,ETS2,FYB,MET,TIAM1,CEACAM1,DGKZ,CBL,SYK,CAV2,CAV1,CD36,CD33,ASAP1,NFKBIA,CDH5,STAT1,STAT5B,PRKCH,PRKCD,WAS,SH2D3C,IL6R,PECAM1,STAP2,TRAF1,DGKA,KDR,INSR,DOK1,PTPN1,PTPN6,PTPRE
Interaction	HPRD:01470	Protein tyrosine phosphatase, non-receptor type 11	HPRD	0	33	109	LILRB4,PTK2B,SIRPA,FYN,FLT1,FLT4,MET,TIE1,CEACAM1,PILRA,PILRB,CBL,CAV1,CD33,NEDD9,CDH5,STAT1,STAT5B,PRKCH,PRKCB,IFNGR1,PECAM1,IFNAR1,PIK3CG,CSF2RB,CSF3R,KDR,INSR,INPP5D,CXCR4,LEPR,LAIR1,PTPN6
Interaction	HPRD:02780	SHC (Src homology 2 domain containing) transforming protein 1	HPRD	0	33	118	PTK2B,FCGR3A,FCGR2A,MAP4K1,FYN,FLT1,FLT4,MET,VAV3,CEACAM1,PAK1,GRAP,CBL,SYK,CDH5,STAT5B,PRKCD,PPP2R5A,VAV1,IL2RG,PLCG2,CSF2RB,CSF1R,CSF3R,MAPKAPK2,KDR,INSR,INPP5D,LYN,DOK1,LCP2,PTPN12,PTPN6
Interaction	HPRD:01475	Protein tyrosine phosphatase, non-receptor type 6	HPRD	0	31	97	LILRB4,PTK2B,FCGR2B,SIRPA,FAS,FLT3,CEACAM1,PILRA,PILRB,CD300LF,CBL,SYK,CAV1,CD33,STAT5B,CD72,PRKCD,VAV1,PECAM1,IFNAR1,CSF2RB,KDR,JAK3,INSR,LYN,DOK1,CXCR4,LCP2,LAIR1,PTPN6,PTPRC
Interaction	HPRD:01301	Lyn	HPRD	0	31	102	FCER1G,PTK2B,FCGR2B,FCGR2A,SKAP2,MAP4K1,DOK3,PILRB,BTK,CBL,SYK,HCLS1,CD36,NEDD9,PRKCD,PECAM1,CHST15,PLCG2,PIK3CG,CSF2RA,CSF2RB,CSF1R,CSF3R,PRAM1,ITPR1,INPP5D,LYN,DOK1,LCP2,PTPN6,PTPRC
Interaction	HPRD:01496	ERK2	HPRD	0	31	160	FCGR2B,ETS1,MCL1,RPS6KA1,ARRB2,TGIF1,DUSP16,BCL6,PAK1,MKNK1,CAV1,CASP8,NCOA1,STAT5B,PPARG,CEBPB,PLK3,PRKCD,SH2D3C,VAV1,IFNAR1,RB1,SMAD1,DUSP6,DUSP3,DUSP2,DUSP5,LIPE,PTPN1,PLCB1,PTPRE
Interaction	HPRD:01080	Lck	HPRD	0	30	104	PTK2B,FCGR3A,SH3BP2,FAS,DOK3,GRAP,CBL,SYK,CD38,NEDD9,CD2,NFKBIA,STAT1,NOTCH1,CD48,CD44,CCR5,PRKCD,VAV1,SH2B3,PECAM1,IFNAR1,PLCG2,CSF2RB,CSF3R,JAK3,DOK1,LCP2,PTPN6,PTPRC
Interaction	HPRD:02514	SYK	HPRD	0	28	75	FCER1G,PTK2B,FCGR1A,FCGR2A,FGR,SH3BP2,SELPLG,SLA,MAP4K1,FYN,RPS6KA1,BTK,CBL,SYK,HCLS1,NFAM1,STAT1,VAV1,TYROBP,PLCG2,CSF2RB,CSF3R,ITGB2,PIK3AP1,LYN,DUSP3,LCP2,PTPN6
Interaction	HPRD:01381	Phosphatidylinositol 3 kinase regulatory subunit, alpha	HPRD	0	28	128	PTK2B,FCGR2A,FES,FYN,MET,TGFBR1,VAV3,TIE1,TLR2,HCK,CBL,SYK,CD40,CD7,NFKBIA,WAS,IL1RAP,PECAM1,IFNAR1,CSF2RA,CSF1R,PIK3CD,JAK3,RB1,PIK3AP1,INSR,INPP4A,PTPN6
Interaction	HPRD:00993	Janus kinase 2	HPRD	0	26	87	PTK2B,SIRPA,FES,FYN,NFKBIA,STAT1,STAT2,STAT5B,CCR5,PPP2R5A,VAV1,IFNGR1,IFNGR2,STAP2,PLCG2,CSF2RB,CSF3R,JAK3,INSR,LYN,CXCR4,LEPR,PTPN1,PTPN12,PTPN6,PTPRC
Interaction	HPRD:00026	STAT3	HPRD	0	26	102	PTK2B,FES,FLT1,MET,NMI,CCND1,HCK,SYK,NCOA1,NFKB1,STAT4,STAT1,STAT5B,CCR1,CCR5,PRKCD,IL1RAP,IL6R,STAP2,IFNAR2,IFNAR1,CSF2RB,CSF3R,JAK3,CXCR4,LEPR
Interaction	HPRD:00579	EGF receptor	HPRD	3.9e-05	26	162	PTK2B,ADRBK1,S100A9,MAP3K14,MAP4K1,FAS,MET,VAV3,CEACAM1,PAK1,CBL,CAV2,CAV1,CASP1,STAT1,STAT5B,CD44,CEBPB,PRKCD,VAV1,PIK3C2B,SLC9A3R1,LYN,PTPN1,PTPN6,PTPRJ
Interaction	HPRD:01398	Phospholipase C, gamma 1	HPRD	0	25	98	SH3BP2,FYN,FLT1,MET,VAV3,PICALM,BTK,PAK1,DGKZ,GRAP,HCK,CBL,SYK,LAT2,WAS,VAV1,PECAM1,CTSS,KDR,INSR,INPP5D,LYN,DOK1,LCP2,PTPRJ
Interaction	HPRD:03627	Ras related C3 botulinum toxin substrate 1	HPRD	0	24	93	ARHGEF7,IQGAP2,ARHGDIB,ARHGEF2,VAV3,TIAM1,TLR2,PAK1,FMNL1,NCF2,CAV1,STAT1,PRKCD,WAS,VAV1,IL1RAP,IFNGR1,PIP4K2A,ARHGAP15,CYBB,DIAPH1,DOCK8,CDGAP,DOCK2
Interaction	HPRD:00992	Janus kinase 1	HPRD	0	23	67	PTK2B,FES,IL21R,BTK,SYK,STAT1,STAT2,CCR1,CCR5,IL2RG,IFNGR1,IFNAR2,PLAUR,PLCG2,CSF2RB,CSF3R,JAK3,INSR,INPP5D,IL10RA,CXCR4,PTPN6,PTPRC
Interaction	HPRD:01320	CBL	HPRD	0	22	84	PTK2B,FGR,SLA,FYB,FYN,MET,BTK,HCK,CBL,SYK,CD40,ASAP1,STAT5B,NOTCH1,LAT2,VAV1,CSF1R,KDR,INSR,LYN,LCP2,PTPN6
Interaction	HPRD:00796	Hck	HPRD	0	21	56	FCGR1A,FCGR2A,SKAP2,BTK,HCK,CBL,ASAP1,RASA3,ELMO1,WIPF1,WAS,VAV1,PECAM1,PLAUR,CHST15,PLCG2,CSF2RB,CSF3R,INPP5D,DOK1,LCP2
Interaction	HPRD:01501	Protein kinase C delta	HPRD	4e-06	21	101	PTK2B,ADCY7,ADRBK1,FYN,TIAM1,RASGRP3,PAK1,NCF4,CD34,NFE2L2,STAT1,PRKCD,AKT3,CYTH1,ITGB2,ITGB7,ITGA6,INSR,LYN,PTPN6,PLCB1
Interaction	HPRD:02777	STAT1	HPRD	0	20	77	FYN,FLT1,NMI,TNFRSF1B,SYK,STAT1,STAT2,STAT5B,CCR1,CCR5,PRKCD,IL2RG,IFNGR1,IFNAR2,CSF2RB,KDR,IRF2,LMO2,DUSP3,CXCR4
Interaction	HPRD:03479	ERK1	HPRD	0.00011	20	116	FCGR2B,ADRBK1,ETS1,MAP3K14,RPS6KA1,TGIF1,MKNK1,SYK,CAV1,CASP8,CEBPB,PRKCD,INSR,LYN,DUSP6,DUSP3,DUSP5,LIPE,PLCB1,PTPRE
Interaction	112361	Affinity Capture-Western	BioGRID	0	19	65	FCGR2B,FLT1,FLT4,MET,CEACAM1,CBL,CDH5,PRKCD,IL2RG,PLCG2,PIK3C2B,CSF2RB,CSF3R,KDR,INSR,INPP5D,LYN,DOK1,PTPN12
Interaction	HPRD:03131	PTK2B protein tyrosine kinase 2 beta	HPRD	0	18	68	PTK2B,MCAM,FYN,FLT1,CBL,SYK,NEDD9,ASAP1,CCR5,PRKCD,SH2D3C,VAV1,JAK3,ITGB2,LPXN,LYN,PTPN12,PTPN6
Interaction	HPRD:01287	KIT	HPRD	0	17	55	FYN,KITLG,BTK,GRAP,HCK,CBL,STAT1,STAT5B,PRKCB,SH2B3,PIK3CG,CSF2RA,CSF2RB,INPP5D,LYN,DOK1,PTPN6
Interaction	HPRD:02248	Bruton`s tyrosine kinase	HPRD	0	17	56	FAS,TLR6,BTK,MYD88,HCK,CBL,SYK,CAV1,PRKCB,WAS,VAV1,TLR8,PLCG2,PIP4K2A,PIK3AP1,LYN,TLR9
Interaction	HPRD:01284	VAV1	HPRD	1e-06	17	63	PTK2B,SH3BP2,SLA,FYN,ARHGDIB,RHOG,MET,BTK,HCK,CBL,SYK,VAV1,INSR,CXCR4,DOCK2,LCP2,PTPN6
Interaction	HPRD:03028	Caveolin 1	HPRD	6e-06	17	73	ADRBK1,FYN,TGFBR1,TNFRSF1B,BST1,BTK,CAV2,CAV1,CD40,NOS3,ABCB1,KDR,INSR,S1PR1,PTGS2,PTPN1,PTPN6
Interaction	HPRD:02859	FAK	HPRD	4.5e-05	17	84	PTK2B,FGR,FYN,FLT1,FLT4,SYK,NEDD9,ASAP1,STAT1,CCR5,ITGB2,LPXN,INSR,LYN,ARHGAP26,CXCR4,PTPN12
Interaction	HPRD:03833	TRAF6	HPRD	7.2e-05	17	87	TRAFD1,MALT1,TICAM2,MAP3K14,TNFAIP3,CBL,SYK,CAV1,CD40,MAP3K8,TIFA,KCNQ1,IRF7,IRAK2,IRF5,ZFAND5,PTPN6
Interaction	111745	Affinity Capture-Western	BioGRID	0	16	38	PTK2B,FCGR2B,FYN,CEACAM1,CBL,CAV1,CD33,CDH5,PECAM1,PLCG2,CSF2RB,CSF3R,INSR,INPP5D,LY9,LAIR1
Interaction	HPRD:01495	ZAP70	HPRD	0	16	49	PTK2B,FCGR3A,SH3BP2,SLA,FYN,CBL,NFAM1,WIPF1,VAV1,SH2B3,TYROBP,IFNAR1,DUSP3,LCP2,PTPN6,PTPRC
Interaction	HPRD:01813	H-Ras	HPRD	1.3e-05	16	69	RASSF5,FYN,TIAM1,TLR2,RASIP1,DGKZ,CAV1,RASGRP4,RASSF2,VAV1,PDGFB,PIK3CG,PIK3CD,IRAK2,INSR,TLR9
Interaction	HPRD:09033	SHIP1	HPRD	0	15	28	LILRB4,FCGR2B,FGR,FLT3,MET,DOK3,CD300LF,HCK,PECAM1,CSF1R,CSF3R,JAK3,INPP5D,LYN,DOK1
Interaction	HPRD:03362	SLP76 tyrosine phosphoprotein	HPRD	0	15	30	MAP4K1,FYB,FYN,VAV3,HCK,CBL,SYK,WAS,VAV1,PLCG2,PRAM1,LYN,LCP2,PTPN6,PTPRC
Interaction	112717	Affinity Capture-Western; Reconstituted Complex	BioGRID	0	15	35	FCER1G,PTK2B,FCGR2A,FGR,SH3BP2,SLA,FYN,CBL,SYK,CD72,PLCG2,CSF3R,ITGB2,LYN,PTPN6
Interaction	HPRD:03596	CRKL	HPRD	0	15	48	FCGR1A,MAP4K1,CBL,SYK,NEDD9,CD34,STAT5B,WIPF1,WAS,IFNAR1,INSR,INPP5D,LYN,DOK1,DOCK2
Interaction	HPRD:00975	Insulin receptor	HPRD	0.000144	15	75	FABP4,VAV3,CEACAM1,CBL,CAV1,STAT5B,PRKCD,VAV1,INSR,ARHGAP26,DOK1,PTPN1,PTPN12,PTPN6,PTPRC
Interaction	110245	Affinity Capture-Western	BioGRID	0	14	24	PTK2B,FCGR2A,BTK,CBL,HCLS1,CD36,CD72,CSF2RB,CSF1R,CSF3R,INPP5D,LYN,DOK1,LCP2
Interaction	HPRD:03832	Linker for activation of T cells	HPRD	0	14	25	FCGR1A,FCGR2A,SH3BP2,SLA,MAP4K1,GRAP,CBL,SYK,VAV1,PLCG2,CD244,LCP2,PTPN1,PTPRJ
Interaction	HPRD:01490	TYK2	HPRD	0	14	29	FYN,CBL,STAT1,STAT2,VAV1,IFNAR2,IFNAR1,PLAUR,IL13RA1,LYN,PTAFR,PTPN1,PTPN6,PTPRC
Interaction	HPRD:02314	Wiskott-aldrich syndrome protein	HPRD	0	14	38	FGR,ITSN2,ARHGEF7,PSTPIP1,FYB,FYN,BTK,C5AR1,HCK,HCLS1,WIPF1,WAS,LCP2,PTPN12
Interaction	HPRD:02506	Integrin beta 2	HPRD	0	14	38	PTK2B,ESM1,SYK,CD14,HP,PRKCH,PRKCD,PRKCB,ICAM2,CYTH1,ITGB2,ITGAX,ITGAM,DOK1
Interaction	HPRD:00496	Csk	HPRD	0	14	40	FGR,FYN,DOK3,HCK,CAV1,CDH5,CD44,PECAM1,INSR,LYN,DOK1,LAIR1,PTPN12,SDC3
Interaction	113252	Affinity Capture-Western; Biochemical Activity; Reconstituted Complex; Two-hybrid	BioGRID	1e-06	14	44	PTK2B,SH3BP2,SLA,FYN,ARHGDIB,BTK,CBL,SYK,VAV1,PLCG2,INSR,DOCK2,LCP2,PTPN6
Interaction	111313	Reconstituted Complex	BioGRID	1e-06	14	45	FCGR2A,FES,FYN,CBL,CD7,NFKBIA,PECAM1,IFNAR1,CSF2RA,CSF1R,PIK3CD,INPP5D,DOK1,LCP2
Interaction	HPRD:01503	RACK1	HPRD	3.3e-05	14	59	FYN,NFATC1,STAT1,RASA3,PRKCD,PRKCB,IFNAR2,IFNAR1,CSF2RB,RB1,ITGB2,ITGB7,INSR,PTPRM
Interaction	HPRD:02740	NCK1	HPRD	0.000104	14	65	ARHGEF7,MAP4K1,FLT3,FLT1,PAK1,CBL,CAV2,NEDD9,WIPF1,WAS,KDR,MAP4K4,DOK1,LCP2
Interaction	HPRD:01238	NFKB1	HPRD	0.000239	14	70	ETS1,CFLAR,NCOA1,NFKBIE,SPI1,NFKBIA,NFKB1,NOTCH1,CEBPB,NFKBIZ,MAP3K8,REL,IRF2,LYL1
Interaction	111742	Affinity Capture-Western	BioGRID	0	13	31	PTK2B,CBL,CAV1,CD33,CD72,PRKCD,PECAM1,CSF2RB,INSR,LYN,LCP2,LAIR1,PTPN6
Interaction	HPRD:01729	T cell antigen receptor, zeta	HPRD	0	13	36	FCGR3A,SLA,FYN,CD2,STAT5B,CD48,SH2B3,JAK3,CD244,LY6E,DOCK2,PTPN6,PTPRC
Interaction	HPRD:01050	Protein tyrosine phosphatase receptor type C	HPRD	4e-06	13	43	FCGR3A,FYN,CD2,SEMA4D,IFNAR1,JAK3,ITGAL,INSR,LYN,CXCR4,LCP2,PTPN6,PTPRC
Interaction	HPRD:03301	STAT5A	HPRD	4.3e-05	13	53	NMI,BTK,CBL,SYK,STAT1,STAT5B,CEBPB,CCR5,IL2RG,STAP2,JAK3,INSR,PTPN1
Interaction	HPRD:00745	RasGAP	HPRD	0.000286	13	63	PTK2B,FES,HCK,SYK,CAV2,CSF1R,KDR,RAP1A,INSR,MAP4K4,LYN,DOK1,PTPRC
Interaction	HPRD:02570	PLC, gamma 2	HPRD	0	12	31	FCER1G,SH3BP2,FYN,FLT1,BTK,HCK,SYK,LAT2,PLCG2,KDR,LYN,LCP2
Interaction	HPRD:04228	Docking protein 1	HPRD	1e-06	12	32	FGR,FES,FYN,HCK,ITGB2,ITGB7,INSR,INPP5D,MAP4K4,LYN,DOK1,PTPN6
Interaction	HPRD:01867	VEGF receptor 2	HPRD	2.7e-05	12	44	FYN,FLT1,FLT4,COL18A1,CBL,CAV1,CDH5,STAT1,PLCG2,CSF2RB,KDR,PTPN6
Interaction	HPRD:00739	Interleukin 3 receptor, beta	HPRD	1e-06	11	27	FES,FYN,HCK,SYK,STAT1,PRKCB,CSF2RA,CSF2RB,KDR,LYN,PTPN6
Interaction	HPRD:01217	Chemokine, CXC motif, receptor 4	HPRD	1e-06	11	28	ADRBK2,ARRB2,STAT1,STAT2,STAT5B,CCR5,VAV1,JAK3,CXCR4,PTPN6,PTPRC
Interaction	HPRD:00587	Erythropoietin receptor	HPRD	1.8e-05	11	36	KITLG,GRAP,CBL,SYK,STAT5B,VAV1,PLCG2,CSF2RB,INPP5D,LYN,PTPN6
Interaction	HPRD:05037	STAT5B	HPRD	8.8e-05	11	42	ETS1,ETS2,NMI,CBL,STAT1,STAT5B,STAP2,INSR,CXCR4,PTPN1,PTPN6
Interaction	113038	Affinity Capture-Western; Reconstituted Complex; Two-hybrid	BioGRID	8.8e-05	11	42	MAP3K1,BIRC3,TNFAIP3,TNFRSF1B,TNF,CAV1,CASP8,CD40,MAP3K8,TRAF1,MAP4K2
Interaction	HPRD:00475	Ezrin	HPRD	0.000173	11	45	MSN,SELL,FAS,ARHGDIB,SPN,CD44,CLIC5,ICAM2,SLC9A3R1,L1CAM,PTPRC
Interaction	HPRD:03703	MYD88	HPRD	3e-06	10	25	TLR2,BTK,MYD88,IL1RAP,TLR7,STAP2,TLR8,IRF7,IRAK2,IRF5
Interaction	108810	Affinity Capture-Western; Reconstituted Complex	BioGRID	6e-06	10	27	PTK2B,FYB,FYN,FAS,BTK,CBL,CD36,CD2,CD44,CSF1R
Interaction	HPRD:02513	Protein tyrosine phosphatase nonreceptor type 12	HPRD	3.5e-05	10	32	PTK2B,PSTPIP1,PSTPIP2,FLT3,NEDD9,WAS,LPXN,INSR,MYCBP2,PTPN12
Interaction	HPRD:01740	T cell surface glycoprotein CD4	HPRD	4.7e-05	10	33	FCGR3A,SELL,CD38,CD2,CD53,CD44,CCR5,HLA-DQB1,CXCR4,PTPRC
Interaction	115671	Affinity Capture-Western; Reconstituted Complex; Two-hybrid	BioGRID	0.000139	10	37	SAT1,FYN,STAT1,PRKCB,IFNAR2,CSF2RB,RB1,ITGB2,SLC9A3R1,PTPRM
Interaction	HPRD:02235	Interleukin 1 receptor associated kinase 1	HPRD	0.000223	10	39	TICAM2,TLR2,BTK,MYD88,PELI1,IL1RAP,TIFA,ITGAM,IRF7,IRAK2
Interaction	HPRD:03926	Sam68	HPRD	0.000223	10	39	FYN,BTK,GRAP,HCK,CBL,PLCG2,JAK3,INSR,LYN,PTPN6
Interaction	112651	Affinity Capture-Western; Reconstituted Complex	BioGRID	0.000638	10	44	FES,MET,CCND1,NFKB1,STAT1,CCR5,IL1RAP,IL6R,IFNAR1,SMAD1
Interaction	HPRD:01827	Notch 1	HPRD	0.000925	10	46	MEF2C,MFNG,DLL4,ADAM17,CBL,NFKB1,NOTCH1,PIK3CG,REL,JAG2
Interaction	HPRD:04462	IKK beta	HPRD	0.00131	10	48	CFLAR,MAP3K14,TGFBR1,TNFAIP3,CASP8,NFKBIA,NFKB1,PRKCB,STAP2,CSF2RA
Interaction	HPRD:04248	CRK associated substrate	HPRD	0.001547	10	49	PTK2B,FES,FYB,FYN,HCK,NEDD9,SH2D3C,LYN,PTPN1,PTPN12
Interaction	113148	Affinity Capture-Western	BioGRID	0	9	14	FYN,CBL,STAT1,IFNAR1,PLAUR,IL13RA1,LYN,PTPN1,PTPN6
Interaction	117971	Affinity Capture-Western	BioGRID	2e-06	9	19	FCGR1A,FCGR2A,SH3BP2,SLA,MAP4K1,GRAP,SYK,VAV1,PTPRJ
Interaction	HPRD:02399	Moesin	HPRD	4e-06	9	21	MSN,SELL,SELPLG,NCF4,SPN,CD93,ICAM2,SLC9A3R1,L1CAM
Interaction	HPRD:02824	Interleukin 6 receptor, beta	HPRD	4.9e-05	9	27	OSM,HCK,PRKCD,VAV1,IL6R,PLAUR,PIK3CG,LIF,PTPN6
Interaction	HPRD:04583	Receptor TNFRSF-interacting serine-threonine kinase 1	HPRD	0.000124	9	30	CFLAR,MAP3K14,FAS,TNFAIP3,CASP8,NFKB1,MAP3K8,TRAF1,ZFAND5
Interaction	HPRD:02547	Janus kinase 3	HPRD	0.000277	9	33	PTK2B,FES,CD40,IL2RG,JAK3,INPP5D,CXCR4,PTPN6,PTPRC
Interaction	HPRD:01545	Ras related protein 1A	HPRD	0.000355	9	34	APBB1IP,FAS,RASIP1,RGS14,RASGRP4,RASA3,RAPGEF5,RASGRP2,RAP1A
Interaction	114934	Affinity Capture-Western; Reconstituted Complex	BioGRID	0.000562	9	36	PTK2B,FES,FYN,HCK,NEDD9,ID2,LYN,PTPN1,PTPN12
Interaction	HPRD:04669	SOCS1	HPRD	0.000699	9	37	FYN,FLT3,VAV1,IFNGR1,CSF1,CSF1R,JAK3,INSR,CXCR4
Interaction	HPRD:01823	Transforming growth factor, beta receptor II (70/80kDa)	HPRD	0.000699	9	37	ACVRL1,ARHGEF7,TGFBR1,TGFB1,PAK1,CD44,ZFYVE9,ARHGEF6,ENG
Interaction	HPRD:02998	Guanine nucleotide binding protein G(q) alpha subunit	HPRD	0.001537	9	41	ADRBK1,BTK,RGS5,CHRM3,CCR5,PLCB2,KDR,SLC9A3R1,PLCB1
Interaction	HPRD:02390	SH2 domain protein 1A	HPRD	0	8	13	ARHGEF7,CD84,FYB,FYN,SLAMF7,ARHGEF6,LY9,DOK1
Interaction	HPRD:05153	B cell linker protein	HPRD	1.8e-05	8	19	MAP4K1,BTK,SYK,CD72,VAV1,PLCG2,LCP2,PTPN6
Interaction	HPRD:03657	SH3 domain binding protein 2	HPRD	1.8e-05	8	19	SH3BP2,FYN,FLT3,VAV3,TF,SYK,VAV1,PLCG2
Interaction	HPRD:04585	RIP2	HPRD	0.00013	8	24	CFLAR,TLR2,NOD1,CASP1,CASP8,CD40,NOD2,TRAF1
Interaction	113367	Affinity Capture-Western	BioGRID	0.00013	8	24	SH3BP2,SLA,FYN,CBL,VAV1,TYROBP,LCP2,PTPN6
Interaction	HPRD:00896	Interleukin 2 receptor, beta	HPRD	0.000326	8	27	FYN,SYK,STAT1,STAT5B,IL2RG,JAK3,LYN,PTPN6
Interaction	HPRD:00362	Collagen, type I, alpha 1	HPRD	0.000715	8	30	MMP9,TGFBI,THBS1,PAK1,CD36,CD44,CD93,PDGFB
Interaction	HPRD:11888	Enhancer of filamentation 1	HPRD	0.000715	8	30	PTK2B,FYN,NEDD9,SH2D3C,ID2,LYN,SMAD1,PTPN12
Interaction	HPRD:05558	SKAP55 related protein	HPRD	0	7	7	SKAP2,FYB,FYN,TGFBR1,HCK,PRAM1,LYN
Interaction	HPRD:00994	Interleukin 1 receptor, type I	HPRD	4e-06	7	12	TICAM2,MYD88,IL1RN,IL1RAP,IL1B,IL1A,IRAK2
Interaction	HPRD:00825	CD74 antigen	HPRD	8e-06	7	13	CD74,CD44,HLA-DRA,HLA-DQB1,HLA-DQA1,HLA-DMA,HLA-DMB
Interaction	120931	Affinity Capture-Western; Reconstituted Complex	BioGRID	8e-06	7	13	FYN,SYK,VAV1,SLC9A3R1,LYN,LCP2,PTPN6
Interaction	HPRD:03199	Hematopoietic cell specific LYN substrate 1	HPRD	2.8e-05	7	15	FGR,MAP4K1,SYK,HCLS1,WAS,ACTR2,LYN
Interaction	HPRD:01288	Fgr	HPRD	7.4e-05	7	17	FGR,CBL,SYK,HCLS1,WAS,INPP5D,DOK1
Interaction	HPRD:00114	SIGLEC2	HPRD	7.4e-05	7	17	SYK,HP,INPP5D,LYN,LCP2,PTPN6,PTPRC
Interaction	HPRD:01750	CD2	HPRD	0.000114	7	18	PSTPIP1,FYN,CD2,CD53,CD48,MXD1,PTPRC
Interaction	HPRD:01537	Ras homolog gene family, member G (rho G)	HPRD	0.000114	7	18	IQGAP2,RHOG,TGFBR1,VAV3,ELMO1,VAV1,SMAD1
Interaction	HPRD:02111	Bone marrow kinase BMX	HPRD	0.000114	7	18	TNFRSF1B,BTK,PAK1,CAV1,STAT1,KDR,RAP1A
Interaction	HPRD:03302	STAT6	HPRD	0.000114	7	18	ETS1,NMI,NCOA1,NFKB1,STAT2,CEBPB,PTPN6
Interaction	HPRD:05772	PAG	HPRD	0.000114	7	18	FYN,SYK,VAV1,SLC9A3R1,LYN,LCP2,PTPN6
Interaction	113293	Reconstituted Complex	BioGRID	0.000169	7	19	FGR,FYB,FYN,BTK,HCK,WAS,LCP2
Interaction	HPRD:00355	Collagen, type IV, alpha 2	HPRD	0.000169	7	19	SKIL,MMP9,TGFBI,OSM,CD93,COL4A1,COL4A2
Interaction	HPRD:16097	Adaptor protein containing PH and SH2 domains	HPRD	0.000245	7	20	FYN,BTK,CBL,SYK,JAK3,INSR,LYN
Interaction	HPRD:01547	Ras related protein 2A	HPRD	0.000245	7	20	RASSF5,TGFBR1,RASIP1,RGS14,RAPGEF5,MAP4K4,SMAD1
Interaction	HPRD:00113	CD19	HPRD	0.000346	7	21	FYN,BTK,CBL,SYK,VAV1,PLCG2,LYN
Interaction	111581	Affinity Capture-Western	BioGRID	0.000346	7	21	ARRB2,CIITA,INSR,LYN,DUSP6,DUSP3,DUSP5
Interaction	HPRD:01746	ITK	HPRD	0.000478	7	22	FYN,TGFBR1,BTK,CBL,WAS,PLCG2,LCP2
Interaction	HPRD:00359	Collagen, type IV, alpha 1	HPRD	0.000478	7	22	MMP9,TGFBI,OSM,CD93,COL4A1,COL4A2,SMAD1
Interaction	HPRD:00990	Interleukin 4 receptor, alpha	HPRD	0.000478	7	22	FES,CD40,IL2RG,JAK3,INPP5D,IL13RA1,PTPN6
Interaction	HPRD:01425	CD31	HPRD	0.000646	7	23	FYN,HCK,CD38,PECAM1,INPP5D,LYN,PTPN6
Interaction	HPRD:04325	Toll like receptor 4	HPRD	0.000646	7	23	TICAM2,TLR1,BTK,MYD88,SYK,CD14,IRAK2
Interaction	109920	Affinity Capture-Western	BioGRID	0.000646	7	23	PTK2B,FYN,CCR5,IFNGR1,IFNGR2,CSF2RB,INSR
Interaction	HPRD:02710	Protein kinase C, theta	HPRD	0.000859	7	24	MSN,FYN,RASGRP3,BTK,WIPF1,VAV1,LYN
Interaction	HPRD:00178	CD40	HPRD	0.000859	7	24	BIRC3,CBL,CAV1,CD40,MAP3K8,TRAF1,JAK3
Interaction	HPRD:02786	Tec tyrosine kinase	HPRD	0.001124	7	25	BTK,WAS,VAV1,PLCG2,PIP4K2A,LYN,DOK1
Interaction	111580	Reconstituted Complex	BioGRID	0.001448	7	26	MAP3K1,CIITA,CEBPB,PECAM1,INSR,DUSP6,DUSP3
Interaction	112986	Affinity Capture-Western	BioGRID	0.001448	7	26	MSN,BIRC3,FAS,TNF,CASP8,STAT1,LTB
Interaction	HPRD:05136	CblB	HPRD	0.00184	7	27	ARHGEF7,FYB,FYN,FLT3,SYK,VAV1,PLCG2
Interaction	HPRD:03289	Neutrophil cytosolic factor 4, 40kDa	HPRD	7e-06	6	9	MSN,CORO1A,NCF2,NCF4,PRKCD,CYBB
Interaction	109305	Affinity Capture-Western	BioGRID	1.7e-05	6	10	FCGR1A,BTK,HCK,CBL,CSF3R,DOK1
Interaction	HPRD:00996	Intercellular adhesion molecule 1	HPRD	6.6e-05	6	12	MSN,SPN,IL2RG,ITGB2,ITGAL,ITGAM
Interaction	HPRD:00906	CD32	HPRD	6.6e-05	6	12	FCGR2A,FYN,HCK,SYK,LYN,LGALS3
Interaction	HPRD:03850	IFN receptor 2	HPRD	0.000191	6	14	STAT1,STAT2,PRKCB,IFNAR2,IFNAR1,USP18
Interaction	HPRD:04107	FYB	HPRD	0.000191	6	14	SKAP2,FYB,FYN,CBL,WAS,LCP2
Interaction	HPRD:00893	Interleukin 7 receptor	HPRD	0.000191	6	14	PTK2B,FYN,STAT5B,IL2RG,JAK3,LYN
Interaction	HPRD:05771	TRAF and TNF receptor associated protein	HPRD	0.000191	6	14	SKIL,ETS1,ETS2,FLI1,TNFRSF1B,CD40
Interaction	HPRD:04996	DAP12	HPRD	0.000191	6	14	CD300E,CLEC5A,SIRPB1,SYK,TYROBP,TREM1
Interaction	HPRD:04021	IL1 receptor accessory protein	HPRD	0.0003	6	15	SIRPA,TICAM2,MYD88,IL1RAP,IL1B,IL1A
Interaction	110816	Affinity Capture-Western	BioGRID	0.0003	6	15	PTK2B,FYN,NEDD9,ID2,LYN,SMAD1
Interaction	HPRD:00474	CD152	HPRD	0.0003	6	15	FYN,CD80,CD86,STAT5B,PPP2R5A,LYN
Interaction	110124	Affinity Capture-Western	BioGRID	0.000452	6	16	PTK2B,FAS,CBL,CD2,CD48,CD44
Interaction	HPRD:01455	Insulin	HPRD	0.000658	6	17	HLA-DQB1,IGFBP7,CTSB,CTSE,RB1,INSR
Interaction	HPRD:00411	CD11b	HPRD	0.00093	6	18	HP,PLAUR,ICAM2,ITGB2,ITGAM,CD209
Interaction	HPRD:01269	Colony stimulating factor 1 receptor	HPRD	0.00093	6	18	FYN,CBL,CSF1,CSF1R,INPP5D,LYN
Interaction	HPRD:10942	Ena vasodilator stimulated phosphoprotein like protein	HPRD	0.001281	6	19	APBB1IP,FYB,FYN,HCK,WAS,LYN
Interaction	HPRD:03811	WW domain containing protein 1	HPRD	0.001281	6	19	KLF2,NFE2,DAZAP2,IL2RG,IL6R,LAPTM5
Interaction	HPRD:02226	Rho guanine nucleotide exchange factor 6	HPRD	0.001281	6	19	ARHGEF7,TGFBR1,PAK1,PARVB,ARHGEF6,SMAD1
Interaction	HPRD:05796	Wiskott Aldrich syndrome protein family, member 2	HPRD	0.001281	6	19	PSTPIP1,FYN,BTK,ABI3,ACTR2,ARPC3
Interaction	HPRD:03842	Integrin-linked kinase	HPRD	0.001281	6	19	TMSB4X,CAV1,CASP8,PARVB,PARVG,ITGB2
Interaction	HPRD:01286	C-Rel proto-oncogene protein	HPRD	0.001726	6	20	NFKBIE,NFKBIA,NFKB1,NOTCH1,MAP3K8,REL
Interaction	HPRD:05926	PRAM1	HPRD	9e-06	5	6	SKAP2,PRAM1,LYN,MXD1,LCP2
Interaction	HPRD:00830	HLA-DMA	HPRD	2.8e-05	5	7	CD74,HLA-DRB1,HLA-DRA,HLA-DMA,HLA-DMB
Interaction	HPRD:00888	Intercellular adhesion molecule 2	HPRD	2.8e-05	5	7	MSN,ICAM2,ITGB2,ITGAM,CD209
Interaction	HPRD:10406	Platelet glycoprotein VI	HPRD	7.1e-05	5	8	FCER1G,FCGR3A,FCGR2A,FYN,LYN
Interaction	115664	Affinity Capture-Western	BioGRID	7.1e-05	5	8	CFLAR,NOD1,CASP1,CASP4,CASP8
Interaction	HPRD:00916	Fc IgE receptor, gamma chain	HPRD	0.00015	5	9	FCER1G,FCGR3A,SYK,PLCG2,LYN
Interaction	113607	Affinity Capture-Western	BioGRID	0.00015	5	9	ADRBK2,CCR5,JAK3,CXCR4,PTPN6
Interaction	HPRD:00833	HLA-DRA	HPRD	0.000283	5	10	CD74,HLA-DRB1,HLA-DRA,HLA-DMA,HLA-DMB
Interaction	118894	Affinity Capture-Western	BioGRID	0.000283	5	10	MAP4K1,BTK,CD72,VAV1,PTPN6
Interaction	HPRD:01991	Neutrophil cytosolic factor 2	HPRD	0.000283	5	10	S100A8,NCF2,NCF4,CYBB,RAC2
Interaction	114257	Affinity Capture-Western	BioGRID	0.000283	5	10	TNF,CAV1,CASP8,STAT1,TRAF1
Interaction	HPRD:00177	CD48 antigen	HPRD	0.00049	5	11	IL18RAP,FYN,CD2,CD48,CD244
Interaction	HPRD:05891	PSTPIP1	HPRD	0.00049	5	11	PSTPIP1,MEFV,CD2,WAS,PTPN12
Interaction	HPRD:07189	Contactin 1	HPRD	0.00049	5	11	FYN,NOTCH1,NOTCH2,L1CAM,PTPRB
Interaction	HPRD:00635	FMS-related tyrosine kinase 3	HPRD	0.00049	5	11	SH3BP2,FLT3,INPP5D,PTPN12,PTPN6
Interaction	HPRD:09632	TCL	HPRD	0.00049	5	11	TGFBR1,PAK1,WAS,DOCK10,DOCK8
Interaction	111898	Affinity Capture-Western	BioGRID	0.000793	5	12	NFKBIE,NFKBIA,NFKB1,MAP3K8,REL
Interaction	HPRD:12075	HS1 binding protein	HPRD	0.000793	5	12	DGKD,HCLS1,KIAA0513,ABCB1,IL1A
Interaction	HPRD:07034	Selectin L	HPRD	0.000793	5	12	MSN,SELL,SELPLG,PODXL,EMCN
Interaction	111201	Biochemical Activity	BioGRID	0.000793	5	12	FYN,HCK,PECAM1,INPP5D,LYN
Interaction	HPRD:06849	Fc gamma RIIb	HPRD	0.000793	5	12	FCGR2B,INPP5D,LYN,LY6E,PTPN6
Interaction	HPRD:00213	Bradykinin receptor 2	HPRD	0.001216	5	13	ADRBK1,ADRBK2,NOS3,PRKCD,ACE
Interaction	111314	Biochemical Activity	BioGRID	0.001216	5	13	FYN,CBL,CCR5,CSF1,PIK3CD
Interaction	110584	Co-purification	BioGRID	0.001216	5	13	MSN,FAS,CASP8,CD44,ICAM2
Interaction	HPRD:00903	CD16	HPRD	0.001216	5	13	FCER1G,FCGR1A,FCGR3A,CD38,PTPRC
Interaction	112654	Affinity Capture-Western	BioGRID	0.001786	5	14	STAT5B,CCR5,JAK3,PTPN1,PTPN6
Interaction	HPRD:02778	STAT2	HPRD	0.001786	5	14	STAT1,STAT2,IFNAR2,IFNAR1,CXCR4
Interaction	HPRD:01430	CD36	HPRD	0.001786	5	14	FYN,THBS1,CD36,ITGA6,LYN
Interaction	114448	Affinity Capture-Western	BioGRID	2.2e-05	4	4	SKAP2,FYN,HCK,LYN
Interaction	HPRD:00995	Interleukin 1 receptor, type 2	HPRD	0.000104	4	5	IL1RN,IL1RAP,IL1B,IL1A
Interaction	112952	Affinity Capture-Western	BioGRID	0.000104	4	5	TLR2,TLR1,MYD88,CD14
Interaction	HPRD:05537	Ras p21 protein activator 3	HPRD	0.000104	4	5	FES,HCK,RASA3,RAP1A
Interaction	HPRD:05241	CD209 antigen	HPRD	0.000295	4	6	CEACAM1,ICAM2,ITGAM,CD209
Interaction	HPRD:08382	Paired immunoglobulin like type 2 receptor beta	HPRD	0.000295	4	6	PILRB,SAMSN1,LYN,PTPN6
Interaction	111352	Affinity Capture-Western	BioGRID	0.000295	4	6	FYN,BTK,PLCG2,LYN
Interaction	HPRD:10996	FNBP4	HPRD	0.000652	4	7	SYNJ1,FYN,PLXNA2,LBR
Interaction	114184	Affinity Capture-Western; Reconstituted Complex	BioGRID	0.000652	4	7	FYB,FYN,LYN,PTPRC
Interaction	112395	Affinity Capture-Western	BioGRID	0.000652	4	7	FGR,FYN,INPP5D,PTPRC
Interaction	HPRD:01298	Oncogene ERG	HPRD	0.000652	4	7	ERG,ETS2,FLI1,SPI1
Interaction	HPRD:01360	TAP2	HPRD	0.000652	4	7	TAP1,HLA-G,HLA-C,PSMB8
Interaction	HPRD:01630	Cytohesin 1	HPRD	0.001233	4	8	PRKCD,CYTH1,ITGB2,CYTIP
Interaction	HPRD:05396	SKAP55	HPRD	0.001233	4	8	FYB,FYN,LYN,PTPRC
Interaction	HPRD:16834	Docking protein 3	HPRD	0.001233	4	8	FYN,DOK3,INPP5D,LYN
Interaction	HPRD:05773	DAPP1	HPRD	0.001233	4	8	MAP4K1,BTK,PLCG2,LYN
Interaction	111818	Far Western	BioGRID	0.001233	4	8	ARHGDIB,NCF2,DOCK2,RAC2
Interaction	HPRD:08589	Ubiquitin-conjugating enzyme E2Z	HPRD	0.001233	4	8	TGFBR1,PLEKHF2,SMAD1,LPL
Interaction	HPRD:11994	Leukocyte immunoglobulin-like receptor subfamily B member 2	HPRD	0.001233	4	8	FCGR1A,HLA-G,HLA-C,PTPN6
Interaction	HPRD:03562	Jagged 1	HPRD	0.001233	4	8	MFNG,THBS1,NOTCH1,NOTCH2
Interaction	HPRD:00831	HLA-DMB	HPRD	0.001233	4	8	CD74,HLA-DRA,HLA-DMA,HLA-DMB
Interaction	107823	Affinity Capture-Western; Reconstituted Complex; Two-hybrid	BioGRID	0.000322	3	3	CBL,CSF1,CSF1R
Interaction	HPRD:02296	Toll-like receptor 8	HPRD	0.000322	3	3	BTK,MYD88,TLR8
Interaction	HPRD:17635	Immunoglobin superfamily member 13	HPRD	0.000322	3	3	CD300LF,INPP5D,PTPN6
Interaction	HPRD:05540	Delta like 4	HPRD	0.000322	3	3	DLL4,NOTCH1,NOTCH4
Interaction	HPRD:05228	Interferon induced protein with tetratricopeptide repeats 3	HPRD	0.001223	3	4	IFIT3,IFIT2,IFIT1
Interaction	HPRD:00035	MADCAM1	HPRD	0.001223	3	4	CD44,ITGB7,ITGA4
Interaction	112054	Reconstituted Complex	BioGRID	0.001223	3	4	FYN,HCK,LYN
Interaction	HPRD:05656	Toll like receptor 6	HPRD	0.001223	3	4	TLR2,TLR6,BTK
Interaction	110769	Reconstituted Complex; Two-hybrid	BioGRID	0.001223	3	4	MSN,NCF2,NCF4
Interaction	HPRD:11996	Leukocyte immunoglobulin like receptor subfamily B member 4	HPRD	0.001223	3	4	LILRB4,INPP5D,PTPN6
Interaction	108415	Reconstituted Complex	BioGRID	0.001223	3	4	ERG,ETS1,ETS2
Interaction	109660	Two-hybrid	BioGRID	0.001223	3	4	IFIT3,IFIT2,IFIT1
Interaction	HPRD:09819	B cell scaffold protein with ankyrin repeats 1	HPRD	0.001223	3	4	ITPR2,ITPR1,LYN
Interaction	115652	Reconstituted Complex	BioGRID	0.001223	3	4	NFKB1,STAT1,STAT2
Interaction	112754	Affinity Capture-Western	BioGRID	0.001223	3	4	TAP1,HLA-G,HLA-C
Interaction	HPRD:03520	Semaphorin 4D	HPRD	0.001223	3	4	SEMA4D,CD72,PTPRC
Interaction	123894	Affinity Capture-Western; Two-hybrid	BioGRID	0.001223	3	4	SKAP2,LYN,LCP2
Interaction	HPRD:06401	Phosphoinositide 3 kinase adaptor protein 1	HPRD	0.001223	3	4	BTK,SYK,PIK3AP1
Interaction	HPRD:05414	Coronin 1A	HPRD	0.001223	3	4	CORO1A,THBS1,NCF4
Interaction	110246	Affinity Capture-Western; Reconstituted Complex	BioGRID	0.001223	3	4	FYN,LY9,DOK1
Interaction	HPRD:12203	B cell RAG associated protein	HPRD	0.001223	3	4	HCK,CHST15,LYN
Interaction	HPRD:00208	Bone morphogenetic protein 3	HPRD	0.001223	3	4	TGFB1,COL4A1,COL4A2
Interaction	114393	Affinity Capture-Western; Two-hybrid	BioGRID	0.001223	3	4	ARHGEF7,PAK1,CBL
Interaction	HPRD:15213	RAS guanyl releasing protein 3	HPRD	0.001223	3	4	RASGRP3,PRKCD,PRKCB
Interaction	HPRD:01120	Melanoma adhesion molecule	HPRD	0.001223	3	4	PTK2B,MCAM,FYN
TFBS	RYTTCCTG_V$ETS2_B	RYTTCCTG_V$ETS2_B		0	140	869	IL18RAP,FCER1G,FERMT3,SLPI,FCGR2B,FGR,SH3TC1,MSN,RHOV,ERG,SEMA3F,MYCT1,CYSLTR1,ETV5,ETS1,FBXL5,ETV6,LDB2,PSTPIP1,S100A9,USHBP1,MEFV,MEF2C,MAP4K1,ARRB2,FLT1,ARHGAP4,ARHGDIB,ARHGEF2,DLL4,MMP9,ATP2A3,PRR5L,ROBO4,EGFL7,PICALM,GK,RASGRP3,FEM1C,DLC1,BCL6,BTK,GPR109A,SDPR,FZD6,RAMP2,FMNL1,GCNT2,STK10,STK4,DGKZ,MADD,GRAP,RGS14,GPR65,GPR132,NCF2,NCF4,HCLS1,H3F3A,CASP8,SSH2,NEDD9,CD86,PRIC285,GPX1,SNX20,NF…
TFBS	RGAGGAARY_V$PU1_Q6	RGAGGAARY_V$PU1_Q6		0	67	400	SMOX,SH3TC1,ACVRL1,AHR,EVI2B,ETV6,PLVAP,FYN,TBC1D8,ESM1,FGD2,SLC16A6,MMP9,ADAP1,RASGRP3,DLC1,RASIP1,GNGT2,TNF,TCIRG1,FMNL1,CBFA2T3,CD37,SPI1,PCDH17,SAMSN1,ARHGEF15,ELMO1,DOCK11,NOSTRIN,HHEX,EMCN,SH2D3C,ABI3,VAV1,TYROBP,PLXNC1,PLCB2,CSF1,PIK3CG,TRPV2,ICAM2,KCNQ1,GPR56,APOB48R,ITPR2,ITGB7,ITGAL,SLC9A3R1,CD101,PIK3AP1,MMRN2,TREML2,LYN,LYL1,PTAFR,LRMP,ADCY4,STAB1,LIF,LCP2,MAP4K2,CYTH4,RAC2,PTPN6,EFNA…
TFBS	MGGAAGTG_V$GABP_B	MGGAAGTG_V$GABP_B		0.001158	55	560	CES2,RHOV,ARHGEF7,SYNJ1,ETV3,ETV5,EVI2B,ARRB2,FLT1,ARHGAP4,ESM1,MFNG,FGD2,GLA,PICALM,PILRA,PILRB,STK10,STK4,DGKZ,RGS14,SSH2,CD53,SAMSN1,ELMO1,CARD9,VAV1,CTSS,PLCB2,PIK3CG,TRPV2,DGKA,ARHGAP15,APOB48R,ITPR2,ITGB7,SLC9A3R1,DIAPH1,MGAT4A,DOCK8,LPXN,MMRN2,GPR84,FXYD5,ARHGEF6,DUSP5,FOXP1,LCP1,LCP2,ELK3,LAPTM5,MAP4K2,CYTH4,PTPN1,PTPN12
TFBS	V$ELF1_Q6	V$ELF1_Q6		0	43	191	FCER1G,SORL1,AIF1,ALOX5AP,TBC1D8,ARRB2,ARHGDIB,ESM1,FGD2,TNIP3,ATP2A3,ADAP1,TGFB1,RASGRP3,RASIP1,GNGT2,DGKZ,MADD,CDC14A,GPR31,CD37,GPX1,CDH5,SAMSN1,ELMO1,TM6SF1,WAS,CARD9,ABI3,VAV1,TYROBP,PLCB2,CSF1,PIK3CD,REL,APOB48R,ITPR2,ITGB7,PSME2,SLC9A9,STAB1,MAP4K2,LAMA3
TFBS	V$ETS_Q4	V$ETS_Q4		0	41	197	RHOV,ERG,ETV5,MAP4K1,CORO1A,ARRB2,ARHGAP4,ESM1,DGKZ,MADD,RGS14,HCLS1,CBFA2T3,STAT5B,ELMO1,DOCK11,VAV1,PDGFB,NFKBID,PLCB2,DGKA,ARHGAP15,SLC46A3,ITPR2,ITPR1,ITGB7,SLC9A3R1,MGAT4A,LPXN,FXYD5,TREML2,LYN,GMFG,ADCY4,SLC9A9,LIF,FOXP1,LCP1,LCP2,ELK3,MAP4K2
TFBS	V$ISRE_01	V$ISRE_01		0	38	187	GNB4,ERG,SLA,AIF1,ETV5,ETV6,MEF2C,DDX58,SEMA6D,MET,B2M,THBS1,OSM,TCIRG1,SDPR,HIST1H1C,GPR65,IFI44,GPX1,GPR18,DHX58,HLA-C,BCL11A,DDX60,ZBP1,TLR7,PLXNC1,IFIT2,MMP25,EPSTI1,DGKA,USP18,IRF2,LY86,ARHGEF6,EHD4,LSP1,CXCR4
TFBS	V$ETS2_B	V$ETS2_B		0	38	220	FGR,RHOV,MYCT1,LDB2,S100A9,MAP4K1,FYN,FLI1,ARHGAP4,ARHGDIB,ESM1,DLC1,GCNT2,DGKZ,SPI1,CDH5,RASA3,DOCK4,ARHGEF15,ELMO1,DOCK11,ACTR2,TYROBP,MAPKAPK2,APOB48R,ITPR2,ITGB7,SLC9A3R1,LST1,ARHGEF6,TREML2,LYN,LYL1,LRMP,DOK1,LCP1,ESAM,KIAA0922
TFBS	V$PEA3_Q6	V$PEA3_Q6		0	37	191	FERMT3,FCGR3A,SORL1,ADRBK1,SELL,ETV3,CD84,FLI1,ARHGDIB,RHOG,PICALM,TCIRG1,DGKZ,CDC14A,NCF2,CBL,SPI1,CD53,HHEX,AKT3,CTSS,RELT,DCLRE1C,MAPKAPK2,KCNQ1,ITPKB,ITPR2,LPXN,MMRN2,RNASEL,LRMP,DUSP5,UNC93B1,MAP4K2,PTPN6,PTPRC,KIAA0040
TFBS	V$ICSBP_Q6	V$ICSBP_Q6		0	35	202	FES,ADAM8,AIF1,SP140,SEMA6D,B2M,THBS1,TCIRG1,HIST1H1C,TAP1,IFI44,ENTPD1,NFKB1,ZNF366,CXCL16,BCL11A,ZBP1,TLR7,COL4A1,ENPP2,COL4A2,SLC15A3,CTSS,SP110,DGKA,ITPR1,USP18,MGAT4A,LY86,ARHGEF6,PSMB8,PSMB9,LRMP,CXCR4,LAMA3
TFBS	V$IRF_Q6	V$IRF_Q6		0	34	188	FCGR2B,SELL,ETV5,ETV6,SEMA6D,FLI1,B2M,THBS1,CCND1,OSM,TCIRG1,IFI44,CD80,NFATC1,ZNF366,DHX58,HLA-C,BCL11A,DDX60,ZBP1,TLR7,SLC15A3,PLXNC1,IFIT2,DGKA,CYBB,ITGB7,IRF2,LY86,ARHGEF6,PSMB8,LSP1,LMO2,CXCR4
TFBS	V$COREBINDINGFACTOR_Q6	V$COREBINDINGFACTOR_Q6		2e-06	34	220	FCER1G,PTK2B,ERG,EVI2A,S100A9,FLI1,RHOG,ARHGEF2,PRR5L,PICALM,RAMP2,MADD,CBL,GPX1,STAT2,RASSF2,PPARG,UBL3,CCR1,HLX,SLC12A6,COL4A1,ENPP2,COL4A2,ARHGAP15,NR4A3,ITGB7,HEY1,CD101,NAPSA,LY9,LMO2,CYTIP,LIF
TFBS	V$ETS1_B	V$ETS1_B		1e-06	33	203	RHOV,ETV6,CORO1A,FYN,ESM1,DLC1,STK10,MADD,RGS14,CBFA2T3,ELMO1,PDGFB,PLCB2,PIK3CG,ARHGAP15,KCNQ1,ITPKB,ITPR2,SLC9A3R1,MAP4K4,TREML2,LYN,LYL1,PSME2,SLC9A9,LIF,DOK1,ABCG1,FOXP1,LCP1,LCP2,ELK3,MAP4K2
TFBS	V$STAT6_02	V$STAT6_02		4e-06	32	208	ERG,PSTPIP2,SDCBP,MEF2C,FLI1,FLT1,PRR5L,ADAP1,VAV3,EGFL7,FEM1C,DLC1,GNGT2,STK4,GPX1,SPI1,NOTCH4,DOCK4,DOCK11,NOSTRIN,PRKCB,HHEX,CARD9,ABI3,PLCB2,TRPS1,CSF3R,KCNQ1,STAB1,MAP4K2,CYTH4,TRIM25
TFBS	RACCACAR_V$AML_Q6	RACCACAR_V$AML_Q6		8e-06	31	205	FCER1G,ERG,AP1S2,APLNR,EVI2A,FLI1,RHOG,ARHGEF2,PRR5L,PICALM,BCL6,DGKZ,MADD,RGS14,CBL,GPX1,RASSF2,PPARG,CCR1,HLX,WAS,SLC12A6,PLXNC1,TRPV2,REL,APOB48R,ITGB7,HEY1,NAPSA,CYTIP,LIF
TFBS	V$IRF7_01	V$IRF7_01		1.7e-05	31	213	ERG,LDB2,DDX58,FLI1,DLL4,GNGT2,BCL6,ZFP36L1,OSM,TAP1,GPX1,STX11,OASL,CXCL16,ABI3,DDX60,PDE1B,MAP3K8,PLXNC1,IFIT2,SP110,PIK3CD,EPSTI1,NR4A3,USP18,ITGB7,IRF2,PSMB9,ARRDC3,LIF,CXCR4
TFBS	V$PU1_Q6	V$PU1_Q6		5e-06	30	191	FCGR1A,ACVRL1,EVI2B,BIRC3,FYN,ATP2A3,GNGT2,TBXAS1,TCN2,DGKZ,NCF2,CD37,ELMO1,ABI3,VAV1,ACTR2,PLCB2,CSF1,PIK3CG,ICAM2,KCNQ1,APOB48R,SLC9A3R1,CD101,LYN,RAB8B,LCP2,ESAM,LAMA3,LAIR1
TFBS	STTTCRNTTT_V$IRF_Q6	STTTCRNTTT_V$IRF_Q6		0	29	158	ETV6,DDX58,B2M,CCND1,OSM,TCIRG1,TAP1,CASP1,IFI44,NFATC1,ZNF366,DHX58,BCL11A,ZBP1,COL4A1,COL4A2,SLC15A3,PLXNC1,IFIT2,EPSTI1,USP18,ITGB7,MGAT4A,ARHGEF6,PSMB8,PSMB9,PSME2,LRMP,LIF
TFBS	V$CREL_01	V$CREL_01		0.000129	29	215	SLC12A2,BIRC3,CCL5,ARHGEF2,SLC16A6,MMP9,GNGT2,TNFRSF1B,CDC14A,CD86,NFKBIA,RASGRP4,CD74,RASSF2,DOCK4,ABI3,PCDH12,IER5,NFKBID,MAP3K8,CSF2RB,CSF1R,BCL6B,REL,JAK3,TRIB2,LTB,DUSP6,ENO3
TFBS	V$NERF_Q2	V$NERF_Q2		4.2e-05	28	192	FCER1G,FCGR2B,FGR,SH3TC1,RHOV,ERG,MAP4K1,CORO1A,ARRB2,FLT1,ARHGDIB,ROBO4,GPR132,HCLS1,STAT5B,PLCB2,PIK3CG,ITPKB,SLCO2B1,MMRN2,LST1,FXYD5,LYN,LYL1,DOK1,ELK3,PTPN6,EFNA1
TFBS	V$NFKAPPAB65_01	V$NFKAPPAB65_01		6.1e-05	28	196	SLC12A2,BIRC3,CCL5,ARHGEF2,SLC16A6,MMP9,GNGT2,TNFRSF1B,CD86,NFKBIA,RASGRP4,UACA,RASSF2,DOCK4,CXCL16,ABI3,PCDH12,IER5,NFKBID,MAP3K8,CSF2RB,CSF1R,BCL6B,REL,JAK3,TRIB2,LTB,ENO3
TFBS	V$AML1_Q6	V$AML1_Q6		0.000198	27	199	FCER1G,APLNR,S100A9,FLI1,RHOG,ARHGEF2,PRR5L,PICALM,MADD,CBL,ENTPD1,STAT2,NOTCH2,UBL3,SEMA4A,HLX,FGD4,SLC12A6,COL4A1,COL4A2,SLC15A3,PLXNC1,DGKA,ITGB7,CD101,LY9,LMO2
TFBS	V$AML1_01	V$AML1_01		0.000198	27	199	FCER1G,APLNR,S100A9,FLI1,RHOG,ARHGEF2,PRR5L,PICALM,MADD,CBL,ENTPD1,STAT2,NOTCH2,UBL3,SEMA4A,HLX,FGD4,SLC12A6,COL4A1,COL4A2,SLC15A3,PLXNC1,DGKA,ITGB7,CD101,LY9,LMO2
TFBS	V$NFKAPPAB_01	V$NFKAPPAB_01		0.000475	27	210	SLC12A2,MSN,AP1S2,ETV6,BIRC3,CCL5,MMP9,TNFRSF1B,TNF,ZFP36L2,CDC14A,UACA,SAMSN1,CXCL16,IL1RN,IL1A,IER5,NFKBID,MAP3K8,EBI3,BCL6B,CD83,JAK3,TRIB2,LTB,ENO3,MAP4K2
TFBS	V$NFKB_Q6_01	V$NFKB_Q6_01		0.000159	26	186	AP1S2,BIRC3,CCL5,RHOG,ARHGEF2,TNIP3,MMP9,TNFRSF1B,NFKBIA,RASGRP4,UACA,RASSF2,ELMO1,PRKCD,IL1RN,IER5,NFKBID,EBI3,BCL6B,JAK3,TRIB2,LTB,DUSP6,ENO3,MAP4K2,PTPRJ
TFBS	V$STAT4_01	V$STAT4_01		0.001062	26	210	SMOX,ERG,ETS1,MECOM,SDCBP,MEF2C,FLI1,FLT1,PRR5L,ADAP1,VAV3,FEM1C,GPX1,NOTCH4,DOCK4,UBL3,PRKCH,PRKCB,HHEX,ABCB1,CSF3R,BCL6B,ARRDC3,LPL,STAB1,MAP4K2
TFBS	V$MAF_Q6	V$MAF_Q6		0.001602	26	216	TNFSF10,SLA,AIF1,ETV3,FLT1,ESM1,FGD2,SLC16A6,TGFBR1,TIAM1,RASGRP3,STK4,GPX1,CDH13,SEMA4A,AKT3,ACTR2,PIK3CG,PIK3CD,ITPKB,ITPR1,SLC9A3R1,MMRN2,MGLL,RASSF3,MAP4K2
TFBS	V$IRF1_01	V$IRF1_01		0.001418	25	203	CHST11,LDB2,DDX58,CCL5,B2M,TAP1,SEMA7A,NCOA1,STX11,ZNF366,HLX,PRKCB,HLA-C,BCL11A,COL4A1,COL4A2,PLXNC1,ITPKB,USP18,FXYD5,ARHGEF6,PSMB8,PSMB9,LRMP,LIF
TFBS	V$CEBPB_02	V$CEBPB_02		0.002428	25	211	FCER1G,SYNJ1,G0S2,SLC7A11,S100A9,ASAH2,RBPMS,BCL6,SDPR,HIST1H1C,CCND2,H3F3B,NFE2L2,NFKBIA,PPARG,BCL11A,KCNE3,PDGFB,SPRY4,KCNJ2,MAP4K4,SMAD1,ARRDC3,FOXP1,PTPN12
TFBS	V$ELK1_01	V$ELK1_01		0.002029	24	197	CES2,RHOV,MAP4K1,FYN,ARHGDIB,EGFL7,STK10,DGKZ,CD37,PRIC285,STAT4,ELMO1,NOSTRIN,WAS,SH2D3C,DGKA,ITPKB,ITGB7,ARHGEF6,LYL1,DOK1,LCP1,ELK3,MAP4K2
TFBS	GGGNNTTTCC_V$NFKB_Q6_01	GGGNNTTTCC_V$NFKB_Q6_01		5.7e-05	19	108	SLC12A2,BIRC3,CCL5,TNFRSF1B,CCND2,CD86,NFKBIA,CD74,RASSF2,IL1RN,IER5,HSPG2,CSF2RB,CSF1R,BCL6B,REL,JAK3,LTB,ENO3
Gene Family	CD	CD molecules	genenames.org	0	77	256	IL18RAP,FCGR1A,FCGR3A,FCGR2B,LILRA5,FCGR2A,CD300E,SIRPA,SIGLEC1,SELL,CD84,MCAM,FLT3,IL17RA,LILRB3,CLEC10A,TLR2,TLR1,TNFRSF1B,CEACAM1,SIRPB1,BST1,TLR6,FZD4,C5AR1,IFITM1,F11R,CD38,ENTPD1,CD33,CD34,CD80,CD86,CD14,CD7,CD2,SEMA4D,CDH5,CD97,CD72,CD68,CD74,CD53,CD48,CD44,CD52,SIGLEC9,LILRA6,CCR1,CCR5,CD93,ABCB1,IL6R,CD109,PECAM1,TLR8,CSF1R,CSF3R,SLAMF7,KDR,CD274,CD83,ITGB2,ITGAX,ITGAM,CD300A,CD101,IL13R…
Gene Family	GPR	G protein-coupled receptors	genenames.org	0.002931	10	106	GPR116,GPR141,GPR114,GPR109A,GPR132,GPR171,GPR31,GPR4,EMR4P,P2RY13
Gene Family	HLA	Histocompatibility complex genes	genenames.org	3e-06	9	38	HLA-L,HLA-G,HLA-DRB1,HLA-DRA,HLA-DQB1,HLA-DQA1,HLA-C,HLA-DMA,HLA-DMB
Gene Family	IL	Interleukins and interleukin receptors	genenames.org	0.001577	8	66	IL18RAP,IL17RA,IL1RN,IL1B,IL1A,IL6R,IL13RA1,IL1F9
Gene Family	CTS	Cathepsins	genenames.org	7e-06	7	23	CTSA,CTSC,CTSS,CTSZ,CTSB,CTSE,CTSH
Gene Family	ZFYVE	Zinc fingers, FYVE type	genenames.org	0.000501	6	31	FGD2,FGD5,FGD4,PLEKHF2,ZFYVE9,WDFY4
Gene Family	ABC	ATP-binding cassette transporters	genenames.org	0.004668	6	47	ABCA3,ABCD2,ABCA9,TAP1,ABCB1,ABCG1
Gene Family	CENT	Centaurins	genenames.org	0.00097	4	14	ADAP1,ASAP1,ARAP3,ADAP2
Gene Family	SEMA	Semaphorins	genenames.org	0.003289	4	19	SEMA3F,SEMA6D,SEMA4D,SEMA4A
Gene Family	PDE	Phosphodiesterase Genes	genenames.org	0.004817	4	21	PDE8A,PDE2A,PDE4B,PDE7B
Gene Family	LILR	Leukocyte immunoglobulin-like receptors	genenames.org	0.000705	3	6	LILRA5,LILRB3,LILRA6
Gene Family	CASP	Caspases	genenames.org	0.005129	3	11	CASP1,CASP4,CASP8
Gene Family	P2R	Purinergic receptors	genenames.org	0.008457	3	13	P2RX4,P2RX7,P2RY13
Coexpression	BRCA_ER_NEG	BRCA_ER_NEG	mSigDB	0	146	904	SMOX,SLPI,SLC11A1,FCGR1A,MSN,ADAM8,ITSN2,GNB4,PLIN2,FGL2,SELL,SLA,MX2,AIF1,ETV5,ETS1,EVI2B,SLC7A7,RSAD2,S100A9,S100A8,SLC2A6,MAP3K14,SDCBP,BIRC3,CORO1A,FYB,CCL5,FLI1,SLC16A3,NMI,MMP9,LXN,TGFBI,DYSF,TLR2,RASIP1,TNFAIP3,TNFRSF1B,OAS2,TNF,BACE2,BCL2A1,PALMD,TCN2,P2RY6,IGSF6,FMNL1,GCH1,GBP2,STK10,PDXK,HCK,IVNS1ABP,NCF2,NCKAP1L,SYK,HCLS1,CUGBP2,CAV2,CASP1,CASP4,IFI44,CD86,CD14,NFIB,CD2,NFKBIE,LRRC8D,T…
Coexpression	LEE_TCELLS2_UP	LEE_TCELLS2_UP	mSigDB	0	140	1037	MARCKSL1,TNFSF10,SORL1,IL21R,MPEG1,MALT1,ADCY7,SKAP2,ADORA2A,ADRBK2,SELL,SELPLG,RAB11FIP1,SLA,CYSLTR1,ARHGEF7,ST3GAL5,ETS1,ETS2,EVI2A,RSAD2,GIMAP6,MAP3K1,BIRC3,FYN,MCL1,MEST,TGFBR1,GLA,TNFRSF1B,CEACAM1,IFITM3,BCL6,ZFP36L1,BTG1,KLF2,SMAP2,PAK1,GCH1,GBP2,HIST1H1C,IFITM1,STK4,CDC14A,GPR65,SYK,CBFA2T3,MAN1C1,CASP1,GPR171,SP100,CD38,IFI44,NEDD9,CDC42EP3,TTC7A,STAT4,STAT1,CD48,CD44,RASA3,RASSF2,RAPGEF5…
Coexpression	BOQUEST_CD31PLUS_VS_CD31MINUS_UP	BOQUEST_CD31PLUS_VS_CD31MINUS_UP	mSigDB	0	138	625	TNFSF10,FGL2,ERG,SEMA3F,APLNR,MYCT1,MX2,ETS2,MECOM,FABP4,PLVAP,G0S2,CFLAR,F10,SLC7A11,GIMAP6,MEOX1,TSPAN12,FLI1,FLT1,ZC3HAV1,ARHGDIB,MET,RAPGEF4,SLC16A3,PLBD1,THBS1,THBD,TIE1,RASGRP3,RASIP1,COL18A1,TNFAIP3,TNFRSF1B,TPD52,SPARCL1,PALMD,SDPR,CCNL1,KANK3,GBP2,PELI1,IFITM1,RAI14,F11R,CUGBP2,MAN1C1,RGS5,IFI44,SCARB1,NEDD9,CD34,CD14,NFIB,CDC42EP3,NFKBIA,STX11,CDH5,SCARF1,OASL,CD74,CD44,NOTCH4,PCDH17,RA…
Coexpression	RUTELLA_HEMATOGFSNDCS_DIFF	RUTELLA_HEMATOGFSNDCS_DIFF	mSigDB	0	135	608	CREG1,LILRB4,RBM47,CLEC4E,ACP5,FCGR1A,MARCKSL1,ADAM8,IL21R,PLIN2,ADRBK2,SELL,RAB11FIP1,MX2,AIF1,IQGAP2,ETS2,FBXL5,CFLAR,CD84,ST3GAL1,SLC7A7,SLC7A11,RSAD2,AOAH,PSTPIP1,S100A9,MAP3K14,CLEC5A,MEF2C,APLP2,BIRC3,MAP4K1,FYB,FYN,MCL1,FPR1,TNIP3,SLC16A6,MMP9,LXN,GLA,RASGRP3,TLR1,GPR137B,GM2A,CCND1,ST3GAL6,BTG1,TCIRG1,CCNL1,C3AR1,C5AR1,MYD88,PELI1,PDXK,CUGBP2,CASP1,NEDD9,CD80,CD86,NCOA1,CD14,STAT1,CD68,CD…
Coexpression	POD1_KO_DN	POD1_KO_DN	mSigDB	0	133	696	SNAP23,GPR116,SERINC3,SLC12A2,SIRPA,ITSN2,ANKRD57,MALT1,PREX2,ERG,MYCT1,ETS1,FABP4,CFLAR,NES,GIMAP6,CCRL2,MEF2C,CORO1A,FYN,MCL1,TSPAN12,FLI1,PARP14,FLT1,RAPGEF4,RBPMS,ATP2A3,THBS1,THBD,RASGRP3,DLC1,TNFAIP3,SH3GLB1,RAPGEF3,ST3GAL6,SNRK,SDPR,P2RX4,PARP12,LRRC33,KANK3,TMEM26,HIST1H1C,CDC14A,CBL,CPEB2,CUGBP2,CAV2,CBFA2T3,FGD5,NEDD9,CDC42EP3,NFKBIA,CDH5,SHE,STAT1,CD97,UACA,NOTCH4,PCDH17,SGMS1,RAPGEF5,…
Coexpression	AGEING_KIDNEY_UP	AGEING_KIDNEY_UP	mSigDB	0	109	377	FCER1G,APBB1IP,ADAM8,TRAFD1,RASSF5,MYO1F,SELPLG,MSR1,AMICA1,EVI2A,MAN2B1,BIRC3,DDX58,CORO1A,FYB,CCL5,FAS,RPS6KA1,PARP14,ARHGDIB,DTX3L,DOK3,RAB31,CLEC10A,TGFBI,PLEKHO1,MARCH1,CFB,BCL2A1,CLEC7A,TBXAS1,AKNA,SPARCL1,PARP12,IFITM1,STK10,CCND2,HCLS1,CUGBP2,CASP1,CD38,ASAP1,GPX1,SAMD9L,CD14,CD97,CD53,DRAM1,PARVG,DOCK11,CCR1,MS4A6A,CXCL16,HLA-G,HLA-DRA,ARHGAP25,HLA-DQB1,HLA-DQA1,NFKBIZ,GBP5,SHISA5,ARHGAP…
Coexpression	CARIES_PULP_UP	CARIES_PULP_UP	mSigDB	0	85	209	FCER1G,SLPI,SORL1,FGL2,SKAP2,MSR1,SLA,EVI2B,EVI2A,G0S2,F13A1,CD84,ALOX5AP,SLC7A11,SAT1,S100A9,MAN2B1,S100A8,BIRC3,FYB,CCL5,ARHGDIB,FPR1,MNDA,RAB31,MMP9,GLRX,TNFAIP3,TNFRSF1B,BCL2A1,CLEC7A,C3AR1,C5AR1,HCK,NCF2,NCF4,HCLS1,CD37,CD14,CD74,CD53,CD48,CD44,SAMSN1,CHI3L1,CTSC,FAM49B,CCR1,CD93,MS4A6A,HLA-DRA,HLA-DQB1,HLA-DQA1,IL1RN,IL1B,UCP2,PECAM1,TYROBP,MS4A4A,CTSB,PLAUR,PLEK,CTSH,CSF2RB,CSF1R,SLC46A3,C…
Coexpression	ICHIBA_GVHD	ICHIBA_GVHD	mSigDB	0	64	244	SLPI,APBB1IP,SLC11A1,SIRPA,FGL2,PLD4,IRGM,MSR1,AIF1,S100A9,S100A8,CCL5,FAS,FPR1,TMSB4X,TLR6,KLF2,GBP2,HCK,NCF4,TAP1,CASP1,CD14,CD7,NFKBIA,STAT1,CD68,CD74,CD53,GIMAP4,CD52,CTSC,HP,CCR1,XDH,NFKBIZ,IL1RN,CFP,SHISA5,COL4A1,TYROBP,IFIT3,CTSS,IFIT1,CTSE,CSF1R,CYBB,USP18,ITGB2,IRF7,LY86,PSMB8,PSMB9,PSME2,LITAF,LPL,CYTIP,LRG1,LCP2,LGALS3,LAPTM5,EMR1,PTPN1,PTPRC
Coexpression	HSC_LATEPROGENITORS_ADULT	HSC_LATEPROGENITORS_ADULT	mSigDB	0	63	445	FCER1G,SLC14A1,SAP30,FCGR1A,SORL1,MPEG1,PLIN2,SELL,PLD4,F13A1,ABCD2,F10,SAT1,PSTPIP2,CLEC12A,DOK3,RAB31,EXOC6,GLRX,TLR1,ABCA9,HCK,HDC,CASP1,CD33,ASAP1,SNX20,NFIB,STX11,TTC7A,SEMA4D,DRAM1,LYST,PODXL,CTSC,HP,CCR1,FGD4,LASS6,AKT3,DOCK10,TYROBP,TIFA,CX3CR1,CTSS,PLEK,CSF2RB,RNF130,RGS10,PLEKHF2,ARRDC1,RAP1A,CYBB,DNA2,CD300A,LY86,IL13RA1,IL10RB,CD180,SLC15A4,GDA,CCDC88B,PTPRJ
Coexpression	HSC_LATEPROGENITORS_SHARED	HSC_LATEPROGENITORS_SHARED	mSigDB	0	62	438	FCER1G,SLC14A1,SAP30,FCGR1A,SORL1,MPEG1,PLIN2,SELL,PLD4,F13A1,ABCD2,F10,SAT1,PSTPIP2,CLEC12A,DOK3,RAB31,EXOC6,GLRX,TLR1,ABCA9,HCK,HDC,CASP1,CD33,ASAP1,SNX20,NFIB,STX11,TTC7A,SEMA4D,DRAM1,LYST,PODXL,CTSC,HP,CCR1,FGD4,LASS6,AKT3,DOCK10,TYROBP,TIFA,CX3CR1,CTSS,PLEK,CSF2RB,RNF130,RGS10,PLEKHF2,ARRDC1,RAP1A,CYBB,DNA2,CD300A,LY86,IL13RA1,CD180,SLC15A4,GDA,CCDC88B,PTPRJ
Coexpression	HSC_LATEPROGENITORS_FETAL	HSC_LATEPROGENITORS_FETAL	mSigDB	0	62	445	FCER1G,SLC14A1,SAP30,FCGR1A,SORL1,MPEG1,PLIN2,SELL,PLD4,F13A1,ABCD2,F10,SAT1,PSTPIP2,CLEC12A,DOK3,RAB31,EXOC6,GLRX,TLR1,ABCA9,HCK,HDC,CASP1,CD33,ASAP1,SNX20,NFIB,STX11,TTC7A,SEMA4D,DRAM1,LYST,PODXL,CTSC,HP,CCR1,FGD4,LASS6,AKT3,DOCK10,TYROBP,TIFA,CX3CR1,CTSS,PLEK,CSF2RB,RNF130,RGS10,PLEKHF2,ARRDC1,RAP1A,CYBB,DNA2,CD300A,LY86,IL13RA1,CD180,SLC15A4,GDA,CCDC88B,PTPRJ
Coexpression	SANSOM_APC_5_DN	SANSOM_APC_5_DN	mSigDB	0	60	334	SLPI,ACP5,SIRPA,SOX18,PLD4,IQGAP2,EVI2A,MAP3K1,CORO1A,CCL5,FAS,ERO1LB,ARHGDIB,FLT4,ARG2,ATP2A3,TGFBI,TGFB1,PLEKHO1,COL18A1,FMNL1,STK10,CASP1,CD7,CD2,CD72,GRINA,CD53,CD48,RASSF2,GIMAP4,CD52,SEPT4,XDH,LAT2,VAV1,UPP1,TYROBP,PLTP,PIK3CD,ICAM2,ACE,RGS10,DGKA,FGD3,ITGB2,ITGB7,ITGAL,ITGAX,INPP5D,HMHA1,LYL1,PSMB8,ST8SIA4,NAPSA,LSP1,LAPTM5,RAC2,PTPRC,PTPRE
Coexpression	HSC_MATURE_ADULT	HSC_MATURE_ADULT	mSigDB	0	54	324	SMOX,CLEC4E,SLC11A1,FGR,ANKRD57,ST3GAL5,SYNJ1,ETS1,FBXL5,SLC7A11,RSAD2,AOAH,SORT1,SDCBP,PGLYRP1,PLBD1,PICALM,ST3GAL6,SIRPB1,TLR6,PILRA,IGSF6,GCNT1,SAMD9L,CD14,CDC42EP3,GRINA,KLF7,RNF144A,SEMA4A,FGD4,EMR4P,DDX60,IFIT1,CTSB,CTSH,DMXL2,STK17B,CYBB,RB1,ZSWIM6,ITGAM,P2RY13,LYN,MXD1,ENDOD1,LNPEP,RAP1GAP2,LRG1,LGALS3,EMR1,LBR,RP5-1022P6.2,PLCB1
Coexpression	CHIARETTI_T_ALL_DIFF	CHIARETTI_T_ALL_DIFF	mSigDB	0	53	260	SAP30,PLIN2,SKAP2,SELL,AHR,ETV5,ETS2,G0S2,ST3GAL1,S100A9,S100A8,BIRC3,FYB,CCL5,FLT3,PDLIM1,BCL6,GCH1,CCND2,NCF4,TAP1,CASP8,IFI44,CD2,NFKBIE,STAT1,CD97,CD44,RNF144A,NID2,CEBPB,CD52,HPGD,HHEX,BCL11A,ABCB1,IGFBP7,CTSH,ARL4C,STK17B,RAP2B,IRF7,IRF5,ITGA6,TRIB2,LYN,LRMP,PTGER4,LMO2,DUSP6,DUSP3,DUSP2,PTPRE
Coexpression	VERHAAK_AML_NPM1_MUT_VS_WT_UP	VERHAAK_AML_NPM1_MUT_VS_WT_UP	mSigDB	0	52	176	LILRA5,FGR,TNFSF10,SMPDL3A,FGL2,ETS2,G0S2,SAT1,SORT1,SLC2A6,FPR1,SLC16A3,THBS1,RASGRP3,TNFAIP3,TNF,BCL2A1,BCL6,TBXAS1,PILRA,TCIRG1,GCH1,C3AR1,C5AR1,PELI1,HIST1H1C,HCK,CASP1,CD36,CD86,CD14,NFKBIA,NINJ1,LILRA6,CCR1,PRKCD,HK3,MAFB,CARD9,IL1B,SLC15A3,CX3CR1,PLAUR,CHST15,PLEK,DMXL2,KCNJ2,AIM2,PTAFR,TREM1,EMR1,FAM38B
Coexpression	CHIARETTI_T_ALL	CHIARETTI_T_ALL	mSigDB	0	51	238	SAP30,PLIN2,SKAP2,SELL,AHR,ETV5,ETS2,G0S2,ST3GAL1,S100A9,S100A8,BIRC3,FYB,CCL5,FLT3,PDLIM1,BCL6,GCH1,CCND2,NCF4,TAP1,CASP8,CD2,NFKBIE,STAT1,CD97,CD44,RNF144A,NID2,CEBPB,CD52,HPGD,HHEX,BCL11A,ABCB1,IGFBP7,CTSH,ARL4C,STK17B,RAP2B,IRF5,ITGA6,TRIB2,LYN,LRMP,PTGER4,LMO2,DUSP6,DUSP3,DUSP2,PTPRE
Coexpression	PASSERINI_SIGNAL	PASSERINI_SIGNAL	mSigDB	0	51	339	ARHGEF3,PTK2B,SIRPA,MX2,IQGAP2,ETS1,F13A1,SLC7A11,CCRL2,BIRC3,FLT1,ZC3HAV1,P2RY6,P2RX7,DGKZ,CASP1,CD14,CDC42EP3,NFKBIA,NFKB1,NOS3,STAT1,CD97,PRKCH,HLA-DRB1,MAFB,HLA-DQA1,IL1A,GALNTL2,AKT3,CXCR2,PDGFB,ENPP2,MAP3K8,PLAUR,ARL4C,KCNQ1,RAP2B,GPR56,ITGAL,ITGA6,RNASEL,IL10RA,LYN,S1PR1,GPR183,PTGER4,CXCR4,RAB27A,PTPN6,PTPRM
Coexpression	TAKEDA_NUP8_HOXA9_3D_UP	TAKEDA_NUP8_HOXA9_3D_UP	mSigDB	0	48	180	ARHGEF3,ERG,MYCT1,MX2,AHR,MECOM,EVI2A,RSAD2,MEF2C,DDX58,PARP14,DTX3L,RBPMS,HERC6,OAS2,OAS1,OAS3,PARP12,IFITM1,CUGBP2,CAV1,IFI44,PRIC285,SAMD9L,OASL,STAT1,STAT2,KIAA0513,HLX,IFIH1,DDX60,IFIT3,IFIT2,IFIT1,IFI16,IFI27,SP110,EPSTI1,CMPK2,DMXL2,USP18,IRF7,HEY1,RNASE6,PTGS2,LY6E,FOXP1,TRIM25
Coexpression	TARTE_MATURE_PC	TARTE_MATURE_PC	mSigDB	2.3e-05	48	379	FCER1G,FGR,SORL1,SIRPA,ADAM8,MX2,ALOX5AP,S100A9,S100A8,APOC2,BIRC3,MCAM,FLT1,FLT4,RBPMS,MMP9,B2M,TIAM1,TLR1,TNFAIP3,CFB,TCN2,IFITM1,CD40,IFI44,CD34,NFKBIA,GPR18,CD72,NOTCH4,RAPGEF5,HP,HHEX,SMPDL3B,CXCR2,COL4A1,PLCB2,CSF1,TRAF1,CST3,MAPKAPK2,KCNQ1,ITPKB,ITGAX,LST1,LYZ,SMAD1,LCN2
[truncated: 744 more rows]
